# Supplementary material for: Encoding of facial features by single neurons in the human amygdala and hippocampus
Source: Commun Biol. 2021 Dec 14;4:1394. doi: 10.1038/s42003-021-02917-1 (PMC8671411; doi:10.1038/s42003-021-02917-1)
Supplement: Supplementary file 3 — Supplementary Data 1 [file 42003_2021_2917_MOESM3_ESM.xlsx]

## Sheet: Sheet1
	Fixation Percentage				Saccade Percentage				First Fixation Percentage
	Eye	Mouth	Nose	Other	Eye	Mouth	Nose	Other	Eye	Mouth	Nose	Other
Sess1	14.6608	13.3479	42.6696	29.3217	10.1449	29.7101	25	35.1449	13.3479	5.03282	35.2298	17.2867
Sess2	47.7958	4.40835	29.0023	18.7935	26.556	22.4066	19.0871	31.9502	40.1392	1.85615	20.1856	10.4408
Sess3	11.1821	26.1981	21.4058	41.2141	8.52273	18.1818	31.8182	41.4773	9.90415	18.2109	18.5304	23.0032
Sess4	29.7645	11.5632	30.8351	27.8373	26.8293	27.5261	12.5436	33.101	23.1263	4.06852	20.5567	15.2034
Sess5	19.5219	4.78088	17.1315	58.5657	16.5468	12.2302	2.8777	68.3453	15.9363	2.39044	13.1474	41.4343
Sess6	11.8443	31.0491	20.0508	37.0558	6.11979	8.72396	30.3385	54.8177	8.46024	5.07614	12.0135	13.4518
Sess7	3.5533	32.5719	13.2826	50.5922	3.10559	5.59006	17.764	73.5404	2.28426	16.0745	8.62944	13.2826
Sess8	8.20696	36.2177	26.6726	28.9028	6.65742	13.5922	33.1484	46.6019	5.61998	11.24	18.5549	10.0803
Sess9	35.0664	8.29646	21.4602	35.177	29.0484	13.8564	11.0184	46.0768	21.2389	1.99115	10.2876	17.2566
Sess10	37.0258	2.12443	21.2443	39.6055	26.5882	12	2.82353	58.5882	24.431	0.91047	12.1396	19.5751
Sess11	25.0375	1.49925	8.69565	64.7676	13.278	6.22407	4.56432	75.9336	19.4903	0.5997	7.04648	16.1919
Sess12	13.6868	1.97287	3.08261	81.2577	16.323	2.74914	4.12371	76.8041	7.39827	0.493218	2.09618	30.2096
Mean	21.4455	14.5025	21.2944	42.7576	15.81	14.3992	16.259	53.5318	15.9481	5.66199	14.8681	18.9514
SEM	4.07325	3.9967	3.16197	5.41626	2.81644	2.58563	3.5175	5.11085	3.16889	1.84943	2.57931	2.71184
