# Supplementary material for: Encoding of facial features by single neurons in the human amygdala and hippocampus
Source: Commun Biol. 2021 Dec 14;4:1394. doi: 10.1038/s42003-021-02917-1 (PMC8671411; doi:10.1038/s42003-021-02917-1)
Supplement: Supplementary file 4 — Supplementary Data 2 [file 42003_2021_2917_MOESM4_ESM.xlsx]

## Sheet: PSTH
isEyePrefer	isMouthPrefer	EyeFixationFR_ 1	EyeFixationFR_ 2	EyeFixationFR_ 3	EyeFixationFR_ 4	EyeFixationFR_ 5	EyeFixationFR_ 6	EyeFixationFR_ 7	EyeFixationFR_ 8	EyeFixationFR_ 9	EyeFixationFR_10	EyeFixationFR_11	EyeFixationFR_12	EyeFixationFR_13	MouthFixationFR_ 1	MouthFixationFR_ 2	MouthFixationFR_ 3	MouthFixationFR_ 4	MouthFixationFR_ 5	MouthFixationFR_ 6	MouthFixationFR_ 7	MouthFixationFR_ 8	MouthFixationFR_ 9	MouthFixationFR_10	MouthFixationFR_11	MouthFixationFR_12	MouthFixationFR_13
0	1	0.671551	0.940171	0.738706	0.537241	0.805861	0.805861	0.805861	0.940171	0.40293	0.40293	0.805861	0.915259	1.23677	1.65572	1.1289	1.1289	0.97838	0.82786	1.80624	1.1289	1.5052	0.90596	1.48413	1.39683	1.02161	1.17112
0	1	0.418888	0.837776	0.418888	0.418888	0.837776	0.418888	0.837776	0.837776	0.418888	0.837776	1.67555	1.75663	1.36139	0	2.81666	2.81666	0.469443	2.34722	0.938887	2.81666	0.938887	1.02746	0.544554	0	3.47588	1.32818
1	0	3.02198	0	3.02198	7.55495	0	1.51099	0	0	1.51099	0	0	0	1.6369	0	0	0	0	0	0	0	0	1.8531	0	0	0	0
1	0	1.19905	0.839335	0.799366	0.999208	0.899287	0.759398	0.619509	1.03918	0.861657	1.03681	1.02712	0.899953	1.21218	0	0.214275	0.214275	0.642824	0.428549	0.214275	0.428549	0.428549	0.226879	0.226879	0.241059	0	0.321412
1	0	1.22007	0.827906	1.26365	1.04578	0.784332	0.784332	0.915054	0.827906	0.805192	0.723422	1.14263	1.21475	0.768895	0.934421	0	0	0	0	0.934421	0	0	0	0.494693	0.525612	0	0
0	1	1.54877	0.929263	1.70365	0.929263	1.23902	1.70365	0.309754	0.929263	0.794981	1.12494	0.649811	0.830314	0.68323	3.32126	4.98188	3.32126	0	1.66063	1.66063	1.66063	1.66063	8.79156	7.03325	0	2.29933	0
0	1	0.66273	1.65683	1.65683	0.66273	0	0.66273	0.994096	0.66273	0.680356	1.03151	0	0	0	3.55297	3.55297	0	3.55297	3.55297	3.55297	3.55297	0	0	3.76197	0	4.9195	5.32946
0	1	0.916583	1.49986	0.999909	1.16656	1.54153	0.916583	0.791595	0.958246	0.940961	0.994309	0.874015	0.491391	0.459482	2.68031	2.23359	1.34016	3.12703	2.68031	0.893437	2.23359	5.36062	4.72996	1.89198	3.51791	1.23707	3.35039
0	1	2.15889	0.863558	0.431779	0.431779	1.29534	0.431779	0.431779	0.431779	1.32979	1.34409	0	0	0	4.62963	4.62963	0	0	4.62963	4.62963	0	0	9.80392	4.90196	0	6.41026	0
1	0	1.0756	1.14811	0.918492	0.942662	0.845979	0.966833	0.858064	0.991004	1.20346	0.764955	0.862005	0.81637	0.999636	0.259165	0.259165	0.129583	0.51833	0.647913	0	0.647913	0.777495	0.137205	0.27441	0.14578	0.179422	0
1	0	1.25843	1.27873	0.913379	0.933676	0.811892	0.791595	0.893081	0.913379	0.729299	0.526529	1.02192	0.914055	0.940171	0	0	0.217632	0.435264	0.652896	0	1.74106	0.435264	0.460868	0.921736	0.734509	0	0.652896
0	1	0.984934	0.59096	1.18192	1.31324	0.787947	0.853609	1.31324	0.919271	0.606677	0.681334	0.550992	0.633641	0.579329	2.11214	2.11214	2.81618	0	2.11214	0.704045	2.11214	0.704045	1.49092	2.23638	0	2.92449	3.1682
0	1	0.775325	0.516884	0.516884	0.258442	1.03377	1.55065	1.80909	0.516884	0.775325	0.534113	0.534113	1.18692	1.20175	1.24858	1.14453	1.56072	1.35262	0.936432	0.936432	1.24858	1.04048	1.265	0.843336	1.08266	1.44656	1.62556
0	1	0	0.664565	0.664565	0.664565	0	0	0.664565	1.32913	0.664565	0	2.06015	0.763019	0	1.60531	1.33776	1.60531	0.535104	0.535104	0.267552	1.33776	0.535104	0.542145	0.542145	0.835196	1.14453	1.19429
1	0	0.839438	0.20986	1.67888	0.839438	1.67888	0.839438	1.67888	1.0493	1.48077	1.31119	0.655594	0.901442	1.94429	1.61892	0.539639	0.539639	0.539639	0	0.539639	0	0.539639	1.68781	1.20192	1.20192	0.629579	0
1	0	1.6167	0	3.23339	0.808348	1.6167	0.808348	1.6167	0.808348	0	0	0.841751	0	1.49782	0	0	0	0	0	0	0	0	0	0	0	0	0
0	1	0.574353	1.14871	0	0.574353	0	0	0.574353	0.574353	0	0	0	0	0	2.95381	1.47691	1.47691	0	0	2.95381	0	1.47691	3.07951	1.64474	1.64474	0	1.90443
0	1	0.595023	1.19005	1.38839	0.396682	0.991706	1.19005	1.19005	1.19005	1.05932	0.847458	1.05932	0.887813	1.51168	0.847458	1.69492	1.69492	2.54237	2.54237	2.54237	2.54237	1.69492	1.86441	0.932203	2.07156	3.49576	2.66344
1	0	1.36071	1.07425	2.00526	1.2891	1.2891	1.57556	1.43233	1.21748	1.14749	1.22399	1.52999	1.20213	1.81944	0	0	0.305998	0	0	0	0	0	0	0	0	0.420747	1.44256
0	1	1.29581	1.49516	1.29581	0.897097	0.598064	1.19613	1.29581	1.09645	0.638842	1.06474	0.851789	1.56161	0.506469	1.70358	1.70358	1.70358	1.70358	2.12947	2.55537	4.68484	2.12947	1.87394	1.40545	1.04108	0.585605	1.33853
1	0	0.940686	1.31696	1.31696	1.31696	0.564411	0.376274	1.31696	1.12882	0	1.00482	1.40675	0.842137	1.43391	0.803859	0	0	0	0	0.803859	0	0	0	0.884244	0	0	2.52641
0	1	1.46277	1.24606	0.541765	0.704295	1.13771	1.24606	1.24606	1.08353	0.347222	1.15741	0.752315	0.545635	0.963463	1.15741	1.15741	1.62037	1.62037	2.08333	2.08333	2.08333	2.5463	1.78241	1.01852	1.13169	2.86458	1.81878
0	1	1.26586	0.703253	0.843903	1.1252	0.984554	0.843903	0.843903	1.40651	0.901442	1.20192	0.901442	0.786973	1.42931	1.20192	1.20192	2.40385	2.40385	3.00481	1.80288	1.80288	1.80288	1.98317	0.661058	2.20353	1.65264	0
0	1	0.694444	0.347222	1.27315	1.15741	0.462963	1.15741	0.810185	0.578704	0.724638	0.816993	0.566893	1.35501	0.365497	1.08768	1.08768	1.00402	1.00402	1.21319	1.21319	1.12952	1.25502	1.54799	1.56306	1.36074	1.65463	1.75023
1	0	1.36409	1.15947	1.15947	0.954861	1.22768	0.477431	0.954861	1.36409	1.13872	0.962885	1.50328	0.79849	0.430764	0.616305	0.813522	0.813522	0.838174	0.813522	0.838174	0.961435	1.01074	1.0389	0.631603	0.525358	0.709128	0.898301
1	0	0.964912	0.964912	1.20614	2.89474	2.65351	0.964912	0.482456	1.20614	0.503432	1.70279	2.06767	1.05905	1.52355	0.435954	1.30786	1.04629	0.523145	0.261573	0.697527	0.348763	0.435954	0.358481	0.651548	0.488976	0.418013	0.353017
1	0	0.755495	1.6369	1.38507	1.00733	0.503663	0.629579	2.3924	0.377747	0.525561	1.18509	1.23346	1.1056	1.19289	0.773699	1.00126	0.728187	0.728187	0.409605	0.455117	0.773699	0.500629	0.935597	0.825943	0.66361	0.763677	0.429956
0	1	0.938109	0.670078	0.938109	0.536062	0.536062	0.670078	0.268031	0.536062	0.139842	0.472996	0.820504	1.56896	0.846414	0.532833	1.11411	1.30786	0.920348	0.726591	1.01723	1.16254	1.16254	0.896203	0.672233	0.86929	1.10309	1.37284
1	0	1.09127	1.27315	0.727513	0.363757	1.81878	1.09127	1.09127	1.27315	1.13872	1.06987	1.11354	0.79849	1.72306	0.723131	0.460174	0.591652	1.11757	0.525913	1.05183	1.1833	1.11757	0.608138	0.210534	0.66361	0.78792	0.354885
1	0	0.661058	0.88141	0.661058	1.32212	1.32212	1.76282	1.10176	1.98317	1.83946	0.518477	0.539639	1.28987	2.7834	0.876101	0.477873	0.955746	0.876101	1.19468	0.398228	0.796455	1.03539	0.573053	0.850235	0.893321	0.477298	0.644934
0	1	0.924059	1.08044	1.2226	0.781896	0.852978	1.03779	0.838761	0.824545	0.801057	0.953328	1.32299	1.12343	0.942765	1.2435	1.01741	1.00199	1.03796	1.07907	1.05338	1.15101	1.26405	1.12498	1.06965	1.09504	1.33028	1.18585
0	1	0.859788	1.27315	0.82672	0.859788	0.661376	1.17394	0.760582	1.02513	0.89717	0.661376	1.23502	0.94367	0.835422	0.932301	0.932301	1.04585	0.974135	0.944253	1.11757	1.14745	1.09366	1.13642	1.05267	0.98536	0.90969	1.1937
1	0	0.816832	1.13449	1.04373	1.08911	1.58828	1.17987	0.99835	0.589934	0.899699	1.17453	1.61144	1.12895	0.716519	0.754503	0.869319	1.14816	0.918526	0.738101	0.95133	1.00054	1.11535	0.876682	0.85798	0.82787	1.00261	0.974
1	0	3.26746	3.26746	3.26746	2.4506	0.816866	1.63373	2.4506	0.816866	0.933561	3.26746	2.61397	2.90441	4.35662	1.13981	1.29179	1.36778	0.91185	1.06383	1.44376	0.91185	1.13981	1.41521	1.47786	0.49507	0.650781	1.74265
1	0	1.69553	1.40065	1.03206	0.810903	1.25321	1.54809	1.1795	1.25321	0.842497	1.57266	1.53334	0.917386	0.589748	0.864049	0.877764	0.658323	0.932624	0.939482	0.94634	0.925767	1.09035	0.72122	0.983608	0.956106	0.900528	0.969808
1	0	0.941472	0.941472	0.941472	0.941472	1.88294	0.941472	1.88294	0.941472	3.22791	1.2553	3.01271	0	7.53178	0.700631	0.875788	0.788209	1.13852	1.13852	0.613052	1.31368	0.525473	0.479731	0.745194	1.14118	1.25009	0.502119
1	0	1.71353	1.42794	1.14235	0.571176	2.2847	1.99912	1.14235	0.856764	2.2847	1.90392	1.37082	1.01542	2.2847	1.06265	0.903255	1.03609	0.850123	1.32832	0.903255	1.06265	1.00952	0.873135	1.16254	1.41929	1.25137	0.456941
1	0	1.02069	1.02069	0.966967	1.34301	1.34301	1.12813	1.02069	1.02069	0.859526	1.36092	1.805	1.43254	1.43254	0.884512	0.939482	1.03443	0.899504	0.989454	0.944479	0.904501	0.97946	1.04019	1.07517	0.983246	1.13415	0.725822
1	0	0.96207	1.62033	1.41779	0.810164	1.46842	0.96207	1.21525	1.26588	1.09951	1.01271	1.05321	1.17024	0.810164	0.92792	1.01271	1.08336	1.02213	0.805454	0.92792	0.824295	0.852556	1.00625	1.08785	1.09249	0.853866	0.918186
1	0	1.12654	1.50205	1.50205	0	1.12654	1.50205	1.12654	1.12654	1.15368	1.72533	1.38777	1.51993	4.5598	0.70344	0.79137	1.23102	0.26379	0.79137	1.14309	0.96723	0.96723	1.45914	1.12654	0.288421	0.793009	0.224779
1	0	2.93583	1.46791	2.93583	2.93583	0	4.40374	4.40374	2.93583	3.00657	0	1.8083	0	0	0	0.687453	0	0.687453	1.03118	0.343727	0.343727	1.03118	1.78247	0.733957	0	1.54997	0.878681
1	0	1.40409	0.877558	1.40409	1.22858	1.75512	0.526535	1.40409	0.526535	0.359481	0.201601	2.59452	1.18401	1.06561	0.36988	0.90415	0.863052	0.780857	0.452075	1.43842	0.698662	0.821955	0.681988	0.438779	0.584157	0.787622	0.525299
1	0	0.865021	1.1894	1.08128	0.973149	1.00919	1.11732	0.973149	1.22545	1.18115	1.20061	0.932405	1.06983	0.984734	0.89461	0.742695	0.810213	0.843971	0.919929	0.88617	0.953688	0.928369	0.936591	1.03622	0.941231	0.884833	0.690392
1	0	1.63703	1.19057	0.744104	1.04175	1.78585	0.595283	0.892925	0.892925	1.67648	2.05131	1.28331	0.60237	0	1.18483	0.97574	0.871196	1.14998	0.557566	1.11513	1.14998	0.97574	0.939697	0.744104	0.876339	0.70713	1.20262
1	0	1.47126	0.882755	1.02988	0.956318	1.02988	1.02988	1.17701	0.662066	1.35604	1.35197	1.54056	1.09177	0.893264	1.0163	0.826823	0.740695	0.999078	0.826823	0.602892	1.03353	0.757921	0.768207	0.974709	1.03586	1.00978	0.682529
1	0	1.12327	1.12327	1.40409	1.40409	1.68491	1.68491	1.96573	1.96573	2.0131	0.967685	0.691871	1.51553	2.55745	0.526051	0.657564	0.854833	0.591807	0.72332	1.0521	1.11786	1.0521	0.954783	0.491432	0.718963	0.593033	0.672382
1	0	0.981584	1.04702	1.37422	0.916145	1.11246	1.53782	1.30878	1.14518	1.40733	1.39058	1.49134	1.01534	0.496635	0.827451	0.758497	0.827451	0.77382	0.942375	1.07262	0.91939	1.02665	0.969431	0.932505	0.862828	0.93281	0.91073
1	0	0.983378	1.14072	1.06205	1.14072	1.37673	1.61274	1.21939	0.983378	1.00707	1.35547	1.06604	1.22064	0.716461	0.865806	0.948702	0.939491	0.746067	1.0316	0.718434	0.847384	0.819752	0.878859	0.835871	0.976861	1.03835	0.777007
1	0	1.30786	0.972512	1.30786	1.37493	1.30786	1.14019	0.972512	0.972512	1.23635	1.30967	1.56982	0.90491	0.814419	0.80881	0.87163	0.824515	0.74599	0.74599	0.706727	0.863778	0.848073	0.920294	0.729384	0.86716	0.858681	0.592175
1	0	0.350877	1.57895	1.22807	1.22807	1.22807	1.57895	1.22807	1.05263	1.61417	0.728236	0.37112	0.800757	0.536062	2.6436	0	0	0	0	0	1.3218	2.6436	0.670078	0	0.730994	0.765803	0
1	0	0.806452	0.967742	0.645161	0.645161	0.645161	1.29032	0.483871	1.29032	0.164888	0.836884	0.511787	0.552135	0.985663	0	0	0	0	0	0	0	0	0	0	0	0	0
1	0	0.924464	0.947012	0.980834	0.890643	1.0823	1.11612	1.13867	0.901917	0.875932	1.02955	1.10897	1.17067	1.20569	0.679526	0.891878	0.721997	0.424704	0.721997	0.679526	0.382233	0.891878	0.818145	0.694106	0.751597	0.738176	0.877454
1	0	0.461538	0.923077	0.923077	1.23077	0.923077	0.769231	0.769231	1.23077	0.786388	1.43687	0.325444	1.22885	1.17521	0	0.579557	0	0	0	0	0.579557	0	0	0	0	0	1.59652
1	0	1.15385	1.15385	0.384615	0	0.769231	0.769231	0	1.53846	0.393194	0.798258	0.813609	0.438876	0	0	0	0	0	0	0	0	0	0	0	0	0	0
1	0	0.868597	1.13586	1.24722	1.0245	0.890869	1.24722	0.801782	0.979955	1.38888	0.808925	0.659585	1.01655	1.02079	0.671202	0.335601	0.419501	0.587302	0.839003	0.503402	0.251701	0.671202	0.425328	0.914138	0.371195	0.87496	0.924486
1	0	1.27745	0.978044	0.658683	0.978044	1.03792	0.858283	0.698603	0.718563	0.999859	0.683539	0.9078	0.819937	0.701375	0.601537	0.676729	0.827113	0.751921	0.526345	0.37596	0.977497	0.451152	0.381182	0.57348	0.499002	0.697019	0.517832
1	0	0	1.66667	0.416667	0.833333	1.66667	0.416667	0.833333	1.66667	1.27788	0.86478	0.88141	1.42635	0.636574	0	1.56963	0	0	0	0	0	0	0	0	0	0	0
1	0	0.666667	1.33333	0.888889	1.44444	0.888889	1.33333	0.444444	1.44444	0.567947	0.57652	0.82265	1.64822	1.18827	0	0.418569	0	0.418569	0	0	0	0	0	0	0	0	0
1	0	1.22024	1.27976	1.22024	1.0119	1.42857	1.22024	1.22024	1.07143	1.09533	1.35894	1.32212	1.05278	1.00033	0.560584	0.448467	0.896934	0.672701	0.560584	0.224234	0.784817	0.448467	0.454696	1.34373	1.11607	0.909392	0.92655
1	0	0.909091	2.72727	0	1.81818	1.51515	1.21212	1.21212	0.30303	0.619579	0.314465	1.28205	1.03734	0.462963	0	0	0	1.14155	0	1.14155	1.14155	0	1.15741	0	1.26263	1.32275	0
1	0	0.769231	1.15385	1.73077	1.02564	1.28205	0.833333	1.15385	0.833333	0.851921	0.598694	1.01701	1.46292	1.07728	0.241482	0.482965	0.724447	0.482965	0.482965	1.20741	0.724447	0.724447	0.734509	0.263108	0.534188	0.279813	0.332608
1	0	0.994475	1.32597	0.994475	0.718232	0.718232	0.828729	0.994475	0.828729	0.960176	0.573335	0.876541	1.19782	1.26611	0.624385	0.416257	0.832513	0.208128	0.832513	0	0.624385	0	0.211019	0.453533	0.690608	1.68815	0.573335
1	0	1.16667	0.666667	1.25	1.08333	0.916667	1.5	1.16667	1.08333	1.27788	0.951258	1.32212	1.99689	1.14583	0.627854	0	0	0.313927	0	0	0	0.627854	0	0.34204	0.347222	0.363757	0.43239
1	0	1.0766	1.13872	1.0559	0.848861	1.24224	1.0766	0.910973	0.973085	0.910126	0.966835	0.766444	1.01587	1.29687	0.311977	0.467966	0.233983	0.54596	0.389971	0.623954	0.467966	0.311977	0.474465	0.509873	0.258799	0.361497	0.322278
1	0	0.612245	0.816327	0.612245	0.816327	1.02041	1.02041	0.816327	0.612245	1.66907	1.48248	0.647567	1.16437	0.935374	0.768801	0.768801	0	0	0	0	0	0	0	1.6753	1.70068	0.890833	0
1	0	1.12827	1.05404	1.11342	0.994656	1.15796	1.11342	1.06888	1.20249	1.03993	0.988637	1.19444	1.12207	1.15001	0.502467	0.251233	0.251233	0.251233	0.502467	1.00493	0.502467	0.251233	0.326603	0.408254	0	0.466576	0.544339
1	0	0.878378	1.62162	1.21622	1.08108	1.08108	1.68919	1.28378	0.878378	0.961409	1.76771	1.27413	1.09435	1.04682	0	0	0	0	0	0	0	0	0	0	0	0	0
1	0	1.28913	1.31215	1.24309	0.92081	1.19705	1.08195	1.05893	1.3582	0.856674	0.985516	0.694554	1.02532	0.784634	0.389574	0	0	0.389574	0.389574	0.389574	0	0	0	0	0	0	0
0	1	1.01053	1.34738	1.34738	1.68422	1.34738	1.68422	0.673689	0.336845	0	0.750136	0.386019	0	0.429956	0	5.87607	23.5043	0	0	0	0	0	0	0	0	0	0
1	0	0.608494	1.30391	1.17352	1.26045	0.999668	0.869277	1.26045	0.956204	0.876031	1.1615	1.29503	1.35435	1.60887	0.758202	0	0	0	0	0	0	0.758202	0	0	1.36476	0	1.70596
1	0	0.804203	0.980735	0.921891	0.921891	1.17688	1.00035	1.00035	1.07881	0.977952	1.11386	1.21382	0.940308	0.976429	1.0265	1.36867	0.342167	0	0.342167	0	0.342167	0	0	0	0.615901	0	1.53975
1	0	0.577448	0.577448	1.1549	0.384965	0.769931	1.34738	1.53986	0.384965	2.04188	0.642974	0.882329	1.38411	0.491379	0	0	0	0	0	0	0	0	0	0	0	0	0
1	0	0.853764	1.01901	0.688519	0.963927	1.15671	1.10163	0.991467	0.991467	1.08097	1.13464	1.16777	0.660137	1.08976	0.480433	0	0	0.960867	0	0.480433	0	0.960867	0.72065	0	1.72956	3.24292	1.08097
1	0	1.32388	0.712857	0.712857	0.814694	0.712857	0.509184	1.42571	0.30551	1.18832	1.02053	1.51714	1.09844	1.42985	0	0	0	0	0	0	0	0	0	0	0	0	0

## Sheet: FSI_Eye
101.135
83.1609
10.4096
13.643
24.104
39.5101
5.5595
2.09515
54.0604
29.8099
29.8099
-91.4423
-91.4423
-181.312
78.3108
-27.2499
94.4778
17.6847
33.2743
78.3108
-71.601
-11.0329
29.8099
126.812
99.53
22.0498
-12.0772
-18.6909
-7.49843
-171.852
-91.4423
-18.6909
-18.6909
-29.084
43.6673
-81.0492
109.351
87.1292
-11.0329
7.76408
126.812
62.1439
78.3108
126.812
13.643
126.812
126.812
126.812
110.645
101.135
126.812
126.812
126.812
126.812
126.812
126.812
126.812
106.97
91.8911
97.7112
85.2395
126.812
126.812
126.812
39.5101
133.306
133.306
133.306
133.306
133.306
133.306
-169.224
133.306
133.306
133.306
133.306
133.306
133.306
133.306
133.306
133.306
133.306
-36.867
133.306
133.306
133.306
133.306
133.306
-153.301
-36.867
-193.426
-237.981
32.4628
-285.582
-153.301
-361.743
-17.9589
-320.489
133.306
-126.005
133.306
133.306
-114.219
133.306
133.306
133.306
-270.067
133.306
-36.867
133.306
133.306
133.306
133.306
133.306
133.306
133.306
133.306
133.306
133.306
133.306
133.306
133.306
133.306
133.306
133.306
133.306
133.306
133.306
133.306
133.306
-6.27167
-6.27167
-6.27167
-6.27167
-6.27167
-6.27167
-6.27167
-6.27167
-6.27167
-6.27167
-6.27167
-6.27167
-6.27167
-6.27167
-6.27167
-6.27167
-6.27167
-6.27167
-6.27167
-6.27167
-6.27167
-6.27167
-6.27167
-6.27167
-6.27167
-6.27167
-6.27167
-6.27167
-6.27167
-6.27167
-6.27167
-6.27167
-6.27167
-6.27167
-6.27167
-6.27167
-6.27167
-6.27167
-6.27167
-6.27167
-6.27167
-6.27167
-6.27167
-6.27167
-6.27167
-6.27167
-6.27167
-6.27167
-6.27167
571.459
461.415
-6.27167
1779.44
-6.27167
-6.27167
-6.27167
886.585
1779.44
386.585
1303.25
461.415
420.747
-6.27167
-6.27167
-6.27167
9.77531
-0.938418
80.3599
49.5692
22.0196
181.195
149.618
0.459025
-33.0796
-33.0796
-33.0796
-33.0796
69.7722
124.055
12.2962
9.77531
31.2028
5.48982
18.3463
103.048
9.77531
-5.53002
-33.0796
-33.0796
-33.0796
-33.0796
-33.0796
-33.0796
-33.0796
44.0592
95.4851
309.76
146.911
100.43
18.3463
202.622
-33.0796
252.62
166.91
125.736
48.1192
-33.0796
-10.3917
18.3463
74.0577
38.3453
38.3453
7.51979
440.272
224.05
66.9152
9.77531
135.662
24.0603
18.3463
34.9841
181.195
38.3453
58.7524
22.0196
34.9841
174.602
159.768
55.9268
15.1322
77.1188
24.7745
124.055
198.337
52.6302
37.0466
-3.41082
-14.7132
9.77531
9.77531
-33.0796
-33.0796
7.51979
104.668
87.4498
66.9152
18.3463
1.98351
138.34
-33.0796
-33.0796
-33.0796
49.5692
256.191
44.0592
26.258
22.0196
229.192
256.191
224.05
7.51979
166.91
146.911
84.3056
115.264
5.48982
-33.0796
-33.0796
-33.0796
-33.0796
-33.0796
-33.0796
-33.0796
-33.0796
-13.7949
239.175
81.2002
216.487
116.913
238.335
81.2002
31.2028
66.9152
152.625
3.65318
-33.0796
66.9152
-33.0796
-33.0796
109.77
63.344
22.0196
89.6413
69.7722
81.2002
111.556
181.195
109.77
152.625
95.4851
38.3453
127.626
44.0592
-33.0796
-33.0796
-14.7132
-33.0796
9.77531
-33.0796
-33.0796
-33.0796
-33.0796
-33.0796
-4.50966
95.4851
72.1097
77.1188
54.5782
209.765
424.04
44.0592
148.424
150.584
95.4851
55.9268
9.77531
-33.0796
-33.0796
-33.0796
-33.0796
-4.50966
26.258
-33.0796
44.0592
181.195
224.05
256.191
95.4851
142.236
9.77531
-33.0796
-33.0796
187.317
74.0577
-8.97371
95.4851
88.7186
34.9841
-33.0796
-33.0796
-33.0796
-33.0796
-33.0796
-33.0796
187.317
69.7722
314.045
181.195
210.575
47.0514
26.4392
37.0397
-23.0302
163.854
21.2319
86.6627
-23.0302
-23.0302
-23.0302
-23.0302
-23.0302
8.11719
-23.0302
70.4119
117.133
103.117
33.0351
26.4392
-23.0302
-23.0302
-23.0302
-23.0302
-23.0302
-23.0302
-23.0302
-23.0302
-23.0302
-23.0302
101.559
70.4119
145.166
106.351
89.1003
70.4119
187.214
70.4119
257.296
75.9085
109.756
187.214
224.316
201.231
70.4119
70.4119
101.559
65.4939
129.875
70.4119
8.11719
70.4119
134.653
226.149
89.1003
26.4392
257.296
132.707
137.156
217.249
125.378
41.6605
-23.0302
-23.0302
134.653
37.0397
103.117
101.559
145.166
23.6909
129.875
106.351
97.1096
-23.0302
39.2645
39.2645
-23.0302
109.756
97.1096
134.653
132.707
-23.0302
-23.0302
132.707
134.653
313.361
82.0922
157.18
271.312
145.166
235.732
57.063
246.083
29.531
117.133
154.018
226.149
33.0351
232.92
-23.0302
61.0677
-23.0302
-23.0302
-23.0302
-23.0302
-23.0302
-23.0302
-23.0302
-23.0302
103.117
75.9085
132.707
224.316
257.296
163.854
226.149
70.4119
70.4119
101.559
137.156
75.9085
132.707
26.4392
-23.0302
163.854
-23.0302
-23.0302
53.4224
-23.0302
132.707
-23.0302
132.707
70.4119
132.707
70.4119
70.4119
47.0514
89.1003
198.28
-23.0302
-23.0302
-23.0302
-23.0302
-23.0302
-23.0302
-23.0302
-23.0302
-23.0302
132.707
257.296
282.78
97.1096
129.875
288.443
163.854
-23.0302
75.9085
97.1096
70.4119
235.732
8.11719
21.2319
89.1003
-23.0302
-23.0302
132.707
-23.0302
8.11719
-23.0302
226.149
8.11719
47.0514
8.11719
53.4224
-23.0302
8.11719
201.231
137.156
23.6909
-23.0302
33.0351
65.4939
125.378
-23.0302
-23.0302
-23.0302
-23.0302
-23.0302
-23.0302
-23.0302
369.427
229.263
-23.0302
-398.121
266.131
266.131
266.131
266.131
266.131
266.131
136.168
266.131
-261.363
266.131
266.131
266.131
44.7136
266.131
266.131
266.131
266.131
266.131
266.131
266.131
266.131
266.131
266.131
266.131
266.131
-481.152
266.131
266.131
266.131
266.131
266.131
266.131
266.131
266.131
100.068
266.131
44.7136
266.131
266.131
266.131
266.131
266.131
266.131
266.131
266.131
266.131
266.131
266.131
155.422
266.131
266.131
266.131
155.422
266.131
266.131
266.131
155.422
266.131
-801.416
-788.857
36.1976
266.131
266.131
-1602.08
-587.907
266.131
266.131
266.131
266.131
266.131
266.131
266.131
-564.183
155.422
266.131
155.422
266.131
266.131
266.131
266.131
266.131
266.131
266.131
79.31
266.131
266.131
52.6214
116.674
266.131
-423.669
266.131
266.131
266.131
266.131
266.131
-65.9949
266.131
266.131
266.131
266.131
155.422
266.131
-48.5146
141.584
266.131
266.131
266.131
266.131
266.131
266.131
-951.663
90.2995
-65.9949
266.131
266.131
266.131
155.422
155.422
-160.888
-437.194
266.131
90.2995
52.6214
266.131
116.674
266.131
266.131
66.8553
155.422
266.131
266.131
266.131
266.131
266.131
266.131
266.131
266.131
266.131
266.131
266.131
266.131
266.131
266.131
66.8553
266.131
266.131
266.131
266.131
141.584
-5.60845
266.131
-141.478
155.422
44.7136
266.131
266.131
266.131
266.131
266.131
266.131
108.808
66.8553
266.131
266.131
266.131
266.131
-508.829
266.131
155.422
266.131
17.0365
266.131
266.131
266.131
-176.703
-530.971
266.131
266.131
266.131
266.131
266.131
266.131
266.131
266.131
266.131
266.131
-65.9949
266.131
266.131
266.131
116.674
266.131
246.171
246.171
246.171
246.171
246.171
246.171
246.171
246.171
246.171
246.171
246.171
246.171
246.171
246.171
246.171
246.171
246.171
246.171
246.171
246.171
246.171
246.171
246.171
246.171
246.171
246.171
246.171
246.171
246.171
246.171
246.171
246.171
246.171
246.171
246.171
246.171
246.171
246.171
246.171
246.171
246.171
246.171
246.171
246.171
246.171
246.171
246.171
246.171
246.171
246.171
246.171
246.171
246.171
246.171
246.171
246.171
246.171
246.171
246.171
246.171
246.171
246.171
246.171
246.171
246.171
246.171
246.171
246.171
246.171
246.171
246.171
246.171
246.171
246.171
246.171
246.171
246.171
-90.4259
-210.639
246.171
246.171
246.171
246.171
246.171
246.171
-393.363
246.171
246.171
246.171
246.171
246.171
246.171
246.171
246.171
246.171
246.171
-701.288
246.171
246.171
246.171
246.171
246.171
246.171
246.171
-286.774
-90.4259
246.171
246.171
-1124.26
246.171
246.171
-464.423
-130.026
-464.423
246.171
246.171
246.171
246.171
246.171
246.171
246.171
246.171
246.171
246.171
246.171
246.171
246.171
246.171
-180.185
9.30668
246.171
246.171
246.171
9.30668
246.171
9.30668
246.171
246.171
246.171
246.171
-362.909
-553.247
246.171
246.171
246.171
246.171
-210.639
246.171
246.171
246.171
246.171
246.171
-335.224
-227.558
-227.558
246.171
246.171
246.171
246.171
246.171
-227.558
-90.4259
-180.185
-210.639
246.171
246.171
246.171
246.171
246.171
246.171
246.171
246.171
9.30668
246.171
246.171
9.30668
246.171
246.171
246.171
246.171
246.171
-90.4259
-130.026
-819.72
246.171
246.171
246.171
246.171
246.171
246.171
246.171
246.171
246.171
191.744
-65.1188
236.416
6.67529
236.416
176.854
236.416
201.456
236.416
236.416
236.416
236.416
236.416
-150.74
189.117
236.416
236.416
236.416
236.416
236.416
147.073
178.981
194.096
236.416
236.416
236.416
-316.398
206.635
236.416
182.81
236.416
236.416
236.416
112.71
236.416
236.416
236.416
176.854
206.635
236.416
194.096
236.416
236.416
236.416
236.416
236.416
176.854
236.416
236.416
117.291
206.635
236.416
236.416
176.854
236.416
236.416
87.5101
236.416
6.67529
-510.242
-331.179
-196.557
6.67529
236.416
85.6488
121.546
236.416
87.5101
236.416
236.416
236.416
236.416
236.416
147.073
-1.83364
236.416
147.073
-102.149
-452.807
35.3929
57.7288
182.81
163.317
147.073
186.16
236.416
135.905
64.1105
-165.63
236.416
-196.557
236.416
75.5976
236.416
169.409
151.775
236.416
236.416
236.416
236.416
236.416
176.854
236.416
236.416
169.409
194.096
236.416
236.416
64.1105
236.416
236.416
27.9476
189.117
236.416
206.635
206.635
191.744
206.635
236.416
44.9655
47.2178
236.416
47.2178
-50.76
176.854
236.416
236.416
199.867
-138.827
236.416
236.416
236.416
236.416
236.416
236.416
236.416
236.416
236.416
236.416
176.854
83.2556
35.3929
236.416
-65.1188
-31.6149
236.416
121.546
176.854
87.5101
202.912
236.416
178.981
-165.63
147.073
147.073
-31.6149
141.817
236.416
236.416
236.416
-31.6149
109.454
-460.465
64.1105
112.71
236.416
236.416
87.5101
182.81
27.9476
87.5101
236.416
147.073
236.416
236.416
206.635
-353.252
236.416
191.744
135.905
236.416
67.1334
189.117
191.744
236.416
236.416
67.1334
-76.2867
236.416
236.416
129.204
115.802
-31.6149
278.197
278.197
278.197
278.197
278.197
278.197
278.197
278.197
278.197
278.197
278.197
278.197
278.197
-30.445
278.197
278.197
278.197
278.197
278.197
278.197
278.197
278.197
278.197
278.197
278.197
-211.999
278.197
278.197
278.197
278.197
-339.087
278.197
278.197
278.197
278.197
278.197
278.197
278.197
278.197
278.197
278.197
278.197
278.197
278.197
278.197
278.197
278.197
278.197
278.197
278.197
278.197
278.197
278.197
278.197
278.197
278.197
278.197
278.197
278.197
278.197
278.197
278.197
278.197
278.197
278.197
278.197
278.197
278.197
278.197
278.197
278.197
278.197
278.197
278.197
278.197
278.197
278.197
278.197
278.197
278.197
-30.445
278.197
278.197
278.197
278.197
278.197
-763.47
-317.041
278.197
278.197
278.197
278.197
-55.1364
278.197
278.197
278.197
-30.445
278.197
278.197
278.197
278.197
278.197
278.197
278.197
-69.0253
278.197
278.197
278.197
278.197
278.197
278.197
-339.087
278.197
-647.729
278.197
278.197
278.197
278.197
278.197
278.197
278.197
278.197
278.197
278.197
-339.087
278.197
278.197
278.197
278.197
278.197
278.197
278.197
278.197
278.197
278.197
278.197
278.197
278.197
278.197
-30.445
278.197
278.197
278.197
278.197
278.197
278.197
278.197
-339.087
-30.445
278.197
278.197
278.197
-479.379
278.197
-30.445
278.197
278.197
278.197
278.197
278.197
-647.729
-160.4
-832.914
278.197
278.197
278.197
278.197
-30.445
278.197
-30.445
278.197
278.197
278.197
278.197
278.197
278.197
278.197
278.197
278.197
278.197
278.197
278.197
278.197
278.197
278.197
278.197
-160.4
278.197
278.197
278.197
278.197
278.197
278.197
38.6973
48.416
207.917
27.5902
-39.0522
176.919
108.263
-39.0522
-39.0522
-39.0522
-39.0522
14.7743
23.1474
159.641
153.035
64.6138
-0.177483
19.2599
7.59747
2.10927
116.447
94.2326
-39.0522
-39.0522
-39.0522
-39.0522
-39.0522
-39.0522
-39.0522
7.59747
125.086
38.6973
85.347
59.6298
256.396
129.405
19.2599
-4.4969
55.9749
166.755
108.263
165.04
56.9913
100.897
181.238
202.835
81.8914
157.368
204.798
99.1691
194.196
297.862
48.416
55.9749
303.046
221.637
-39.0522
73.2526
138.661
60.9114
84.4323
86.5431
77.572
14.7743
33.8379
10.9296
42.5847
185.557
-7.95243
207.155
130.583
-21.11
38.6973
51.6555
4.14193
21.4196
21.4196
83.7101
44.2508
165.04
55.9749
100.897
66.9698
107.808
33.8379
7.59747
48.416
94.2326
-27.3898
69.7971
68.6009
116.447
72.9071
121.306
155.322
108.263
237.39
256.396
102.925
140.37
194.196
-39.0522
-39.0522
-39.0522
-29.3335
-26.776
-39.0522
-30.4134
-39.0522
19.2599
43.2708
125.086
43.2708
-0.177483
12.7808
55.9749
12.7808
4.14193
125.086
116.447
70.7118
64.6138
29.5503
27.5902
99.1691
112.559
77.572
130.583
209.746
55.9749
-9.89617
254.668
81.8914
81.8914
220.113
159.641
155.322
38.6973
22.329
-39.0522
38.6973
48.416
-13.1357
-39.0522
-39.0522
-39.0522
10.9296
-21.7746
12.7808
9.54121
88.1742
-5.73102
119.981
47.3361
55.9749
131.997
70.7118
72.0185
47.3361
32.7165
-4.4969
-39.0522
-7.95243
-5.73102
14.7743
12.7808
122.428
81.8914
69.7971
99.1691
12.7808
19.2599
64.6138
-39.0522
12.7808
21.4196
-39.0522
5.37605
51.6555
19.2599
38.6973
71.4339
84.4323
-13.1357
-27.9452
-39.0522
-39.0522
-26.094
-39.0522
-22.3916
23.1474
65.9096
155.322
14.1665
193.713
-28.0797
4.83946
23.4936
93.965
93.2014
85.1336
-51.1231
87.1373
-28.0797
220.08
53.3403
-7.59667
41.0505
166.509
144.746
46.8114
1.10862
-5.03629
340.615
144.746
93.2014
6.91214
22.3278
41.0505
-51.1231
35.9298
79.4562
-51.1231
35.9298
231.799
-25.0072
99.5453
131.688
79.4562
-51.1231
64.9474
64.9474
-51.1231
72.5836
-51.1231
41.0505
340.615
101.219
79.4562
21.421
93.2014
20.102
21.421
6.91214
35.9298
22.3278
-36.6143
183.92
18.0071
64.9474
108.474
23.4936
32.8207
-5.03629
-51.1231
-51.1231
-20.9894
22.3278
4.83946
27.2245
-36.6143
53.3403
57.693
-15.5106
9.14427
98.1104
14.1665
122.983
64.9474
21.421
93.2014
200.708
169.229
21.421
262.267
-51.1231
-51.1231
71.295
105.572
46.8114
4.83946
7.63758
-25.0072
-51.1231
154.073
11.555
-26.6395
242.68
-9.88753
137.491
1.10862
-17.0589
69.4116
66.3983
50.4386
-23.1418
72.5836
-2.15586
-9.88753
-7.59667
50.4386
60.802
223.093
-28.0797
64.9474
-28.0797
-29.3599
-22.1055
181.018
188.272
35.9298
6.91214
60.802
18.0071
-51.1231
-5.03629
60.802
50.4386
7.63758
-23.1418
-15.5106
27.2245
50.4386
95.7786
-7.59667
64.9474
79.4562
35.9298
35.9298
14.1665
183.92
31.348
79.4562
116.765
-51.1231
21.421
-51.1231
1.10862
113.819
4.83946
50.4386
21.421
14.1665
55.7145
32.8207
-51.1231
21.421
108.474
183.92
18.0071
4.83946
35.9298
39.278
35.9298
-9.88753
-51.1231
228.69
129.679
64.9474
220.08
35.9298
27.2245
35.9298
21.421
112.101
50.4386
-15.5106
93.965
-7.59667
27.2245
-13.8147
35.9298
-2.15586
27.2245
-30.5053
41.0505
57.693
23.4936
69.4116
51.9658
14.1665
116.765
-23.1418
27.2245
85.9852
14.1665
89.2178
-157.198
159.622
159.622
159.622
18.8133
159.622
49.4239
159.622
159.622
159.622
62.1391
159.622
112.686
159.622
159.622
159.622
159.622
159.622
159.622
18.8133
69.1022
159.622
18.8133
80.4172
159.622
159.622
159.622
112.686
-93.834
65.7496
159.622
75.1369
110.881
75.1369
159.622
159.622
18.8133
65.7496
10.5304
92.9233
-315.608
-287.653
159.622
159.622
112.686
-75.0594
92.9233
102.019
-28.1231
159.622
89.2178
1.21213
-28.1231
-178.319
-138.562
65.7496
159.622
-504.192
-21.4179
-64.0156
159.622
159.622
159.622
80.4172
69.1022
159.622
112.686
159.622
159.622
44.4149
159.622
159.622
159.622
112.686
112.686
159.622
159.622
159.622
80.4172
18.8133
-262.805
-186
-28.1231
159.622
159.622
1.21213
69.1022
159.622
159.622
62.1391
159.622
108.931
159.622
159.622
92.9233
-121.996
159.622
159.622
159.622
32.8942
65.7496
159.622
-107.174
106.819
159.622
112.686
65.7496
159.622
-347.29
-64.0156
-28.1231
159.622
159.622
65.7496
65.7496
-192.4
112.686
112.686
159.622
159.622
65.7496
10.5304
159.622
112.686
96.2582
159.622
159.622
-9.34855
112.686
159.622
65.7496
159.622
159.622
159.622
112.686
54.0155
-9.34855
159.622
-75.0594
-21.4179
159.622
112.686
159.622
159.622
159.622
159.622
159.622
65.7496
159.622
159.622
159.622
-13.1888
-262.805
159.622
159.622
85.0763
-21.4179
159.622
159.622
159.622
92.9233
159.622
69.1022
159.622
159.622
159.622
159.622
-685.232
159.622
112.686
159.622
112.686
159.622
159.622
-262.805
159.622
159.622
159.622
159.622
159.622
92.9233
159.622
89.2178
159.622
159.622
159.622
89.2178
159.622
-111.938
159.622
96.2582
159.622
61.0877
84.0168
120.434
120.434
13.611
-98.0672
67.0223
-13.0947
120.434
120.434
120.434
-64.4517
-98.0672
5.98078
-79.8588
-39.8003
120.434
58.8051
-165.698
53.6694
78.2668
120.434
53.6694
53.6694
13.611
-39.8003
61.0877
63.2072
90.7606
11.1832
67.0223
104.417
104.417
104.417
104.417
-32.9263
104.417
104.417
104.417
104.417
-124.489
-82.8694
-54.0561
104.417
104.417
-67.2622
-32.9263
-24.3424
104.417
-42.7366
104.417
-4.01194
104.417
104.417
104.417
104.417
-32.9263
28.1152
104.417
104.417
104.417
-32.9263
-54.7033
-54.7033
-54.7033
-54.7033
-54.7033
-54.7033
[truncated: 8,898 more rows]

## Sheet: FSI_Mouth
-76.892
-56.9811
-69.6169
95.6326
-36.8788
-71.601
-74.6535
-24.2872
126.812
-18.6909
-491.575
-74.6535
59.6566
93.2342
26.0791
78.3108
-18.6909
7.76408
126.812
-65.2518
-11.0329
39.5101
59.6566
126.812
26.0791
-31.9185
54.0604
-81.0492
-18.6909
-60.2631
-67.1918
-18.6909
72.2482
17.6847
45.9769
45.9769
17.6847
-51.0249
-245.028
45.9769
93.2342
78.3108
34.9153
57.8894
7.76408
17.6847
17.6847
75.4578
59.6566
-91.4423
-18.6909
29.8099
17.6847
29.8099
-146.006
-18.6909
126.812
126.812
133.306
133.306
133.306
133.306
133.306
133.306
133.306
-76.1378
-320.489
-68.3806
-93.5915
133.306
-76.1378
-76.1378
133.306
-169.224
32.4628
9.54385
133.306
24.3953
-9.99758
133.306
-76.1378
-93.5915
-76.1378
133.306
133.306
3.65041
133.306
-61.1775
-68.3806
-93.5915
-207.04
-138.971
32.4628
133.306
133.306
32.4628
32.4628
-270.067
-76.1378
-68.3806
133.306
133.306
133.306
133.306
133.306
-26.8568
133.306
-61.1775
-48.2119
-169.224
-547.387
133.306
-207.04
-320.489
133.306
133.306
-6.27167
-6.27167
-6.27167
-6.27167
-6.27167
-6.27167
-6.27167
-6.27167
-6.27167
-6.27167
-6.27167
-6.27167
-6.27167
-6.27167
-6.27167
-6.27167
-6.27167
-6.27167
-6.27167
-6.27167
-6.27167
-6.27167
-6.27167
-6.27167
-6.27167
-6.27167
-6.27167
-6.27167
-6.27167
-6.27167
-6.27167
-6.27167
-6.27167
-6.27167
-6.27167
-6.27167
-6.27167
-6.27167
357.485
-6.27167
-6.27167
-6.27167
-6.27167
-6.27167
-6.27167
-6.27167
-6.27167
-6.27167
-6.27167
-6.27167
-6.27167
-6.27167
-6.27167
-6.27167
-6.27167
-6.27167
-6.27167
-6.27167
37.0466
77.1188
37.0466
138.34
44.0592
-33.0796
-33.0796
-33.0796
-33.0796
-33.0796
-33.0796
63.344
-33.0796
-33.0796
-33.0796
-33.0796
-33.0796
-33.0796
129.875
-23.0302
-23.0302
70.4119
145.166
-23.0302
-23.0302
-23.0302
-23.0302
-23.0302
-23.0302
-23.0302
-23.0302
-23.0302
-23.0302
-23.0302
-23.0302
-23.0302
266.131
266.131
266.131
266.131
-1228.43
266.131
-193.736
-232.058
266.131
-730.246
-205.837
266.131
266.131
266.131
266.131
266.131
-437.194
100.068
246.171
246.171
246.171
9.30668
246.171
-506.223
-1229.68
-819.72
-227.558
-180.185
246.171
246.171
246.171
246.171
246.171
246.171
246.171
246.171
163.317
121.546
236.416
147.073
236.416
-425.778
-629.531
-567.677
57.7288
-514.071
194.096
236.416
186.16
236.416
191.744
174.563
-236.58
191.744
278.197
278.197
278.197
278.197
-555.136
-702.195
-362.829
-416.247
-30.445
-832.914
-160.4
278.197
278.197
278.197
278.197
278.197
278.197
278.197
-17.8478
127.554
-17.8478
99.1691
170.871
-39.0522
-39.0522
-39.0522
-39.0522
-39.0522
-39.0522
106.728
-39.0522
-39.0522
-39.0522
-39.0522
-39.0522
-39.0522
233.777
-51.1231
-15.5106
93.965
-51.1231
-5.03629
-51.1231
-51.1231
-7.59667
-51.1231
-51.1231
-51.1231
46.8114
-51.1231
-7.59667
39.278
-5.03629
35.9298
44.4149
159.622
-70.7925
112.686
32.8942
-287.653
-620.243
-51.5912
159.622
-9.34855
159.622
159.622
159.622
-301.207
-51.5912
159.622
85.0763
159.622
120.434
73.306
11.1832
-25.2336
36.0999
-262.734
-87.2771
26.1783
0.258141
31.4147
120.434
67.0223
58.8051
20.2874
53.6694
-162.332
-2.82328
-98.0672
-39.8003
120.434
-98.0672
-146.623
75.9242
-7.75356
-119.917
75.9242
13.611
11.1832
120.434
-79.8588
26.1783
11.1832
85.6001
-132.567
-64.4517
63.2072
-187.709
120.434
120.434
-25.2336
50.7667
15.9332
63.2072
20.2874
120.434
1.74179
-90.4005
31.4147
-27.9312
-93.2116
-79.8588
-13.0947
80.3751
1.74179
-64.4517
1.74179
56.34
-119.917
11.1832
-126.08
5.98078
31.4147
-116.95
84.0168
53.6694
-7.75356
120.434
-39.8003
31.4147
63.2072
63.2072
-162.332
67.0223
-79.8588
5.98078
26.1783
90.7606
104.417
104.417
10.7738
104.417
104.417
14.8453
104.417
-16.7683
-410.621
104.417
104.417
-170.27
104.417
104.417
-410.621
-16.7683
104.417
104.417
104.417
-153.102
104.417
104.417
-10.0358
-142.801
-307.613
-10.0358
104.417
-82.8694
104.417
-101.598
-137.954
-82.8694
14.8453
104.417
104.417
104.417
-54.0561
28.1152
104.417
-270.156
-74.7265
104.417
-42.7366
-153.102
22.011
104.417
-112.441
-48.1867
-48.1867
-170.27
18.5774
104.417
1.40951
-124.489
-54.0561
28.1152
104.417
104.417
10.7738
104.417
6.31463
-200.79
-48.1867
10.7738
104.417
-142.801
104.417
-32.9263
-10.0358
104.417
104.417
104.417
-32.9263
104.417
-42.7366
104.417
104.417
-54.7033
-54.7033
-54.7033
-54.7033
-54.7033
-54.7033
-54.7033
-54.7033
-54.7033
-54.7033
-54.7033
-54.7033
-54.7033
-54.7033
-54.7033
-54.7033
-54.7033
-54.7033
60.2632
-54.7033
-54.7033
-54.7033
-54.7033
-54.7033
-54.7033
-54.7033
-54.7033
-54.7033
-54.7033
-54.7033
-54.7033
-54.7033
-54.7033
-54.7033
405.163
134.17
-54.7033
275.826
148.699
-54.7033
239.1
71.2124
65.489
77.5082
-54.7033
175.23
426.066
-54.7033
-54.7033
-9.03743
-9.03743
-9.03743
-9.03743
-9.03743
-9.03743
-9.03743
-9.03743
-9.03743
-9.03743
-9.03743
-9.03743
-9.03743
-9.03743
-9.03743
-9.03743
-9.03743
-9.03743
-9.03743
-9.03743
-9.03743
-9.03743
-9.03743
-9.03743
-9.03743
-9.03743
-9.03743
-9.03743
-9.03743
-9.03743
-9.03743
-9.03743
-9.03743
-9.03743
433.797
-9.03743
-9.03743
-9.03743
-9.03743
-9.03743
-9.03743
-9.03743
-9.03743
-9.03743
-9.03743
-9.03743
-9.03743
-9.03743
-9.03743
104.103
104.103
104.103
104.103
104.103
-699.991
104.103
-431.96
-1102.04
104.103
104.103
104.103
104.103
104.103
104.103
-1236.05
104.103
104.103
104.103
104.103
-553.792
104.103
104.103
104.103
-452.578
104.103
104.103
104.103
104.103
104.103
104.103
104.103
104.103
104.103
104.103
104.103
104.103
104.103
104.103
104.103
104.103
104.103
104.103
104.103
104.103
104.103
104.103
104.103
104.103
-188.078
124.007
-93.5066
-365.399
148.176
61.8606
107.557
217.228
30.7871
-121.755
79.1236
-13.7977
-13.7977
-13.7977
-13.7977
-13.7977
-13.7977
-13.7977
-13.7977
107.377
16.802
-13.7977
62.0086
-498.135
48.4294
-146.772
135.186
178.564
-43.4302
137.664
35.9365
76.8223
13.7269
-27.3525
-27.3525
46.3346
-27.3525
-27.3525
-27.3525
-27.3525
98.9682
8.01732
-27.3525
38.1471
-225.319
9.38317
-7.59213
-156.126
58.423
6.55396
-32.5558
53.034
101.05
115.865
77.2844
-122.749
-401.543
-82.0314
-137.12
168.926
156.684
154.524
193.409
34.7554
13.1208
22.0239
119.528
119.528
119.528
119.528
119.528
119.528
119.528
119.528
59.142
32.7229
-12.7466
-266.274
53.3909
-401.305
-254.403
-158.249
-6.73414
50.084
119.528
119.528
119.528
-54.0826
119.528
119.528
-54.0826
37.8291
119.528
-607.985
-54.0826
-69.8655
-26.6703
-132.997
-343.434
-521.497
16.6478
-172.869
3.78774
-303.177
-122.017
119.528
119.528
-122.017
-6.73414
-26.6703
119.528
32.7229
119.528
-94.1467
-69.8655
-182.404
-182.404
26.9359
-34.7925
68.0882
12.6909
119.528
26.9359
119.528
119.528
-69.8655
-54.0826
-207.269
-88.8048
-1.24446
-12.7466
16.6478
16.6478
119.528
-158.249
-140.888
-414.66
-245.969
119.528
-158.249
-12.7466
-538.366
-26.6703
12.6909
-78.8842
-211.159
-137.673
-140.888
119.528
59.142
-250.842
-6.73414
59.142
-69.8655
-132.997
-132.997
50.084
119.528
-34.7925
-370.668
-132.997
119.528
-12.7466
119.528
-277.297
-122.017
37.8291
-54.0826
119.528
119.528
119.528
119.528
119.528
119.528
119.528
119.528
119.528
12.6909
-69.8655
-189.113
-158.249
-6.73414
32.7229
32.7229
119.528
12.6909
119.528
119.528
119.528
119.528
119.528
119.528
119.528
119.528
119.528
119.528
119.528
119.528
-19.3604
119.528
119.528
119.528
119.528
119.528
37.8291
119.528
-196.128
37.8291
-111.953
3.78774
119.528
-497.755
46.4291
-43.8702
-211.159
-196.128
-140.888
-94.1467
119.528
119.528
-140.888
-111.953
-19.3604
-189.113
119.528
119.528
26.9359
-6.73414
-245.969
119.528
-54.0826
56.3972
12.6909
-475.71
-99.7698
-137.673
-111.953
12.6909
-497.755
-314.499
-34.7925
3.78774
-69.8655
-122.017
-158.249
-61.6309
-111.953
32.7229
3.78774
-385.522
20.3221
26.9359
-12.7466
-94.1467
-78.8842
119.528
-94.1467
-94.1467
119.528
119.528
-132.997
-65.6567
-277.297
119.528
119.528
119.528
42.368
119.528
37.8291
119.528
119.528
119.528
119.528
119.528
119.528
-34.7925
119.528
-227.694
-26.6703
-200.984
-158.249
-6.73414
119.528
20.3221
-436.027
-19.3604
-227.694
-61.6309
-307.822
-54.0826
53.3909
119.528
-78.8842
59.142
-366.583
12.6909
-19.3604
12.6909
-34.7925
-69.8655
56.3972
119.528
-137.673
119.528
3.78774
-111.953
-140.888
-158.249
119.528
119.528
-158.249
20.3221
119.528
-158.249
-111.953
119.528
119.528
20.3221
26.9359
59.142
119.528
119.528
119.528
119.528
119.528
119.528
119.528
119.528
56.3972
119.528
119.528
119.528
119.528
119.528
119.528
119.528
119.528
119.528
119.528
-26.6703
32.7229
37.8291
42.368
119.528
119.528
119.528
119.528
12.6909
3.78774
26.9359
119.528
-385.522
-88.8048
119.528
-414.66
32.7229
119.528
119.528
119.528
119.528
119.528
119.528
119.528
119.528
119.528
119.528
3.78774
119.528
119.528
119.528
119.528
32.7229
-111.953
119.528
42.368
119.528
-19.3604
119.528
119.528
119.528
119.528
119.528
119.528
119.528
119.528
119.528
20.3221
119.528
119.528
119.528
119.528
119.528
119.528
119.528
119.528
119.528
119.528
119.528
-80.4978
-80.4978
26.2568
231.294
-80.4978
-80.4978
-80.4978
-9.32805
-80.4978
21.8087
-41.5239
10.4413
-80.4978
21.8087
-17.54
328.728
-43.2954
-39.5752
36.4239
31.1093
-80.4978
-29.3446
31.1093
256.512
328.728
160.223
10.4413
-41.5239
-80.4978
31.1093
-37.4214
-6.09306
-35.0282
-80.4978
101.38
5.65506
-80.4978
-44.9129
-44.9129
137.756
1.34741
-80.4978
-6.09306
48.7315
-12.2935
-29.3446
15.7907
-80.4978
-80.4978
-80.4978
-44.9129
-80.4978
-80.4978
-80.4978
-80.4978
55.9109
137.756
-80.4978
-80.4978
-6.09306
-29.3446
112.079
-80.4978
61.8417
-41.5239
40.7544
-19.8717
83.1926
-80.4978
21.8087
45.4179
-80.4978
-80.4978
1.34741
-2.54998
91.8079
-37.4214
-80.4978
-80.4978
-2.54998
-80.4978
-29.3446
-80.4978
-80.4978
-25.9343
-80.4978
-80.4978
-80.4978
-80.4978
-6.09306
-39.5752
-80.4978
10.4413
160.223
-6.09306
-43.2954
36.4239
-50.1848
36.4239
26.2568
-32.3536
-80.4978
-80.4978
-80.4978
-35.0282
10.4413
-80.4978
-80.4978
-80.4978
192.32
124.115
297.249
179.919
10.4413
-80.4978
-80.4978
-29.3446
-29.3446
-37.4214
45.4179
-6.09306
297.249
-80.4978
-80.4978
-22.0369
45.4179
-41.5239
-80.4978
31.1093
-6.09306
21.8087
-29.3446
1.34741
36.4239
15.7907
-80.4978
-80.4978
10.4413
-80.4978
10.4413
-6.09306
15.7907
124.115
-80.4978
101.38
55.9109
-37.4214
15.7907
-2.54998
31.1093
-80.4978
-17.54
-80.4978
-80.4978
-80.4978
-80.4978
165.038
146.85
297.249
256.512
83.1926
31.1093
48.7315
-80.4978
-80.4978
31.1093
-80.4978
-80.4978
91.8079
-19.8717
124.115
-17.54
192.32
379.882
-80.4978
55.9109
-6.09306
133.011
-25.9343
97.4266
260.524
21.8087
-12.2935
68.3117
94.8848
192.32
-41.5239
108.376
94.8848
-6.09306
-80.4978
-80.4978
192.32
291.526
-6.09306
-80.4978
94.8848
-80.4978
-80.4978
-22.0369
10.4413
-6.09306
15.7907
36.4239
-6.09306
48.7315
-29.3446
-80.4978
-80.4978
-80.4978
101.38
1.34741
-80.4978
-80.4978
-80.4978
68.3117
-32.3536
-80.4978
42.27
-80.4978
-29.3446
26.2568
-80.4978
-80.4978
-2.54998
-80.4978
94.8848
26.2568
-80.4978
-80.4978
-80.4978
-80.4978
-80.4978
-6.09306
-6.09306
10.4413
-80.4978
-80.4978
-80.4978
-80.4978
-80.4978
-80.4978
-6.09306
68.3117
-80.4978
36.4239
48.7315
-80.4978
-80.4978
63.9349
45.4179
36.4239
137.756
-80.4978
-80.4978
-80.4978
-80.4978
-41.5239
-80.4978
-80.4978
-17.54
-6.09306
-6.09306
153.346
-80.4978
-80.4978
-22.0369
-80.4978
1.34741
15.7907
-17.54
1.34741
48.7315
-80.4978
-80.4978
208.368
55.9109
-80.4978
36.4239
-80.4978
-80.4978
-80.4978
-12.2935
28.6292
192.32
-6.09306
-80.4978
-80.4978
360.207
-29.3446
-80.4978
-80.4978
153.346
45.4179
-6.09306
1.34741
72.962
-22.0369
-80.4978
-80.4978
-80.4978
-80.4978
-80.4978
175.269
28.6292
21.8087
328.728
-22.0369
-35.0282
-80.4978
83.1926
-17.54
28.6292
21.8087
-19.8717
211.807
-80.4978
68.3117
146.85
153.346
-22.0369
21.8087
-80.4978
55.9109
-80.4978
-80.4978
-80.4978
-17.54
31.1093
-80.4978
-80.4978
-80.4978
-59.0779
-59.0779
-59.0779
-59.0779
-59.0779
-59.0779
-59.0779
-59.0779
-59.0779
-59.0779
-59.0779
-59.0779
-59.0779
-59.0779
-59.0779
-59.0779
-59.0779
-59.0779
-59.0779
-59.0779
-59.0779
-59.0779
-59.0779
-59.0779
-59.0779
-59.0779
-59.0779
-59.0779
-59.0779
-59.0779
-59.0779
-59.0779
-59.0779
-59.0779
-59.0779
-59.0779
-59.0779
-59.0779
-59.0779
-59.0779
-59.0779
-59.0779
-59.0779
-59.0779
-59.0779
-59.0779
-59.0779
-59.0779
-59.0779
-59.0779
-59.0779
-59.0779
-59.0779
-59.0779
-59.0779
-59.0779
-59.0779
-59.0779
-59.0779
-59.0779
-59.0779
-59.0779
-59.0779
-59.0779
-59.0779
-59.0779
-59.0779
-59.0779
-59.0779
-59.0779
-59.0779
-59.0779
-59.0779
-59.0779
-59.0779
-59.0779
-59.0779
-59.0779
-59.0779
-59.0779
-59.0779
-59.0779
-59.0779
-59.0779
-59.0779
-59.0779
-59.0779
-59.0779
-59.0779
-59.0779
-59.0779
-59.0779
-59.0779
-59.0779
-59.0779
-59.0779
-59.0779
-59.0779
-59.0779
-59.0779
-59.0779
-59.0779
-59.0779
-59.0779
-59.0779
-59.0779
-59.0779
-59.0779
-59.0779
-59.0779
-59.0779
-59.0779
-59.0779
-59.0779
-59.0779
-59.0779
-59.0779
-59.0779
-59.0779
-59.0779
-59.0779
-59.0779
-59.0779
-59.0779
-59.0779
-59.0779
-59.0779
-59.0779
-59.0779
-59.0779
-59.0779
-59.0779
-59.0779
-59.0779
-59.0779
-59.0779
-59.0779
-59.0779
-59.0779
-59.0779
-59.0779
-59.0779
-59.0779
-59.0779
-59.0779
-59.0779
-59.0779
-59.0779
-59.0779
-59.0779
-59.0779
-59.0779
-59.0779
-59.0779
-59.0779
-59.0779
-59.0779
-59.0779
-59.0779
-59.0779
-59.0779
-59.0779
-59.0779
-59.0779
-59.0779
-59.0779
-59.0779
-59.0779
-59.0779
-59.0779
-59.0779
-59.0779
-59.0779
-59.0779
-59.0779
-59.0779
-59.0779
-59.0779
-59.0779
-59.0779
-59.0779
-59.0779
-59.0779
-59.0779
-59.0779
-59.0779
-59.0779
-59.0779
-59.0779
-59.0779
-59.0779
-59.0779
-59.0779
-59.0779
72.501
-59.0779
-59.0779
-59.0779
230.396
-59.0779
-59.0779
-59.0779
-59.0779
-59.0779
72.501
-59.0779
-59.0779
163.594
182.15
-59.0779
-59.0779
230.396
-59.0779
163.594
230.396
204.08
622.037
147.689
-59.0779
85.6589
-59.0779
-59.0779
-59.0779
-59.0779
78.7667
-59.0779
-59.0779
-59.0779
85.6589
163.594
230.396
-59.0779
-59.0779
-59.0779
-59.0779
-59.0779
-59.0779
-59.0779
-59.0779
182.15
-59.0779
-59.0779
204.08
204.08
-59.0779
147.689
-59.0779
-59.0779
-59.0779
111.201
163.594
-59.0779
133.905
-59.0779
-59.0779
-59.0779
-59.0779
78.7667
182.15
133.905
163.594
204.08
204.08
-59.0779
163.594
78.7667
-59.0779
121.843
-59.0779
-59.0779
-59.0779
-59.0779
397.986
245.631
-59.0779
-59.0779
-59.0779
423.378
78.7667
230.396
-59.0779
1054.28
-59.0779
-59.0779
423.378
204.08
-59.0779
905.834
-59.0779
-59.0779
386.266
302.764
-59.0779
163.594
-59.0779
-59.0779
-59.0779
-59.0779
-59.0779
216.611
423.378
302.764
133.905
121.843
-59.0779
121.843
182.15
147.689
101.741
-59.0779
-59.0779
163.594
-59.0779
1026.45
48.1346
-59.0779
-59.0779
-59.0779
101.741
-59.0779
354.456
302.764
133.905
-59.0779
302.764
-59.0779
-59.0779
608.938
598.817
-59.0779
-59.0779
182.15
-67.6362
-67.6362
-67.6362
-67.6362
-67.6362
-67.6362
-67.6362
-67.6362
-67.6362
-67.6362
-67.6362
-67.6362
-67.6362
-67.6362
-67.6362
-67.6362
-67.6362
-67.6362
-67.6362
1.04516
-67.6362
-67.6362
-67.6362
-67.6362
-67.6362
-67.6362
-67.6362
-67.6362
-67.6362
-67.6362
-67.6362
-67.6362
-67.6362
-67.6362
-67.6362
-67.6362
-67.6362
-67.6362
-67.6362
-67.6362
-67.6362
-67.6362
-67.6362
-67.6362
-67.6362
-67.6362
-67.6362
-67.6362
-67.6362
-67.6362
-67.6362
-67.6362
-67.6362
-67.6362
-67.6362
-67.6362
-67.6362
-67.6362
-67.6362
-67.6362
-67.6362
-67.6362
-67.6362
-67.6362
-67.6362
-67.6362
-67.6362
-67.6362
-67.6362
-67.6362
-67.6362
-67.6362
-67.6362
-67.6362
-67.6362
-67.6362
-67.6362
-67.6362
-67.6362
-67.6362
-67.6362
-67.6362
-67.6362
-67.6362
-67.6362
-67.6362
-67.6362
-67.6362
-67.6362
-67.6362
-67.6362
-67.6362
-67.6362
-67.6362
-67.6362
-67.6362
-67.6362
-67.6362
-67.6362
-67.6362
-67.6362
-67.6362
-67.6362
-67.6362
-67.6362
-67.6362
-67.6362
-67.6362
-67.6362
-67.6362
-67.6362
-67.6362
-67.6362
-67.6362
-67.6362
-67.6362
-67.6362
-67.6362
-67.6362
-67.6362
-67.6362
-67.6362
-67.6362
-67.6362
-67.6362
-67.6362
-67.6362
-67.6362
-67.6362
-67.6362
-67.6362
-67.6362
83.4627
-67.6362
-67.6362
-67.6362
-67.6362
-67.6362
-67.6362
-67.6362
-67.6362
-67.6362
-67.6362
-67.6362
100.252
-67.6362
-67.6362
-67.6362
-67.6362
-67.6362
-67.6362
-67.6362
-67.6362
-67.6362
-67.6362
-67.6362
-67.6362
-67.6362
-67.6362
-67.6362
-67.6362
-67.6362
-67.6362
-67.6362
26.8007
-67.6362
-67.6362
-67.6362
-67.6362
-67.6362
-67.6362
-67.6362
-67.6362
-67.6362
-67.6362
-67.6362
-67.6362
-67.6362
-67.6362
-67.6362
58.2796
-67.6362
-67.6362
-67.6362
148.219
-67.6362
4.3157
-67.6362
-67.6362
-67.6362
48.5938
164.824
-67.6362
-67.6362
1.04516
133.829
-67.6362
-67.6362
-67.6362
-67.6362
268.139
481.814
21.2455
40.2916
138.408
11.8896
26.8007
281.054
-67.6362
16.3077
-67.6362
7.91329
-67.6362
48.5938
83.4627
207.089
110.127
40.2916
159.012
7.91329
26.8007
63.7542
397.284
-67.6362
148.219
69.7265
40.2916
63.7542
7.91329
-67.6362
-67.6362
222.939
-67.6362
69.7265
69.7265
268.139
44.289
310.111
310.111
58.2796
121.237
83.4627
69.7265
-67.6362
310.111
256.147
170.941
83.4627
58.2796
-67.6362
513.513
148.219
133.829
129.449
207.089
40.2916
69.7265
4.3157
-67.6362
335.294
-67.6362
-67.6362
-67.6362
148.219
164.824
220.171
40.2916
26.8007
159.012
-67.6362
-67.6362
-67.6362
170.941
91.4153
26.8007
287.891
-67.6362
-67.6362
-67.6362
-67.6362
234.562
164.824
184.195
133.829
-67.6362
481.814
234.562
-67.6362
-67.6362
215.674
-67.6362
310.111
-67.6362
48.5938
69.7265
83.4627
26.8007
40.2916
184.195
4.3157
-67.6362
[truncated: 8,978 more rows]

## Sheet: FSI_Nose
47.4466
17.6847
110.645
-64.1605
5.5595
44.9665
13.643
-2.52398
45.9769
72.2482
13.643
-91.4423
26.0791
-4.14068
47.4466
-7.49843
29.8099
-67.1918
87.1292
17.6847
17.6847
-139.943
62.1439
-2.52398
110.645
59.6566
-7.49843
-27.2499
54.0604
-18.6909
87.1292
-51.7597
-91.4423
-71.601
-135.093
-7.49843
-343.274
26.0791
29.8099
-18.6909
33.2743
-27.2499
-55.0666
-175.386
22.0498
-51.7597
-2.52398
75.4578
-69.6169
33.2743
95.6326
-69.6169
-12.8708
39.5101
-34.007
87.1292
17.6847
11.9412
34.9153
29.8099
-118.724
126.812
-99.5257
-6.03854
-91.4423
-2.52398
39.5101
-11.0329
54.0604
-31.9185
72.2482
-111.284
13.643
44.9665
-51.7597
2.09515
10.4096
39.5101
-36.8788
-18.6909
-47.7915
-55.0666
-51.0249
-25.0171
29.8099
-99.5257
11.9412
-83.3588
24.104
-52.9269
-0.503112
-34.8579
39.5101
-51.0249
-293.529
13.643
78.3108
64.4534
-83.3588
-2.52398
-115.693
-51.0249
2.09515
61.3355
-67.1918
54.0604
43.6673
-34.8579
29.8099
-67.1918
17.6847
-91.4423
-42.9414
80.8635
-99.5257
29.8099
39.5101
29.8099
72.2482
110.645
64.4534
-12.8708
-18.6909
11.9412
126.812
-34.8579
-129.958
-25.9661
49.7809
54.0604
-47.7915
-131.86
29.8099
62.1439
72.2482
13.643
2.09515
-51.0249
33.2743
-358.197
45.9769
94.4778
64.4534
49.7809
29.8099
57.8894
68.6106
59.6566
87.1292
101.135
-64.1605
-27.2499
101.135
-76.892
39.5101
-11.0329
29.8099
11.9412
78.3108
126.812
47.4466
45.9769
126.812
-1.57298
-39.477
26.0791
-2.52398
-18.6909
39.5101
11.9412
-146.006
39.5101
72.2482
83.1609
69.8759
-115.693
29.8099
68.6106
126.812
7.76408
72.2482
126.812
133.306
133.306
133.306
133.306
133.306
133.306
32.4628
133.306
32.4628
-207.04
-68.3806
133.306
133.306
-411.248
-114.219
133.306
133.306
133.306
133.306
133.306
-2.83239
-169.224
-169.224
133.306
133.306
133.306
133.306
133.306
133.306
-169.224
133.306
9.54385
-547.387
133.306
133.306
-76.1378
-76.1378
133.306
-68.3806
133.306
133.306
133.306
133.306
-180.86
-84.5156
133.306
-169.224
-507.346
133.306
133.306
-61.1775
-2.83239
-193.426
133.306
133.306
9.54385
133.306
-9.99758
-9.99758
133.306
133.306
133.306
32.4628
14.9248
133.306
32.4628
133.306
133.306
133.306
133.306
133.306
133.306
133.306
-36.867
133.306
-61.1775
133.306
133.306
-207.04
-68.3806
-229.73
19.8574
-68.3806
14.9248
-68.3806
133.306
133.306
32.4628
-26.8568
-187.02
-93.5915
-270.067
133.306
133.306
32.4628
133.306
133.306
133.306
32.4628
-68.3806
-17.9589
-68.3806
133.306
133.306
133.306
133.306
133.306
32.4628
-169.224
32.4628
133.306
-377.214
-169.224
133.306
32.4628
133.306
-48.2119
133.306
133.306
-270.067
133.306
24.3953
133.306
-9.99758
133.306
133.306
133.306
-2.83239
133.306
-547.387
133.306
-68.3806
-270.067
32.4628
-207.04
133.306
133.306
-169.224
-61.1775
133.306
32.4628
133.306
-61.1775
-26.8568
133.306
-9.99758
-48.2119
133.306
133.306
-26.8568
133.306
-187.02
-26.8568
-229.73
133.306
133.306
32.4628
-296.605
-17.9589
-2.83239
133.306
133.306
133.306
133.306
133.306
28.5842
-169.224
133.306
-48.2119
-9.99758
133.306
-2.83239
-887.733
-411.248
14.9248
-169.224
-68.3806
-48.2119
133.306
-237.981
-207.04
133.306
-6.27167
-6.27167
-6.27167
-6.27167
-6.27167
-6.27167
-6.27167
-6.27167
-6.27167
-6.27167
-6.27167
-6.27167
-6.27167
-6.27167
-6.27167
-6.27167
-6.27167
-6.27167
-6.27167
-6.27167
-6.27167
-6.27167
-6.27167
-6.27167
-6.27167
-6.27167
-6.27167
-6.27167
-6.27167
-6.27167
-6.27167
-6.27167
-6.27167
-6.27167
-6.27167
-6.27167
-6.27167
-6.27167
-6.27167
-6.27167
-6.27167
-6.27167
-6.27167
-6.27167
-6.27167
-6.27167
-6.27167
-6.27167
-6.27167
-6.27167
-6.27167
-6.27167
-6.27167
-6.27167
-6.27167
-6.27167
-6.27167
-6.27167
-6.27167
-6.27167
-6.27167
-6.27167
-6.27167
-6.27167
-6.27167
-6.27167
-6.27167
-6.27167
-6.27167
-6.27167
-6.27167
-6.27167
-6.27167
-6.27167
-6.27167
-6.27167
-6.27167
-6.27167
-6.27167
-6.27167
-6.27167
-6.27167
-6.27167
-6.27167
-6.27167
-6.27167
-6.27167
-6.27167
-6.27167
-6.27167
-6.27167
-6.27167
-6.27167
-6.27167
-6.27167
-6.27167
-6.27167
-6.27167
-6.27167
-6.27167
-6.27167
-6.27167
-6.27167
-6.27167
-6.27167
-6.27167
-6.27167
-6.27167
-6.27167
-6.27167
-6.27167
-6.27167
-6.27167
-6.27167
-6.27167
-6.27167
-6.27167
-6.27167
-6.27167
-6.27167
-6.27167
-6.27167
-6.27167
-6.27167
-6.27167
-6.27167
1726.92
-6.27167
-6.27167
-6.27167
-6.27167
-6.27167
-6.27167
-6.27167
-6.27167
-6.27167
-6.27167
-6.27167
-6.27167
-6.27167
-6.27167
-6.27167
-6.27167
-6.27167
-6.27167
-6.27167
-6.27167
-6.27167
-6.27167
-6.27167
-6.27167
-6.27167
-6.27167
-6.27167
-6.27167
-6.27167
-6.27167
-6.27167
-6.27167
-6.27167
-6.27167
-6.27167
-6.27167
571.459
-6.27167
-6.27167
-6.27167
-6.27167
-6.27167
-6.27167
-6.27167
484.8
-6.27167
-6.27167
-6.27167
-6.27167
2176.27
648.49
812.181
440.157
-6.27167
-6.27167
5.48982
84.3056
115.264
9.77531
9.77531
74.9148
138.34
124.055
166.91
-33.0796
-33.0796
214.867
52.6302
-33.0796
-33.0796
-33.0796
-33.0796
-33.0796
-33.0796
37.0466
-0.938418
-33.0796
-33.0796
-33.0796
125.736
181.195
109.77
9.77531
95.4851
72.1097
266.905
24.0603
-8.97371
31.2028
40.386
31.2028
181.195
44.0592
19.5151
-4.50966
-33.0796
-33.0796
-18.2452
-17.009
-33.0796
-11.6521
69.7722
68.4189
12.2962
168.951
320.473
38.3453
52.6302
138.34
47.2734
95.4851
148.424
80.3599
-33.0796
125.736
481.179
384.756
52.6302
72.1097
66.9152
104.668
-33.0796
-5.53002
9.77531
104.668
101.075
159.768
-5.53002
-33.0796
-33.0796
-33.0796
7.51979
-3.41082
-33.0796
104.668
-10.3917
11.4236
0.459025
63.344
37.0466
150.584
-33.0796
-33.0796
159.768
275.476
-33.0796
-3.41082
-33.0796
121.198
271.416
115.264
104.668
31.2028
-11.6521
-33.0796
-33.0796
-33.0796
174.602
204.271
238.335
111.556
232.085
195.48
217.622
125.736
95.4851
-33.0796
-33.0796
-33.0796
-33.0796
-33.0796
-23.0302
196.356
171.042
-23.0302
8.11719
-23.0302
8.11719
8.11719
8.11719
-23.0302
-23.0302
157.18
163.854
-23.0302
-23.0302
-23.0302
-23.0302
-23.0302
-23.0302
-23.0302
-23.0302
-23.0302
-23.0302
-23.0302
125.378
101.559
226.149
163.854
70.4119
-23.0302
-23.0302
39.2645
82.0922
-23.0302
137.156
187.214
132.707
229.263
15.1961
-23.0302
-23.0302
82.0922
106.351
-23.0302
-23.0302
-23.0302
89.1003
21.2319
75.9085
17.0164
117.133
195.001
101.559
132.707
82.0922
101.559
75.9085
26.4392
282.78
125.378
117.133
257.296
8.11719
206.328
163.854
37.0397
47.0514
-23.0302
70.4119
157.18
50.0984
117.133
37.0397
-23.0302
-23.0302
-23.0302
21.2319
-23.0302
-23.0302
157.18
-23.0302
-23.0302
50.0984
117.133
-23.0302
257.296
-23.0302
-23.0302
19.0188
89.1003
145.166
-23.0302
-23.0302
103.117
65.4939
41.6605
-23.0302
70.4119
163.854
-23.0302
-23.0302
-23.0302
171.042
106.351
319.591
-23.0302
82.0922
70.4119
229.263
75.9085
47.0514
-23.0302
-23.0302
-23.0302
-23.0302
-23.0302
266.131
266.131
266.131
266.131
266.131
266.131
266.131
266.131
266.131
266.131
155.422
266.131
266.131
266.131
266.131
266.131
266.131
266.131
266.131
266.131
266.131
266.131
266.131
266.131
266.131
-65.9949
155.422
155.422
266.131
266.131
266.131
155.422
266.131
266.131
123.791
266.131
266.131
266.131
266.131
155.422
266.131
266.131
266.131
141.584
266.131
266.131
-331.695
-48.5146
266.131
266.131
266.131
155.422
266.131
155.422
266.131
266.131
266.131
266.131
-549.087
266.131
266.131
266.131
155.422
266.131
44.7136
52.6214
-730.246
266.131
100.068
266.131
266.131
266.131
266.131
90.2995
266.131
266.131
-363.16
266.131
266.131
266.131
266.131
36.1976
136.168
266.131
266.131
266.131
155.422
266.131
-32.7824
-1925.9
266.131
266.131
52.6214
266.131
266.131
266.131
266.131
266.131
266.131
-481.152
266.131
155.422
266.131
266.131
44.7136
266.131
266.131
266.131
266.131
266.131
266.131
266.131
266.131
266.131
266.131
266.131
246.171
246.171
246.171
246.171
246.171
246.171
246.171
246.171
246.171
246.171
246.171
246.171
246.171
246.171
246.171
246.171
246.171
246.171
246.171
246.171
246.171
246.171
246.171
246.171
246.171
246.171
246.171
246.171
246.171
246.171
246.171
246.171
246.171
246.171
246.171
246.171
246.171
246.171
246.171
246.171
246.171
246.171
246.171
-20.3014
246.171
246.171
-180.185
-90.4259
246.171
246.171
246.171
246.171
9.30668
246.171
-20.3014
246.171
246.171
246.171
246.171
246.171
246.171
246.171
246.171
246.171
9.30668
246.171
246.171
246.171
246.171
246.171
246.171
246.171
246.171
246.171
246.171
246.171
246.171
-245.778
246.171
246.171
246.171
246.171
246.171
246.171
246.171
246.171
246.171
246.171
-713.131
246.171
-73.596
246.171
246.171
246.171
246.171
246.171
246.171
246.171
246.171
246.171
246.171
246.171
-245.778
246.171
-227.558
246.171
246.171
246.171
-713.131
246.171
246.171
246.171
246.171
246.171
246.171
246.171
236.416
236.416
205.49
-1.83364
206.635
236.416
117.291
87.5101
57.7288
87.5101
147.073
236.416
206.635
236.416
236.416
236.416
236.416
236.416
236.416
236.416
236.416
236.416
236.416
117.291
141.817
147.073
206.635
176.854
236.416
236.416
236.416
206.635
236.416
236.416
236.416
236.416
236.416
236.416
126.767
117.291
236.416
135.905
143.636
102.401
236.416
236.416
-31.6149
-609.998
236.416
236.416
236.416
27.9476
117.291
176.854
236.416
236.416
-0.081803
189.117
-275.28
236.416
169.409
236.416
87.5101
236.416
176.854
6.67529
-31.6149
236.416
57.7288
236.416
201.456
169.409
236.416
236.416
236.416
206.635
-17.508
112.71
236.416
236.416
-425.778
236.416
-8.30782
169.409
236.416
159.836
87.5101
236.416
236.416
236.416
-205.835
236.416
236.416
115.802
236.416
174.563
236.416
236.416
57.7288
-98.6227
236.416
117.291
236.416
236.416
87.5101
236.416
236.416
236.416
115.802
236.416
236.416
236.416
182.81
236.416
236.416
236.416
278.197
278.197
278.197
278.197
278.197
278.197
278.197
278.197
278.197
278.197
278.197
278.197
278.197
278.197
278.197
278.197
278.197
278.197
278.197
278.197
278.197
278.197
278.197
278.197
278.197
278.197
278.197
278.197
278.197
278.197
278.197
278.197
278.197
278.197
278.197
278.197
278.197
278.197
278.197
278.197
278.197
278.197
278.197
-416.247
278.197
278.197
-832.914
-1037.59
278.197
278.197
278.197
278.197
-647.729
278.197
278.197
278.197
278.197
278.197
278.197
278.197
278.197
278.197
278.197
278.197
278.197
278.197
278.197
278.197
-184.766
278.197
278.197
278.197
278.197
278.197
278.197
278.197
-598.996
278.197
278.197
278.197
278.197
-42.3159
-446.441
278.197
278.197
278.197
278.197
278.197
-138.47
278.197
278.197
278.197
278.197
278.197
278.197
278.197
278.197
278.197
278.197
278.197
278.197
278.197
278.197
278.197
278.197
278.197
278.197
278.197
-555.136
278.197
278.197
278.197
278.197
278.197
278.197
278.197
7.59747
163.773
212.138
21.4196
30.0584
-1.73247
64.6138
21.4196
-39.0522
-4.4969
-13.1357
160.875
107.808
-39.0522
-39.0522
-39.0522
-39.0522
-39.0522
-39.0522
66.9698
19.2599
-39.0522
99.1691
38.6973
2.10927
142.363
246.029
142.363
168.28
172.992
64.6138
228.752
325.399
-0.177483
116.447
194.196
12.7808
77.572
3.35659
4.14193
22.329
135.884
41.6876
145.603
77.572
51.6555
100.897
95.9864
98.1528
171.982
38.6973
21.4196
12.7808
81.8914
28.9786
90.5303
207.917
139.314
45.7654
29.5503
155.322
233.071
99.1691
109.379
99.1691
-5.73102
38.6973
-5.73102
38.6973
60.9114
123.208
19.2599
10.9296
-39.0522
-39.0522
-39.0522
34.6052
86.5431
-39.0522
44.2508
56.9913
167.283
-18.7698
-39.0522
45.7654
171.982
-39.0522
-39.0522
19.2599
38.6973
-4.06496
-3.16785
160.875
147.547
255.577
319.792
294.16
38.6973
51.6555
-39.0522
-39.0522
-21.7746
86.5431
95.5142
55.9749
135.884
150.462
4.14193
100.897
139.314
155.322
-39.0522
-39.0522
-39.0522
-39.0522
-39.0522
27.2245
85.1336
-20.9894
64.9474
64.9474
105.572
-36.6143
50.4386
79.4562
210.035
93.965
172.727
64.9474
46.8114
18.0071
46.8114
4.83946
20.102
79.4562
91.327
14.1665
-7.59667
50.4386
79.4562
64.0939
79.4562
50.4386
6.91214
6.91214
-15.5106
-7.59667
64.9474
46.8114
144.746
-51.1231
46.8114
21.421
105.572
-15.5106
21.421
51.9658
-2.15586
-20.9894
30.489
-51.1231
35.9298
262.267
113.819
156.268
-32.4689
-51.1231
-7.59667
93.965
6.91214
95.7786
210.035
-51.1231
-28.0797
-51.1231
64.0939
242.68
79.4562
50.4386
-15.5106
93.965
60.802
46.8114
32.8207
57.693
-23.1418
-17.0589
79.4562
88.7833
-5.03629
27.2245
79.4562
72.5836
-51.1231
137.491
-51.1231
-5.03629
-51.1231
-34.091
46.8114
-15.5106
-13.8147
35.9298
11.555
66.3983
27.2245
7.63758
9.14427
-23.1418
-31.5362
-51.1231
159.813
-51.1231
188.272
35.9298
-51.1231
-30.5053
-36.6143
9.14427
39.278
6.91214
22.3278
120.262
152
85.9852
-5.03629
112.101
-36.6143
1.10862
14.1665
1.10862
-22.1055
159.622
104.523
-84.0856
159.622
112.686
108.931
159.622
112.686
65.7496
159.622
159.622
69.1022
159.622
159.622
159.622
159.622
159.622
159.622
159.622
159.622
159.622
159.622
112.686
65.7496
85.0763
159.622
65.7496
112.686
159.622
159.622
159.622
65.7496
1.21213
-51.5912
159.622
-262.805
18.8133
96.2582
159.622
-121.996
159.622
1.21213
-35.3441
159.622
159.622
-262.805
75.1369
26.2243
159.622
-21.4179
159.622
112.686
112.686
159.622
159.622
112.686
159.622
159.622
44.4149
159.622
159.622
159.622
65.7496
-186
159.622
-383.498
159.622
-111.938
159.622
159.622
-60.7744
54.0155
69.1022
159.622
159.622
-28.1231
26.2243
159.622
-28.1231
69.1022
159.622
13.3975
-226.072
-157.198
159.622
99.2755
65.7496
159.622
32.8942
75.1369
32.8942
62.1391
159.622
96.2582
-107.174
159.622
159.622
159.622
89.2178
159.622
26.2243
112.686
159.622
62.1391
-121.996
159.622
80.4172
112.686
159.622
159.622
54.0155
159.622
159.622
-262.805
159.622
159.622
120.434
67.0223
-176.296
-25.2336
-20.9493
31.4147
70.3605
120.434
120.434
61.0877
120.434
-7.75356
-116.95
1.74179
31.4147
31.4147
67.0223
11.1832
5.98078
63.2072
31.4147
31.4147
120.434
-64.4517
120.434
120.434
13.611
120.434
-158.234
-87.2771
50.7667
-2.82328
70.3605
120.434
53.6694
-70.3211
-108.472
40.3166
50.7667
120.434
90.7606
90.7606
47.6
-64.4517
15.9332
53.6694
1.74179
-87.2771
90.7606
-25.2336
53.6694
1.74179
-129.932
-116.95
120.434
120.434
26.1783
26.1783
-51.2456
-2.82328
1.74179
15.9332
104.417
104.417
104.417
-82.8694
104.417
28.1152
-24.3424
104.417
104.417
104.417
104.417
22.011
-48.1867
104.417
104.417
28.1152
104.417
-176.513
104.417
-42.7366
-200.79
104.417
104.417
104.417
-153.102
-513.628
-170.27
104.417
14.8453
-48.1867
14.8453
-54.0561
104.417
104.417
104.417
-91.7878
6.31463
-101.598
14.8453
104.417
-48.1867
-48.1867
-82.8694
104.417
104.417
104.417
-277.092
28.1152
-48.1867
-270.156
-67.2622
104.417
104.417
-48.1867
104.417
104.417
104.417
104.417
104.417
104.417
28.1152
14.8453
-54.7033
-54.7033
-54.7033
-54.7033
-54.7033
-54.7033
-54.7033
-54.7033
-54.7033
-54.7033
-54.7033
-54.7033
-54.7033
-54.7033
-54.7033
-54.7033
-54.7033
-54.7033
-54.7033
-54.7033
-54.7033
-54.7033
-54.7033
-54.7033
-54.7033
-54.7033
-54.7033
-54.7033
-54.7033
-54.7033
-54.7033
-54.7033
-54.7033
-54.7033
-54.7033
-54.7033
-54.7033
-54.7033
-54.7033
-54.7033
-54.7033
-54.7033
-54.7033
-54.7033
-54.7033
-54.7033
-54.7033
-54.7033
-54.7033
-54.7033
-54.7033
-54.7033
-54.7033
-54.7033
-54.7033
-54.7033
-54.7033
-54.7033
-54.7033
-54.7033
-54.7033
-54.7033
-54.7033
-54.7033
-54.7033
-54.7033
-54.7033
474.143
165.649
275.826
156.835
60.2632
43.2311
71.2124
-54.7033
197.128
-54.7033
84.4667
60.2632
-54.7033
65.489
60.2632
60.2632
141.166
84.4667
121.579
60.2632
43.2311
405.163
141.166
-54.7033
-54.7033
-54.7033
60.2632
-54.7033
-54.7033
77.5082
-54.7033
60.2632
-54.7033
-54.7033
209.72
239.1
-54.7033
-54.7033
630.838
148.699
-54.7033
337.035
121.579
92.1984
141.166
323.044
386.002
-54.7033
-54.7033
-54.7033
148.699
141.166
-54.7033
-54.7033
165.649
65.489
-54.7033
-54.7033
-54.7033
239.1
-54.7033
275.826
305.874
77.5082
323.044
826.707
297.861
-9.03743
-9.03743
-9.03743
-9.03743
-9.03743
-9.03743
-9.03743
-9.03743
-9.03743
-9.03743
-9.03743
-9.03743
-9.03743
-9.03743
-9.03743
-9.03743
-9.03743
-9.03743
-9.03743
-9.03743
-9.03743
-9.03743
-9.03743
-9.03743
-9.03743
-9.03743
-9.03743
-9.03743
-9.03743
-9.03743
-9.03743
-9.03743
-9.03743
-9.03743
-9.03743
-9.03743
-9.03743
-9.03743
-9.03743
-9.03743
-9.03743
-9.03743
-9.03743
-9.03743
368.192
-9.03743
-9.03743
-9.03743
-9.03743
718.476
382.7
-9.03743
-9.03743
-9.03743
-9.03743
-9.03743
-9.03743
-9.03743
-9.03743
-9.03743
774.438
839.728
-9.03743
-9.03743
-9.03743
-9.03743
-9.03743
-9.03743
-9.03743
-9.03743
-9.03743
-9.03743
-9.03743
-9.03743
433.797
475.971
-9.03743
-9.03743
-9.03743
-9.03743
-9.03743
-9.03743
433.797
-9.03743
-9.03743
-9.03743
-9.03743
-9.03743
-9.03743
-9.03743
-9.03743
-9.03743
-9.03743
-9.03743
-9.03743
-9.03743
2537.26
916.888
433.797
-9.03743
-9.03743
-9.03743
-9.03743
-9.03743
-9.03743
-9.03743
-9.03743
415.345
368.192
-9.03743
-9.03743
-9.03743
-9.03743
-9.03743
-9.03743
-9.03743
-9.03743
-9.03743
-9.03743
-9.03743
-9.03743
839.728
916.888
-9.03743
527.025
-9.03743
368.192
627.537
2537.26
-9.03743
-9.03743
-9.03743
-9.03743
-9.03743
104.103
104.103
104.103
104.103
104.103
104.103
104.103
104.103
104.103
-378.354
104.103
-553.792
-1102.04
104.103
-929.732
104.103
104.103
-1869.58
[truncated: 9,418 more rows]

## Sheet: FSI_Other
126.812
83.1609
126.812
101.135
97.7112
62.1439
68.6106
26.0791
126.812
44.9665
-1.57298
45.9769
-55.0666
35.8725
90.436
-65.2518
49.7809
47.4466
17.6847
26.0791
-24.2872
-83.3588
-31.9185
54.0604
27.6054
-41.076
-31.9185
-18.6909
-118.724
-102.929
29.8099
75.4578
17.6847
72.2482
-36.8788
22.8812
5.5595
-2.52398
7.76408
-131.86
59.6566
7.76408
-7.49843
-51.0249
-79.9552
-52.9269
-31.9185
13.643
29.8099
7.76408
26.0791
-52.9269
24.104
-41.076
45.9769
31.9187
-9.59703
-64.1605
-71.601
-18.6909
45.9769
29.8099
42.8679
45.9769
108.624
29.8099
110.645
44.9665
-91.4423
-91.4423
-27.2499
94.4778
-180.361
-4.14068
93.2342
39.5101
33.2743
90.436
126.812
-27.2499
59.6566
-52.9269
-146.006
-76.892
54.0604
33.2743
83.1609
26.0791
34.9153
-31.9185
126.812
126.812
126.812
126.812
93.2342
17.6847
72.2482
83.1609
126.812
29.8099
-36.8788
-18.6909
126.812
90.436
126.812
126.812
80.8635
126.812
78.3108
83.1609
54.0604
126.812
24.104
126.812
126.812
126.812
44.9665
78.3108
78.3108
126.812
97.7112
72.2482
126.812
75.4578
64.4534
-11.0329
126.812
-67.1918
126.812
133.306
133.306
133.306
133.306
133.306
133.306
133.306
133.306
133.306
133.306
-187.02
32.4628
133.306
-433.938
-547.387
24.3953
133.306
133.306
133.306
133.306
133.306
133.306
133.306
133.306
9.54385
133.306
133.306
133.306
133.306
133.306
-169.224
133.306
133.306
-547.387
-547.387
3.65041
-320.489
-68.3806
-114.219
32.4628
-76.1378
-361.743
-285.582
-68.3806
-9.99758
-187.02
133.306
-68.3806
133.306
133.306
133.306
133.306
133.306
133.306
-68.3806
14.9248
133.306
-36.867
133.306
133.306
133.306
32.4628
28.5842
-68.3806
133.306
133.306
-169.224
133.306
133.306
-61.1775
-26.8568
-68.3806
133.306
133.306
133.306
133.306
133.306
-93.5915
-76.1378
-26.8568
133.306
133.306
133.306
-229.73
-17.9589
133.306
133.306
133.306
-9.99758
133.306
133.306
133.306
133.306
133.306
133.306
-547.387
-207.04
-138.971
133.306
133.306
-207.04
-169.224
133.306
133.306
133.306
133.306
133.306
133.306
-17.9589
133.306
133.306
133.306
-26.8568
133.306
133.306
133.306
133.306
133.306
133.306
133.306
133.306
133.306
133.306
133.306
133.306
-9.99758
133.306
133.306
133.306
-6.27167
-6.27167
-6.27167
-6.27167
-6.27167
-6.27167
-6.27167
-6.27167
-6.27167
-6.27167
-6.27167
-6.27167
-6.27167
-6.27167
-6.27167
-6.27167
-6.27167
-6.27167
-6.27167
-6.27167
-6.27167
-6.27167
-6.27167
-6.27167
-6.27167
-6.27167
-6.27167
-6.27167
-6.27167
-6.27167
-6.27167
-6.27167
-6.27167
-6.27167
-6.27167
-6.27167
-6.27167
-6.27167
-6.27167
-6.27167
-6.27167
-6.27167
-6.27167
-6.27167
-6.27167
-6.27167
-6.27167
-6.27167
-6.27167
-6.27167
-6.27167
-6.27167
-6.27167
-6.27167
-6.27167
-6.27167
-6.27167
-6.27167
-6.27167
-6.27167
-6.27167
-6.27167
-6.27167
-6.27167
-6.27167
-6.27167
-6.27167
-6.27167
-6.27167
-6.27167
-6.27167
-6.27167
-6.27167
-6.27167
-6.27167
-6.27167
-6.27167
-6.27167
-6.27167
-6.27167
-6.27167
-6.27167
-6.27167
-6.27167
-6.27167
-6.27167
-6.27167
-6.27167
-6.27167
-6.27167
-6.27167
-6.27167
-6.27167
-6.27167
-6.27167
-6.27167
1221.41
975.871
1221.41
-6.27167
-6.27167
-6.27167
-6.27167
812.181
539.363
1303.25
1027.56
402.955
1085
975.871
402.955
886.585
571.459
-6.27167
-6.27167
-6.27167
-6.27167
357.485
357.485
-6.27167
-6.27167
607.568
-6.27167
1726.92
461.415
3095.23
-6.27167
721.242
-6.27167
31.2028
22.0196
31.2028
82.6287
95.4851
207.979
159.768
81.2002
22.0196
63.344
80.3599
15.1322
26.258
-33.0796
152.625
-33.0796
-10.3917
111.556
27.8195
22.0196
87.4498
152.625
18.3463
132.218
44.0592
124.704
-33.0796
-33.0796
-4.50966
9.77531
-33.0796
9.77531
-33.0796
-33.0796
352.615
52.6302
172.624
24.0603
66.9152
105.77
63.344
209.765
81.2002
125.736
31.2028
39.2381
-33.0796
-33.0796
49.5692
271.416
209.765
85.5955
27.8195
-33.0796
-33.0796
-15.548
-0.938418
293.277
-7.36666
-33.0796
-33.0796
95.4851
109.77
224.05
101.913
63.344
-7.36666
-33.0796
-33.0796
224.05
166.91
295.475
195.48
372.914
181.195
63.344
-33.0796
-33.0796
23.6909
-23.0302
23.6909
19.0188
327.378
187.214
-23.0302
163.854
97.1096
19.0188
-23.0302
-23.0302
-23.0302
-23.0302
195.001
-23.0302
-23.0302
292.337
109.756
57.063
82.0922
132.707
201.231
97.1096
89.1003
168.101
106.351
-23.0302
226.149
-23.0302
-23.0302
8.11719
-23.0302
-23.0302
-23.0302
195.001
257.296
101.559
132.707
10.609
257.296
132.707
132.707
125.378
23.6909
82.0922
-23.0302
-23.0302
217.249
375.328
101.559
-23.0302
21.2319
-23.0302
23.6909
-23.0302
-23.0302
171.042
-23.0302
-23.0302
-23.0302
23.6909
288.443
101.559
19.0188
145.166
33.0351
-23.0302
-23.0302
97.1096
70.4119
70.4119
8.11719
109.756
23.6909
47.0514
-23.0302
-23.0302
266.131
266.131
266.131
266.131
266.131
266.131
266.131
266.131
266.131
266.131
266.131
266.131
266.131
266.131
266.131
266.131
266.131
266.131
-520.483
266.131
266.131
266.131
266.131
266.131
266.131
130.261
266.131
66.8553
266.131
-232.058
-1140.52
266.131
266.131
266.131
266.131
266.131
266.131
155.422
266.131
266.131
266.131
266.131
266.131
266.131
100.068
266.131
266.131
266.131
-1014.93
266.131
-287.412
266.131
266.131
266.131
266.131
266.131
266.131
36.1976
266.131
266.131
-5.60845
266.131
266.131
266.131
266.131
266.131
266.131
-481.152
266.131
266.131
155.422
266.131
155.422
108.808
100.068
266.131
266.131
266.131
246.171
246.171
246.171
246.171
246.171
246.171
246.171
246.171
246.171
246.171
246.171
246.171
246.171
246.171
246.171
246.171
246.171
246.171
246.171
246.171
246.171
246.171
246.171
246.171
246.171
246.171
246.171
246.171
246.171
246.171
246.171
246.171
246.171
246.171
246.171
246.171
246.171
-464.423
9.30668
246.171
246.171
9.30668
9.30668
246.171
246.171
246.171
246.171
246.171
246.171
246.171
246.171
-1229.68
-90.4259
246.171
246.171
-44.5262
246.171
246.171
246.171
246.171
246.171
-109.126
246.171
246.171
246.171
246.171
246.171
246.171
246.171
246.171
9.30668
246.171
-227.558
246.171
-109.126
-286.774
246.171
246.171
13.057
64.1105
236.416
236.416
169.409
135.905
236.416
117.291
236.416
236.416
236.416
236.416
174.563
147.073
206.635
236.416
189.117
-165.63
194.096
236.416
186.16
236.416
-31.6149
236.416
236.416
236.416
236.416
75.5976
206.635
191.744
94.5174
27.9476
201.456
176.854
-165.63
206.635
236.416
147.073
206.635
236.416
236.416
236.416
236.416
236.416
236.416
236.416
236.416
163.317
236.416
194.096
206.635
174.563
194.096
236.416
191.744
236.416
169.409
236.416
236.416
236.416
236.416
57.7288
147.073
147.073
236.416
75.5976
236.416
-165.63
236.416
121.546
117.291
206.635
87.5101
109.454
191.744
236.416
147.073
236.416
278.197
278.197
278.197
-138.47
278.197
278.197
278.197
278.197
278.197
278.197
278.197
278.197
278.197
278.197
278.197
278.197
278.197
278.197
278.197
278.197
278.197
278.197
278.197
278.197
278.197
278.197
278.197
278.197
278.197
-184.766
278.197
278.197
278.197
278.197
278.197
278.197
278.197
278.197
278.197
278.197
278.197
278.197
278.197
278.197
278.197
278.197
278.197
278.197
-317.041
278.197
278.197
278.197
278.197
278.197
278.197
278.197
278.197
278.197
278.197
278.197
278.197
278.197
278.197
-339.087
278.197
278.197
278.197
278.197
278.197
278.197
278.197
278.197
278.197
278.197
278.197
278.197
278.197
278.197
-26.094
-5.73102
168.28
159.209
213.634
427.445
92.1501
55.9749
-5.73102
-4.06496
-25.3317
-39.0522
-39.0522
-13.1357
332.418
-39.0522
2.10927
77.572
181.92
94.2326
77.572
185.557
38.6973
160.875
54.2472
66.9698
140.37
100.897
73.2526
142.363
2.10927
12.7808
1.51272
73.2526
-39.0522
142.363
-23.5023
133.724
125.086
250.176
19.2599
81.8914
38.6973
70.7118
116.447
165.04
48.416
130.583
127.554
71.4339
81.8914
319.792
267.854
-21.11
-39.0522
98.7764
38.6973
50.6587
-23.5023
-22.3916
151.787
246.029
185.557
81.8914
54.2472
42.5847
7.59747
-39.0522
-39.0522
94.2326
55.9749
55.9749
90.5303
95.9864
38.6973
155.322
-39.0522
-39.0522
122.983
4.83946
144.746
7.63758
79.4562
46.8114
169.229
79.4562
-51.1231
46.8114
18.0071
95.7786
129.679
6.91214
35.9298
20.102
64.0939
46.8114
-51.1231
4.83946
169.229
122.983
79.4562
-51.1231
-51.1231
55.7145
-51.1231
27.2245
122.983
210.035
87.1373
6.91214
-0.0268535
-22.1055
144.746
64.9474
183.92
64.9474
-22.1055
136.911
242.68
64.9474
6.91214
-28.0797
101.219
22.3278
-51.1231
20.102
-23.1418
10.7303
122.983
39.278
-9.88753
129.679
-51.1231
91.327
46.8114
159.813
-51.1231
-23.1418
-51.1231
35.9298
-36.6143
93.965
-11.9493
7.63758
27.2245
-18.4783
-26.6395
-32.4689
50.4386
50.4386
50.4386
-51.1231
14.1665
112.101
-51.1231
-25.0072
159.622
159.622
-121.996
96.2582
54.0155
-632.428
159.622
65.7496
159.622
159.622
-138.562
159.622
159.622
112.686
159.622
159.622
85.0763
1.21213
-173.873
99.2755
159.622
65.7496
75.1369
69.1022
159.622
102.019
159.622
75.1369
65.7496
89.2178
159.622
-28.1231
104.523
112.686
159.622
112.686
-9.34855
112.686
65.7496
159.622
54.0155
18.8133
-262.805
159.622
89.2178
80.4172
-157.198
159.622
69.1022
92.9233
159.622
159.622
-40.4747
159.622
159.622
159.622
54.0155
159.622
159.622
159.622
44.4149
18.8133
-28.1231
65.7496
-30.4699
-157.198
-262.805
159.622
-77.9929
159.622
112.686
159.622
159.622
26.2243
159.622
159.622
159.622
159.622
120.434
120.434
120.434
47.6
47.6
47.6
58.8051
31.4147
120.434
120.434
120.434
-170.901
-98.0672
58.8051
31.4147
53.6694
120.434
120.434
-25.2336
31.4147
-27.9312
-27.9312
-33.6375
78.2668
120.434
53.6694
20.2874
20.2874
120.434
120.434
58.8051
-235.642
-57.6041
-13.0947
20.2874
26.1783
26.1783
53.6694
120.434
40.3166
-230.078
-146.623
-87.2771
-13.0947
-20.9493
-39.8003
31.4147
120.434
53.6694
-126.08
-13.0947
120.434
-98.0672
-39.8003
31.4147
120.434
24.2932
120.434
31.4147
63.2072
88.3868
120.434
120.434
120.434
120.434
-146.623
-27.9312
-25.2336
40.3166
13.611
75.9242
47.6
-79.8588
-98.0672
63.2072
120.434
120.434
73.306
61.0877
-27.9312
-27.9312
90.7606
-2.82328
-32.1702
20.2874
20.2874
-79.8588
61.0877
-79.8588
120.434
120.434
50.7667
-146.623
-79.8588
-13.0947
0.258141
5.98078
20.2874
120.434
120.434
120.434
120.434
120.434
-68.0769
120.434
31.4147
0.258141
-146.623
13.611
-13.0947
31.4147
61.0877
120.434
82.2826
-119.917
-79.8588
53.6694
-187.709
104.417
104.417
104.417
104.417
104.417
104.417
104.417
104.417
104.417
104.417
104.417
104.417
104.417
104.417
-124.489
104.417
104.417
104.417
104.417
104.417
-48.1867
104.417
-54.0561
-4.01194
104.417
104.417
104.417
18.5774
104.417
104.417
104.417
104.417
104.417
104.417
104.417
104.417
-16.7683
-67.2622
-307.613
104.417
-153.102
104.417
28.1152
-124.489
-16.7683
1.40951
104.417
104.417
104.417
-54.0561
104.417
-82.8694
-82.8694
104.417
-200.79
-153.102
104.417
104.417
104.417
104.417
-60.395
-101.598
-82.8694
104.417
104.417
-238.941
-48.1867
104.417
1.40951
104.417
104.417
104.417
104.417
104.417
-189.89
25.1805
-371.002
-259.139
-48.1867
28.1152
28.1152
104.417
104.417
-91.7878
104.417
104.417
104.417
28.1152
104.417
-124.489
104.417
104.417
-238.941
104.417
104.417
104.417
104.417
104.417
104.417
104.417
104.417
104.417
104.417
104.417
-16.7683
104.417
-101.598
-48.1867
104.417
104.417
104.417
28.1152
18.5774
-91.7878
104.417
104.417
104.417
104.417
-54.7033
-54.7033
-54.7033
-54.7033
-54.7033
-54.7033
-54.7033
-54.7033
-54.7033
-54.7033
-54.7033
-54.7033
-54.7033
-54.7033
-54.7033
-54.7033
-54.7033
-54.7033
-54.7033
-54.7033
-54.7033
-54.7033
-54.7033
-54.7033
-54.7033
-54.7033
-54.7033
-54.7033
-54.7033
-54.7033
-54.7033
-54.7033
-54.7033
-54.7033
-54.7033
-54.7033
-54.7033
43.2311
-54.7033
-54.7033
-54.7033
-54.7033
-54.7033
-54.7033
141.166
46.9979
-54.7033
-54.7033
-54.7033
141.166
-54.7033
175.23
100.84
-54.7033
71.2124
148.699
165.649
-54.7033
-54.7033
-54.7033
185.681
-54.7033
-54.7033
-54.7033
239.1
426.066
606.354
100.84
148.699
165.649
165.649
134.17
239.1
-54.7033
-54.7033
426.066
-54.7033
323.044
-54.7033
297.861
55.473
275.826
-54.7033
121.579
-54.7033
239.1
-54.7033
-54.7033
239.1
239.1
134.17
-54.7033
84.4667
-54.7033
-54.7033
121.579
148.699
121.579
-54.7033
-54.7033
-54.7033
-54.7033
-54.7033
-54.7033
-54.7033
209.72
555.504
-54.7033
-54.7033
-54.7033
55.473
43.2311
84.4667
-54.7033
43.2311
-54.7033
-54.7033
-54.7033
43.2311
-9.03743
-9.03743
-9.03743
-9.03743
-9.03743
-9.03743
-9.03743
-9.03743
-9.03743
-9.03743
-9.03743
-9.03743
-9.03743
-9.03743
-9.03743
-9.03743
-9.03743
-9.03743
-9.03743
-9.03743
-9.03743
-9.03743
-9.03743
-9.03743
500.222
-9.03743
-9.03743
-9.03743
-9.03743
-9.03743
-9.03743
-9.03743
-9.03743
-9.03743
-9.03743
-9.03743
-9.03743
-9.03743
-9.03743
-9.03743
-9.03743
-9.03743
-9.03743
-9.03743
-9.03743
-9.03743
-9.03743
-9.03743
-9.03743
368.192
-9.03743
-9.03743
-9.03743
-9.03743
-9.03743
-9.03743
-9.03743
-9.03743
-9.03743
-9.03743
-9.03743
-9.03743
-9.03743
-9.03743
-9.03743
-9.03743
-9.03743
590.091
774.438
-9.03743
-9.03743
-9.03743
-9.03743
-9.03743
-9.03743
-9.03743
-9.03743
2173.5
-9.03743
-9.03743
415.345
-9.03743
-9.03743
-9.03743
-9.03743
-9.03743
-9.03743
-9.03743
-9.03743
-9.03743
-9.03743
-9.03743
-9.03743
-9.03743
-9.03743
-9.03743
-9.03743
-9.03743
-9.03743
1122.65
1009.48
1264.11
-9.03743
-9.03743
-9.03743
-9.03743
-9.03743
-9.03743
-9.03743
-9.03743
-9.03743
745.421
-9.03743
-9.03743
745.421
745.421
-9.03743
-9.03743
-9.03743
104.103
104.103
-452.578
104.103
104.103
104.103
104.103
104.103
104.103
104.103
104.103
-1211.69
104.103
104.103
104.103
104.103
104.103
104.103
104.103
104.103
104.103
104.103
104.103
104.103
104.103
104.103
-257.74
-619.582
104.103
-619.582
104.103
104.103
104.103
104.103
104.103
104.103
-452.578
104.103
104.103
104.103
104.103
104.103
104.103
104.103
-163.929
104.103
104.103
104.103
104.103
104.103
104.103
104.103
104.103
104.103
-585.12
-1009.26
-498.968
-619.582
104.103
104.103
104.103
104.103
104.103
104.103
104.103
104.103
104.103
104.103
104.103
104.103
104.103
104.103
104.103
104.103
104.103
104.103
104.103
104.103
104.103
104.103
104.103
104.103
104.103
104.103
104.103
104.103
104.103
104.103
104.103
104.103
104.103
104.103
104.103
104.103
104.103
104.103
104.103
104.103
104.103
104.103
104.103
104.103
104.103
104.103
104.103
104.103
104.103
104.103
104.103
104.103
104.103
104.103
104.103
104.103
104.103
104.103
104.103
104.103
104.103
132.482
-15.823
79.1236
217.228
124.007
217.228
132.482
217.228
17.4699
73.8119
182.702
217.228
70.0378
73.8119
113.65
217.228
61.8606
-213.02
-248.874
145.52
170.618
139.544
132.482
-206.501
-15.823
182.702
182.702
30.7871
182.702
217.228
148.176
217.228
-15.823
100.702
61.8606
176.697
217.228
217.228
217.228
217.228
217.228
182.702
155.081
100.702
217.228
217.228
79.1236
217.228
217.228
217.228
92.934
-6.501
-15.823
132.482
139.544
217.228
217.228
217.228
217.228
217.228
217.228
148.176
217.228
217.228
217.228
217.228
113.65
179.94
77.3973
158.965
217.228
-15.823
176.697
142.652
-15.823
217.228
178.386
217.228
217.228
174.855
217.228
155.081
139.544
165.439
145.52
217.228
217.228
113.65
148.176
217.228
155.081
44.5976
150.642
30.7871
217.228
162.392
-231.611
132.482
79.1236
10.0715
217.228
132.482
168.164
217.228
113.65
113.65
10.0715
113.65
113.65
124.007
172.837
217.228
217.228
-4.72537
79.1236
182.702
217.228
132.482
44.5976
165.439
84.0559
30.7871
100.702
119.101
217.228
-132.348
132.482
100.702
79.1236
113.65
148.176
84.0559
132.482
132.482
168.164
100.702
-15.823
100.702
-155.654
92.934
217.228
148.176
-13.7977
-13.7977
-13.7977
-13.7977
-13.7977
-13.7977
-13.7977
-13.7977
-13.7977
-13.7977
-13.7977
-13.7977
-13.7977
-13.7977
-13.7977
-13.7977
-13.7977
-13.7977
-13.7977
-13.7977
-13.7977
-13.7977
-13.7977
-13.7977
-13.7977
-1.33114
-1.33114
-0.333816
98.4014
110.868
36.0686
-13.7977
154.501
238.65
210.6
74.0103
115.663
144.601
98.4014
169.801
188.161
85.9348
75.9616
70.3516
78.0016
120.841
135.801
173.201
42.3018
53.5218
-13.7977
-13.7977
238.65
169.801
98.4014
70.3516
-13.7977
23.602
188.161
202.586
135.801
61.0017
234.992
154.501
10.245
34.2876
248
80.4495
204.991
196.576
196.576
126.451
161.818
215.088
154.501
74.7805
56.3267
23.602
28.277
185.101
167.447
120.841
154.501
154.501
167.447
135.801
-13.7977
42.3018
73.4683
124.801
120.841
123.335
82.373
70.3516
133.464
85.2015
210.6
185.101
185.667
322.8
144.601
-13.7977
145.643
188.161
173.201
135.801
98.4014
173.201
210.6
154.501
50.3161
78.0016
110.212
162.515
148.268
-13.7977
-13.7977
139.201
85.9348
4.90214
66.3445
19.862
91.389
145.643
154.501
112.426
78.0016
70.3516
148.268
173.201
-13.7977
258.686
154.501
200.401
145.643
112.426
280.725
238.65
188.161
188.161
85.9348
11.1354
34.2329
146.03
13.7269
204.591
64.0455
110.894
-136.125
94.3592
-63.1144
60.4418
83.1319
204.591
105.962
168.553
48.4294
165.55
9.38906
42.4232
28.9092
204.591
204.591
204.591
183.296
34.2329
-29.6513
135.186
169.888
73.4152
83.1319
100.483
100.483
-10.1311
17.1971
87.4697
[truncated: 18,106 more rows]

## Sheet: AUC_Eye
0.561804
0.716609
0.750864
0.749712
0.720639
0.600907
0.554179
0.865571
0.773694
0.522967
0.540248
0.586835
0.559802
0.565499
0.560994
0.61419
0.660338
0.56677
0.605196
0.631768
0.593523
0.537158
0.524874
0.570945
0.585561
0.554383
0.573943
0.587846
0.610566
0.624745
0.630708
0.575866
0.607098
0.618979
0.600125
0.545455
0.652628
0.614819
0.555243
0.664334
0.627273
0.553574
0.631034
0.602914
0.660498
0.707846
0.575019
0.819755
0.747727
0.821678
0.786624
0.739915
0.700637
0.783793
0.812102

## Sheet: AUC_Mouth
0.662865
0.640716
0.584917
0.59859
0.637306
0.644646
0.611543
0.625052
0.598031
0.54195
0.745648
0.676983
0.708897
0.645068
0.595934
0.569867
0.585279
0.581551
0.548832

## Sheet: AUC_NS1
0.508355
0.601989
0.587798
0.532095
0.566976
0.547745
0.50809
0.538594
0.542175
0.533554
0.539257
0.543103
0.55252
0.582228
0.522149
0.500928
0.51612
0.551094
0.505325
0.521013
0.541019
0.558434
0.599021
0.517703
0.573546
0.550806
0.600317
0.609672
0.600461
0.560161
0.502723
0.516548
0.529326
0.528488
0.542941
0.512568
0.609761
0.512987
0.546728
0.54438
0.55102
0.580094
0.535714
0.533447
0.574749
0.535066
0.589164
0.535795
0.567703
0.511662
0.50737
0.53207
0.601547
0.542553
0.617988
0.621857
0.555126
0.709865
0.524178
0.625725
0.525145
0.500967
0.590909
0.633462
0.526112
0.531915
0.555126
0.585106
0.546422
0.55029
0.507737
0.599613
0.503527
0.506915
0.507781
0.500314
0.500791
0.514897
0.50433
0.505083
0.506551
0.50812
0.504167
0.558094
0.506541
0.519395
0.550055
0.508221
0.565498
0.533385
0.52748
0.5496
0.527435
0.543468
0.553824
0.535247
0.581986
0.543832
0.507767
0.541924
0.567587
0.510538
0.570449
0.591282
0.535715
0.50504
0.55777
0.525377
0.526527
0.530222
0.526025
0.527483
0.507195
0.510387
0.505205
0.511158
0.50396
0.566052
0.587298
0.575044
0.524159
0.558879
0.556189
0.70507
0.593182
0.668182
0.533566
0.546329
0.532867
0.615909
0.620979
0.643881
0.582692
0.547727
0.605594
0.655594
0.588636
0.516608
0.611538
0.618007
0.557517
0.521329
0.593531
0.611014
0.583916
0.630594
0.509615
0.647205
0.595541
0.530078
0.607219
0.56051
0.570418
0.595188
0.547063
0.560863
0.518754
0.638004
0.613234
0.519816
0.50104
0.569348
0.622746
0.624133
0.550624
0.550971
0.536408
0.522191
0.618932

## Sheet: AUC_NS2
0.524934
0.560345
0.525464
0.542838
0.580637
0.557958
0.535544
0.513528
0.58992
0.585013
0.515782
0.583289
0.565782
0.531167
0.551724
0.512334
0.571618
0.514721
0.505836
0.507029
0.55305
0.505469
0.518854
0.544905
0.501007
0.53483
0.604059
0.632556
0.535838
0.528066
0.528929
0.503454
0.517847
0.541307
0.52677
0.518135
0.649108
0.554043
0.613532
0.505027
0.512568
0.554462
0.561165
0.512568
0.570172
0.643067
0.572685
0.579388
0.547968
0.594261
0.585253
0.587977
0.540427
0.528488
0.565679
0.534904
0.552235
0.500405
0.535714
0.524214
0.543732
0.561144
0.535147
0.578337
0.553191
0.589942
0.617988
0.661509
0.527079
0.526112
0.50635
0.507756
0.547364
0.533045
0.519164
0.527836
0.541089
0.540474
0.517922
0.509187
0.524335
0.538755
0.546561
0.523544
0.578488
0.511719
0.507676
0.548783
0.514853
0.514807
0.54097
0.518986
0.532885
0.505723
0.552876
0.536591
0.537498
0.549878
0.534581
0.563053
0.530579
0.532637
0.540075
0.528391
0.524807
0.548077
0.577622
0.533217
0.662063
0.515035
0.559448
0.573956
0.643666
0.54034
0.526539
0.574202
0.585992
0.5638
0.51699
0.599515
0.502427
0.653606

## Sheet: Permuted FSI
First Fixation Permuted FSI_ 1	First Fixation Permuted FSI_ 2	First Fixation Permuted FSI_ 3	First Fixation Permuted FSI_ 4	First Fixation Permuted FSI_ 5	First Fixation Permuted FSI_ 6	First Fixation Permuted FSI_ 7	First Fixation Permuted FSI_ 8	First Fixation Permuted FSI_ 9	First Fixation Permuted FSI_10	First Fixation Permuted FSI_11	First Fixation Permuted FSI_12	First Fixation Permuted FSI_13	First Fixation Permuted FSI_14	First Fixation Permuted FSI_15	First Fixation Permuted FSI_16	First Fixation Permuted FSI_17	First Fixation Permuted FSI_18	First Fixation Permuted FSI_19	First Fixation Permuted FSI_20	First Fixation Permuted FSI_21	First Fixation Permuted FSI_22	First Fixation Permuted FSI_23	First Fixation Permuted FSI_24	First Fixation Permuted FSI_25	First Fixation Permuted FSI_26	First Fixation Permuted FSI_27	First Fixation Permuted FSI_28	First Fixation Permuted FSI_29	First Fixation Permuted FSI_30	First Fixation Permuted FSI_31	First Fixation Permuted FSI_32	First Fixation Permuted FSI_33	First Fixation Permuted FSI_34	First Fixation Permuted FSI_35	First Fixation Permuted FSI_36	First Fixation Permuted FSI_37	First Fixation Permuted FSI_38	First Fixation Permuted FSI_39	First Fixation Permuted FSI_40	First Fixation Permuted FSI_41	First Fixation Permuted FSI_42	First Fixation Permuted FSI_43	First Fixation Permuted FSI_44	First Fixation Permuted FSI_45	First Fixation Permuted FSI_46	First Fixation Permuted FSI_47	First Fixation Permuted FSI_48	First Fixation Permuted FSI_49	First Fixation Permuted FSI_50
1.80067	0.917196	11.4924	52.4929	6.95595	64.3084	17.8594	56.3864	1.27633	16.5943	5.72785	56.3338	8.23159	6.83031	19.5232	10.1246	33.38	11.715	19.1806	57.3312	28.0472	26.3993	1.7795	5.22764	1.14193	6.40244	3.96454	4.57724	3.82502	8.06628	0.493179	1.31648	4.36573	5.16359	2.32963	1.27425	1.84947	1.53258	0.424245	0.880785	8.49809	3.28715	0.428567	2.60779	0.446556	5.01053	3.85376	2.3723	4.52466	35.8603
11.6682	10.9982	11.8811	8.69422	7.39323	200.919	76.2786	23.9273	45.3134	22.9582	16.742	39.7443	7.0583	11.3012	10.9578	36.8164	47.9999	47.339	2.69575	9.7653	30.575	25.0916	43.3572	1.35025	0.623663	14.8419	1.80943	3.58665	8.74881	1.18292	1.54522	1.09771	0.716902	0.0509146	1.30196	7.83074	1.46821	0.810836	0.487401	2.59099	1.97909	1.2425	1.00159	1.40003	2.0119	2.78203	0.747414	0.99953	3.18888	18.996
11.5225	11.7469	32.5518	13.6275	9.6399	84.7397	48.4806	27.187	33.997	21.081	4.49078	13.8442	3.91279	8.94086	34.4771	0.888346	11.4793	15.0136	21.8593	1.69748	8.50931	16.4605	41.4626	1.90568	1.52133	10.9629	1.95884	1.13194	6.29144	10.5479	0.285428	2.46831	0.920732	0.577844	0.231728	2.41136	2.61109	1.47623	0.0244235	4.38997	16.4679	1.83678	1.20485	1.63235	1.71077	3.79272	1.74708	2.03068	1.92279	47.7909
2.24614	1.75178	14.1433	43.0819	53.1645	10.5274	49.6891	8.98684	18.5649	10.2339	18.1555	89.5845	3.87298	0.575813	17.7457	9.24272	5.84797	102.709	42.8833	20.383	32.7407	11.3366	45.0619	7.01923	1.63829	12.3827	3.48876	6.37784	4.28522	1.35665	0.0812477	0.312117	0.988053	1.23881	0.885203	2.07865	0.688385	0.716792	0.495978	9.58796	5.16342	1.53969	3.48774	0.808664	0.76645	1.82084	0.0785769	2.4107	1.69221	31.619
13.0627	14.0946	29.2241	22.6057	22.6655	10.1533	48.4806	33.5898	11.9512	17.4761	17.297	53.3686	8.09703	6.25755	15.9033	41.969	23.3918	32.2012	8.9623	7.5705	5.65287	1.45037	52.8369	6.36455	2.14245	0.222854	5.02008	7.9327	3.6391	4.712	1.47627	0.640359	0.72921	2.34574	2.09194	5.90191	0.995072	1.09076	0.392818	6.63232	3.0943	3.26578	0.970329	5.57017	4.01359	10.6627	0.00908308	0.876565	3.19511	12.2787
19.1077	2.35536	9.03743	14.9153	29.7454	184.966	116.685	15.4952	54.6505	9.78467	32.4646	22.3539	5.40438	1.35291	4.32223	30.6747	12.2624	10.8547	41.7102	35.3157	26.6772	2.8288	36.0292	0.643244	2.01642	22.3787	2.53809	0.23013	1.50651	0.268194	0.372637	1.02221	0.94201	0.629522	0.31874	4.78902	1.08859	0.133012	0.689845	0.757372	1.49928	5.01561	0.244458	0.486016	4.94174	3.02424	0.102457	2.62208	1.74041	45.0172
3.88687	0.760513	70.6954	0.482538	30.7819	92.6475	58.2757	6.49764	53.3759	0.461631	6.22231	22.879	1.72534	8.81771	11.6191	31.191	17.7063	6.92017	1.34506	14.585	3.1196	4.50505	14.0734	1.96353	1.59341	2.52133	3.40202	3.7402	3.63534	5.85606	1.45459	2.16419	2.91053	2.14487	0.101061	1.68585	1.12121	0.101243	0.169359	2.15509	10.4092	1.14077	0.209205	5.2196	1.74462	0.0415525	1.11483	2.43826	0.709357	9.14479
0.0590687	19.8179	36.0851	19.7904	2.37968	45.1733	37.6068	22.4881	58.3362	4.33632	7.10079	83.1355	3.45801	5.70793	23.1997	7.50942	53.4438	19.0313	7.01504	46.0388	34.8734	25.6145	36.6729	2.02147	0.54578	1.66545	1.22952	7.80544	0.317088	1.89795	0.917412	0.262293	0.216419	4.3422	0.69979	1.91614	0.0833714	1.29791	0.89224	8.0019	5.77793	8.88212	0.991886	3.76734	0.586324	2.20558	0.158577	2.55116	2.63089	17.6241
0.88417	23.2287	52.6324	41.1128	20.6681	21.4777	0.950461	35.526	55.8398	9.22878	25.3737	46.1601	1.02366	5.0743	25.0998	29.9333	37.8242	44.2935	39.4532	36.2967	41.9439	13.1803	2.35182	2.28367	3.54851	6.62736	5.05814	3.48139	6.2809	4.73546	2.04795	1.56015	0.136448	0.515241	0.138142	4.15996	0.534532	0.485415	0.541728	7.09731	11.5811	0.0499953	1.01052	1.44899	0.280154	1.88031	0.714501	1.45723	2.80003	9.22028
1.75287	19.9695	16.415	1.46485	4.84596	76.832	2.27618	30.2356	53.2872	23.1406	20.5176	85.8803	5.38872	2.72076	21.719	18.2247	42.2914	61.127	12.1205	20.3631	9.63864	1.86277	72.3404	1.45604	1.96924	3.63303	0.565051	3.31922	6.61767	1.79245	3.00366	0.69468	1.35303	6.53072	1.15077	4.0897	0.656708	0.0320952	0.721808	1.1534	10.3529	2.31135	1.35798	1.18157	6.17138	8.03046	0.763415	2.05847	0.74097	28.6418
7.18839	16.732	26.102	41.8306	19.6175	125.912	82.3184	9.011	67.4139	22.7289	7.27551	17.2139	11.8355	7.04177	16.3165	7.00461	21.0093	15.1182	17.0921	5.23702	20.9871	32.3126	45.5877	2.71605	0.626689	2.03088	6.80779	3.97179	2.53984	3.5955	0.0657243	1.67872	2.92148	3.13994	2.0587	5.02511	0.852317	0.0941307	0.599535	3.36845	1.18799	7.68358	0.803794	0.427205	4.12411	3.36464	0.962369	1.65617	2.84432	56.2388
10.5623	5.93456	0.591845	15.1474	14.9864	63.4876	9.39993	27.3304	41.2507	39.4371	42.7719	2.62469	8.64682	11.3131	23.155	18.8625	3.59875	64.4571	2.28928	23.7937	13.7341	6.7052	43.9392	1.45311	3.50268	10.4348	2.25248	0.816463	0.59745	5.99071	0.342606	3.23044	2.30799	2.16673	0.0949412	5.56805	2.10662	0.623076	0.381276	0.219367	9.77424	3.95035	4.6777	2.48995	1.94724	2.57692	1.32567	0.0173354	2.45424	39.313
0.6165	17.824	24.6902	21.451	38.1588	40.2028	14.6028	29.189	11.9512	10.2448	9.35872	21.1512	4.49573	5.81957	19.4067	0.163511	6.38944	50.7755	1.87166	7.44275	7.05099	14.7788	22.1732	7.79987	0.573605	10.5512	2.82994	1.46985	6.60897	4.34619	1.02789	1.67968	2.02573	7.08229	1.78151	1.23093	1.54594	0.241244	0.269825	6.4972	22.1704	4.06106	1.86308	4.2452	2.51893	1.38574	2.28307	0.933315	1.29351	24.2833
5.48724	6.92011	23.083	3.76647	2.80226	64.5338	14.6427	40.6843	56.0429	30.1814	3.01989	47.4398	3.02797	11.9184	7.58679	48.1569	47.9999	50.201	38.0961	35.2983	15.8964	27.8067	0.819885	0.397373	2.43968	5.17248	3.74511	1.75632	4.16262	6.84307	1.29775	3.92242	1.30944	0.49542	0.499958	3.20588	0.423174	0.0735958	0.421077	4.21953	15.5526	2.4218	1.12791	5.20834	1.08338	2.74109	1.06031	1.47308	1.58412	14.1903
5.25866	4.65103	42.5	41.93	42.2255	50.341	27.3319	26.5842	33.997	11.4005	4.6076	41.0603	3.79164	3.99307	27.7984	33.4062	37.8242	11.7883	38.8276	15.7891	23.332	12.4091	12.6572	0.173432	1.25548	4.37421	5.23834	2.27223	5.17873	0.394099	0.253911	0.166225	0.543676	2.89451	1.46335	1.65231	2.32372	1.38089	0.59105	1.48193	6.24991	3.72598	1.3425	1.30116	4.38474	3.09542	1.19235	0.97458	0.0550133	31.3053
8.18803	2.69208	17.4731	4.36932	20.7654	93.9755	65.3995	61.1851	80.1227	14.9694	7.83268	25.3585	5.22564	7.86354	32.5096	15.3502	34.5983	19.7742	66.8712	14.79	5.08234	14.1889	2.91077	7.95254	2.48035	7.69918	3.14029	2.6492	3.90456	8.94784	1.71714	0.233277	1.82993	4.46638	0.501598	3.47278	1.13428	0.631744	0.978883	3.56723	21.8935	0.919321	0.686647	1.98286	0.134477	1.55399	0.282151	1.69611	1.35866	7.06356
7.50339	14.1222	38.1963	40.0001	5.61155	47.7151	2.27618	9.14954	68.0977	8.97369	9.43601	44.5348	1.77519	0.131373	16.789	12.9914	18.7601	2.92596	5.63024	23.0829	27.4703	8.39051	8.95737	3.46993	1.34866	6.92918	2.18148	0.0788384	4.86508	4.68854	1.77808	0.481273	1.63083	5.27091	1.24169	3.92621	2.49584	0.853158	0.659835	2.77343	0.765272	4.57388	3.46597	1.77838	0.196492	7.57996	0.74101	1.79919	1.30275	44.613
1.63919	1.5845	59.0274	27.8668	15.716	91.0333	2.14897	9.39852	32.3453	0.450282	11.5564	0.971577	1.37925	7.08344	1.99064	8.61706	15.5113	31.3014	44.8887	20.3227	6.37753	36.3801	57.313	4.32873	2.19227	3.72324	2.26787	5.47698	3.27228	1.80487	1.66804	1.04615	1.44972	4.66028	0.664354	0.240189	1.11718	0.629095	1.15883	7.00425	13.7207	0.923737	2.13647	2.59078	1.41031	4.25492	0.0643996	2.54227	1.37979	5.12104
10.3125	12.9579	7.8438	2.3075	4.15753	64.9703	31.5616	9.82679	1.01697	38.6118	17.6713	53.7544	3.79356	1.96107	24.514	19.9394	6.57688	40.2718	14.1344	23.8425	5.12321	10.2578	39.9444	5.09553	0.724761	0.493518	1.25285	2.48939	2.96524	0.659408	0.505195	0.110716	5.07238	8.09299	0.139786	3.07711	0.853201	0.564076	0.827478	7.81459	8.47467	3.2388	1.02888	8.8299	1.9454	0.660694	2.93673	3.14375	3.65414	3.15436
5.9603	3.46357	33.5144	25.9123	7.84931	62.8973	58.2757	16.6642	34.8963	22.6213	29.716	1.75429	6.30406	6.6231	31.5762	52.0719	36.0874	52.6336	80.3183	0.929895	14.4887	7.49518	14.9838	6.8776	0.261313	2.27861	4.11718	1.55476	0.994289	1.72405	0.723508	0.0270326	0.162894	1.79639	0.132371	3.38273	1.8608	0.0139016	0.251665	2.46842	21.958	2.34118	0.060873	3.33441	2.43011	4.3588	1.64949	0.835386	0.518166	5.37016
7.96381	5.85878	29.0287	5.59889	32.5977	28.81	2.79949	40.5584	56.0429	38.5807	7.77964	4.86781	5.79939	2.05211	11.6588	46.4236	9.80281	19.5517	12.196	14.4143	9.72424	34.7714	45.7031	4.06875	1.24745	14.9444	1.58597	2.52226	0.756602	12.7791	1.87661	1.06076	0.15456	6.81812	0.0204996	2.16662	1.39043	0.824155	0.594907	1.931	0.340222	4.30858	4.5632	2.49206	1.19679	6.1227	4.74886	0.518306	3.29397	18.8076
20.1927	20.8377	17.4731	13.0335	8.94654	93.7495	48.4806	17.0684	53.2872	8.2675	20.1581	14.6172	8.44514	0.0699377	2.32027	40.0734	14.7282	0.215833	29.1135	12.8973	13.9878	1.02509	10.7575	6.34649	0.526114	8.14906	4.19223	4.22382	6.01417	6.27631	1.9666	1.27975	0.908329	3.76117	0.0657171	0.290909	0.227706	0.743954	2.04763	4.55917	18.253	0.901894	1.07996	0.32	0.257164	2.87331	2.89172	1.759	2.11548	21.4924
6.41644	15.0838	29.3371	14.1689	29.6655	26.5945	120.823	10.3639	56.0429	17.5028	5.37104	36.9076	2.05817	6.07765	4.50493	8.05605	15.5113	8.0099	29.2292	20.6274	2.70299	10.2331	21.0309	9.60908	1.34252	1.07094	0.324543	0.0664583	4.94434	2.99826	1.00334	2.62663	3.58082	1.1518	1.5366	2.1716	1.37278	0.897702	0.0225341	14.1247	30.0613	7.64502	1.59241	2.07656	5.75684	2.00952	0.617669	1.15243	1.11575	23.6512
7.915	26.8439	16.2545	21.9222	1.19469	29.9227	2.14897	7.59638	78.0887	12.5288	13.3497	33.3507	5.07674	1.9461	3.30959	7.24531	33.38	40.1729	5.16672	1.14023	24.16	12.404	22.2356	1.88094	4.04834	5.82255	6.90084	3.07134	9.23335	3.26038	0.776158	1.09358	3.41527	0.812856	1.24237	1.10551	0.0447251	0.336873	0.0164856	6.75416	3.62036	1.15649	1.39648	2.49084	1.17761	6.5807	0.649087	0.907005	0.406819	8.59509
11.9506	4.52856	4.9653	25.3009	11.0546	0.664	64.4781	35.8972	81.7569	1.21921	23.5681	8.3397	1.97623	3.66107	21.7715	46.4236	3.59875	36.9346	45.147	82.5578	10.412	11.1018	39.0808	0.805408	2.71274	4.71424	1.88611	3.30357	0.436104	1.90587	2.15282	0.275507	3.86647	1.23176	0.0503319	3.59223	0.738784	0.638307	1.11813	7.19588	5.43383	4.57905	0.365423	3.37915	0.379184	3.93665	0.985517	0.178698	1.24156	11.4158
6.6239	2.55608	11.3669	4.37465	30.7194	10.3989	58.2757	8.26921	32.1405	3.61078	6.97758	21.6323	7.77318	8.79253	23.2424	48.6753	6.57688	26.1595	32.7632	60.4529	0.949461	20.9965	48.8869	2.36793	1.52705	1.60843	0.0245461	5.22817	4.42302	2.37722	3.01331	1.48897	2.01593	5.74658	1.78457	0.607243	3.67085	1.17433	0.659606	5.51612	23.8804	1.35898	3.88104	1.06587	1.94805	8.19464	0.393666	2.672	1.8929	10.4624
3.06592	14.9092	2.58768	48.5345	1.8196	48.0085	25.6464	3.13342	11.9512	16.7729	22.3224	23.006	6.0049	2.14436	7.66691	26.4036	34.5983	19.2764	10.2825	11.6403	2.38517	18.3008	5.36962	5.23279	2.56754	8.11021	7.46927	7.36637	7.83825	4.23616	3.52574	1.03269	3.29544	1.65036	1.2803	4.7482	1.23834	0.216504	0.16363	0.637641	6.5134	0.321827	0.466105	1.4663	2.0525	2.12019	0.818717	1.69469	0.91114	7.04983
11.5888	9.27262	23.6926	7.12149	34.6999	70.4069	109.832	39.5487	19.3771	27.5065	1.85279	25.7386	0.569667	0.750001	32.9504	86.6213	3.14058	34.9579	0.305938	11.8202	30.1531	5.10051	18.2231	5.50357	0.289557	17.0244	0.831007	2.99704	1.98464	1.54525	3.21292	1.40162	1.18968	3.90719	0.932147	3.17565	1.56767	0.361786	1.21002	0.848549	11.7294	5.15046	1.87353	4.15578	1.64638	0.686379	1.94322	1.10346	2.08932	27.2746
8.23776	11.8187	20.3998	21.0564	46.5974	72.1804	82.3184	34.6855	11.9512	21.5244	27.6006	32.7357	3.09846	1.09685	24.3793	33.0532	15.5113	11.1954	70.9134	8.32294	27.6476	11.3232	0.798953	5.68752	2.71355	1.12997	3.00464	6.8039	4.8671	0.234354	0.604767	2.53188	0.646109	3.81475	0.468897	0.544643	0.831648	0.700139	0.753246	8.73828	0.990297	0.861423	0.513355	0.0568037	0.107874	2.25047	5.08813	0.627303	1.77386	10.0014
3.97566	3.38212	19.938	37.9017	26.1143	7.50546	15.5696	25.0653	101.685	14.7346	23.4551	33.2587	8.13011	3.32447	11.8265	52.5945	28.8899	18.8172	21.0047	61.4059	12.0856	11.652	22.4787	0.687257	9.00209	4.87495	3.26116	4.49932	9.81614	5.00597	2.74659	3.26629	0.824641	3.17004	1.02747	8.47	2.18271	0.312307	0.343098	1.09194	11.2335	4.78942	1.36386	5.86789	2.48415	3.42051	0.857495	0.972268	0.87967	18.1033
8.20307	16.6096	8.80724	39.7376	5.36293	1.68071	62.3383	10.075	3.48092	27.3768	9.94805	50.0379	5.70198	5.41571	20.3054	121.716	3.32801	35.5755	8.78453	1.314	20.0965	38.4365	1.46276	2.72898	2.05669	0.799037	3.78436	3.51579	3.64703	3.81008	4.53353	0.839617	0.394184	0.161015	0.0425903	6.14084	2.556	0.696104	0.44713	0.132147	18.1194	1.67402	0.416457	0.793339	5.86315	2.71577	5.34128	3.4472	0.454768	16.2715
1.82521	16.7331	0.017046	17.9512	1.17941	41.8578	9.39993	7.0215	3.7727	24.8424	19.2026	23.1967	7.0707	0.725194	6.3295	12.2303	18.7601	41.1708	19.7912	17.3973	29.1304	0.975714	20.8656	5.29786	4.94697	2.60638	7.19845	3.01377	2.95335	0.477476	1.9272	1.26548	1.08793	0.773585	0.233335	3.20173	2.0769	0.53841	0.280725	5.96474	11.5162	0.792582	0.431455	5.54809	1.65959	3.10699	0.412663	2.01689	2.67393	17.0707
14.4309	3.39182	26.6511	21.3497	29.5109	23.85	25.6464	23.9519	24.7146	31.7837	0.943133	23.9969	3.68028	1.72491	26.9461	48.1209	6.38944	7.62366	18.454	3.09803	17.6279	40.4409	15.915	0.0960147	1.35347	5.64413	3.87399	3.62711	0.125305	1.57288	5.1479	0.354689	1.92122	0.936388	0.350767	2.92583	4.97826	0.778119	0.640279	4.46725	4.72447	2.43048	1.56096	2.97632	0.649556	5.551	2.52039	0.634945	3.75358	31.4957
5.82974	11.5617	10.4493	27.9671	20.609	98.9461	8.7581	37.9935	78.0887	10.011	18.2085	25.0671	3.46644	11.3653	27.0159	47.5221	7.60777	34.897	18.6538	85.2722	1.11301	13.0127	46.5783	1.8866	1.65209	0.705801	3.4059	6.03607	4.32444	4.49121	2.22691	1.85375	0.113594	0.129701	0.545882	3.14978	4.05021	0.778734	0.70475	0.304308	16.4723	1.36598	0.605575	4.69733	4.18072	1.12478	3.54321	1.51977	1.35963	20.1722
13.9272	38.7523	0.0178325	24.1987	39.7087	90.2193	31.5616	53.1631	11.9512	17.8668	12.0724	24.7516	4.26993	1.22582	10.5083	1.97522	9.80281	22.9083	33.9416	0.0508507	12.211	53.1193	38.7533	4.8949	0.707551	2.27673	1.82517	3.28739	2.95454	3.84829	1.04628	0.104462	3.31143	0.277256	0.688461	0.947401	2.1737	0.434781	1.41867	3.06284	21.4679	3.68495	1.3458	2.74493	0.0195111	4.15461	0.917553	5.01353	0.0758384	34.9465
4.74081	22.689	51.3242	14.7465	32.1627	92.6475	82.3184	5.92048	120.788	13.3343	3.38533	7.3308	9.02206	1.48627	17.1445	15.9852	17.7063	31.8508	2.5572	9.34078	38.5657	35.9005	52.8515	4.34686	4.50763	2.28554	0.404136	8.09152	5.63565	2.55809	1.68542	2.0937	1.19981	0.264954	0.0763456	3.01745	2.44648	0.458015	0.583833	2.48877	1.69255	0.989907	2.61046	3.62724	1.94497	3.3007	0.3537	4.59412	4.92809	7.19269
18.0445	3.11724	24.2417	20.4065	2.62203	75.8435	117.083	103.658	21.0289	45.1274	24.1921	37.1426	3.57975	10.5448	4.2627	9.19058	38.2824	6.21869	28.9661	60.0286	3.92686	3.6356	2.76702	6.45627	0.906447	4.40606	5.84823	5.25358	1.61189	5.2339	1.86253	2.12645	1.29488	4.61112	0.0388612	1.32257	1.85375	0.76598	0.893881	3.43093	27.858	1.80354	0.783105	0.571049	1.16078	6.66738	1.08579	1.24726	1.16806	17.1878
18.7468	4.23877	17.792	55.506	7.22468	36.5346	48.4806	1.62181	54.2792	21.2296	30.5022	39.7836	3.34031	18.5729	11.0431	21.0172	21.986	20.1667	34.5724	36.9295	37.7065	15.826	26.0151	8.77435	2.61119	12.2148	2.50974	5.26465	3.21691	9.99351	5.56624	0.113941	2.2036	0.218687	2.24679	5.84327	4.2088	1.81055	0.639325	6.20006	18.2478	4.74787	1.65678	1.41002	2.27113	8.42305	0.996623	2.10723	0.526737	4.22309
3.33933	0.58855	33.3568	47.1748	1.144	27.0536	2.3161	29.7709	27.6443	19.0908	14.9655	22.4915	0.276054	5.47564	7.87018	16.8204	19.9784	36.2941	7.08417	0.875674	7.82759	2.81442	16.901	4.26895	1.07704	2.5619	1.09914	4.47583	8.39066	2.69627	2.74295	2.88939	0.486176	0.335438	1.87704	9.3669	1.45021	0.353056	0.176349	0.986141	10.33	0.566835	0.209876	3.58932	1.58104	0.144896	0.426845	2.03639	3.40635	1.87848
0.760621	20.6834	4.66398	23.4388	45.6388	62.8269	93.9945	65.9119	56.0429	18.7901	34.1814	38.2774	3.71094	2.36923	8.06186	18.3871	11.5626	10.3817	48.355	5.20182	14.4315	20.7153	50.8956	3.13646	0.177091	4.93162	0.957695	2.19005	7.1415	0.343761	0.471099	0.0619699	1.06464	1.09986	0.0383477	2.04321	0.289958	1.98563	2.01732	0.822499	20.8432	0.789325	1.59092	4.78798	2.58516	5.38856	1.67587	1.3803	2.84212	8.65493
7.33175	27.9001	6.23661	10.6246	1.56333	67.9358	82.3184	53.2099	60.8326	28.2887	9.11743	23.0305	3.47285	1.15315	4.74587	27.0908	39.584	31.0033	18.1304	21.5378	32.9787	41.0936	18.5607	9.66623	1.08064	16.7966	0.800482	0.669793	1.81329	4.1266	2.4363	1.30625	0.388538	1.70451	0.486433	10.0536	1.58068	1.48622	0.436396	0.314738	12.5004	6.71727	0.896243	1.71425	1.1351	0.744317	1.76831	0.881635	7.67446	19.2006
0.697435	2.78248	18.4714	0.241522	15.8109	1.45672	58.2757	8.65048	33.997	29.1394	16.7401	6.28029	1.37414	0.333988	7.36037	40.3259	47.9999	15.0238	35.779	11.244	8.46369	5.41978	29.639	0.509229	5.06697	10.3626	0.489695	0.706008	3.09009	3.03261	2.1714	0.875535	0.774585	1.67788	0.387431	3.36955	2.78488	0.80861	0.202468	3.05009	4.14983	1.29236	0.32694	0.297843	0.633873	4.38488	1.03644	3.33864	2.20177	4.97476
9.78266	5.11795	6.43193	67.6433	26.242	130.572	140.321	46.6995	21.0289	9.00233	21.7861	2.08436	2.47271	10.3721	20.8806	8.09907	3.59875	16.5299	12.0121	5.97136	45.745	6.54376	43.9147	9.31321	2.49694	7.12349	5.32459	13.5392	1.6378	10.8582	0.231301	1.91024	0.384519	2.25383	0.191067	1.75097	0.410439	1.51926	0.11218	3.6777	32.8658	5.33874	1.44512	3.04738	2.5249	0.489961	1.84039	1.53907	5.09602	23.7321
7.68875	3.59921	12.1824	7.66568	19.7051	95.1616	55.4472	17.2986	56.0429	22.0372	13.3489	8.57288	0.512983	11.3111	13.3202	26.3469	69.0946	7.55517	17.8725	67.3694	10.9581	0.534874	45.663	2.58638	1.10515	7.49221	4.22629	0.964823	1.01307	2.26964	1.06265	1.02151	2.05789	0.208657	0.114074	0.640227	2.78855	0.0969605	0.0850887	0.800013	19.2259	1.726	0.40444	6.287	3.26998	2.54755	0.216628	1.48938	2.2003	26.2771
12.2888	9.62152	33.066	51.3433	33.9563	63.9819	48.4806	34.3208	0.0870176	4.88743	11.1212	51.9659	2.42896	1.33361	9.64044	15.0881	15.5113	25.3266	2.34771	1.13851	3.85678	36.2626	10.4733	4.7675	3.83908	9.90377	0.727528	9.70435	3.55142	2.95814	0.341511	2.15011	0.518791	3.86008	0.776344	0.88327	1.0332	0.845754	0.202021	5.00876	15.0709	6.53705	2.38659	1.22739	7.46291	0.272147	3.2874	1.78913	0.178779	0.577181
9.34988	1.59144	15.7157	19.9504	10.3706	100.555	17.3141	8.95804	46.7604	0.778884	32.8281	30.0013	0.128305	14.7117	20.8934	49.6986	26.1825	0.0935966	54.5558	13.0582	45.7282	26.0151	13.5493	6.58928	5.99539	6.94486	0.42585	6.45415	5.22289	10.7625	3.90184	1.89283	2.46597	4.63105	1.02906	0.767921	1.36567	1.3089	0.401183	3.7365	15.8013	0.148704	1.12261	3.95806	4.21494	1.16329	0.404778	3.55403	1.83169	11.8991
0.647239	24.2216	14.1433	15.0938	22.0114	110.271	19.1951	1.85198	1.93034	12.527	11.309	20.802	5.86919	0.52003	9.80636	55.5131	6.30614	35.5417	24.2501	20.5187	22.429	16.2299	45.9576	4.95626	2.6842	10.0114	4.66198	5.84863	2.18769	6.49217	0.184381	1.61648	4.06633	1.8813	0.407034	1.96996	0.917149	0.106819	0.384224	10.2527	5.27991	0.383464	1.56829	1.67271	0.103259	4.93159	2.35843	0.788018	3.78826	12.3373
6.05252	13.9754	44.1072	8.32154	8.07112	43.1506	8.8447	4.99101	33.997	52.2069	0.726386	29.6478	3.97657	6.28981	36.7415	4.87939	11.2919	16.2431	36.6468	69.9653	31.9111	6.87058	10.0585	1.19212	1.19013	0.916953	0.0759255	1.72007	11.8314	4.49562	2.28976	0.474087	1.96136	5.15149	1.33904	0.241449	2.00902	0.806141	0.681788	0.880235	10.5656	5.35987	0.238447	1.3852	3.00019	3.07034	1.55589	0.171968	1.14036	20.6203
8.63635	6.43195	15.2562	15.1372	4.36002	62.598	60.8952	58.015	46.7604	19.4324	12.6675	49.6343	0.469656	1.12377	2.68144	40.4988	18.2186	29.6311	7.80008	13.0235	8.99056	14.0056	0.557435	0.457449	3.84388	4.56948	1.53651	3.98238	4.5784	6.84871	2.12757	0.475169	0.217029	4.04271	0.0818756	3.29625	0.682511	1.04763	0.614712	3.16291	34.4327	1.23629	0.471748	3.37926	2.15189	3.40935	0.591007	0.361333	1.73596	37.4416
4.57522	5.04306	21.8117	10.5575	66.7246	8.4864	65.3995	127.348	32.1405	6.77214	27.9515	14.4439	0.432319	4.28607	6.37872	13.4236	54.6621	0.0823884	4.7969	21.0605	16.5307	58.2091	5.24894	11.1287	1.94929	8.10207	5.67156	3.20403	0.759548	3.95164	0.663398	1.06647	0.48526	1.27958	0.248484	1.07959	0.539964	0.130526	0.954079	3.04709	12.675	3.32735	1.75655	0.918752	0.134328	4.47535	0.142607	1.85133	1.44981	2.63429
3.55227	2.14303	13.376	10.4569	36.8673	77.3968	120.673	68.4333	11.9512	14.2515	6.09525	14.7216	7.57535	12.6977	7.84789	39.6881	9.04266	21.4293	37.3332	22.5475	6.57889	24.7834	41.4405	2.69424	1.92783	1.801	3.06993	0.172151	1.21244	4.44831	0.449938	0.399413	1.28365	2.0923	0.724327	3.17129	1.7799	0.00470429	0.233073	1.31447	14.4675	0.74451	0.893532	3.38332	0.930404	2.07227	1.32819	0.811676	0.265448	9.46167
10.3948	5.69742	33.7106	15.543	18.8483	46.9641	41.3568	29.6323	33.997	4.1513	17.8723	37.7326	5.15438	9.4104	39.0954	15.8162	11.5626	6.00924	39.0511	1.4205	33.817	21.9151	7.20883	4.58453	5.01374	9.25038	0.715892	2.16952	1.80549	4.44941	2.9967	0.105313	1.55163	1.76782	0.553462	1.74298	0.986868	0.95612	0.201287	0.245713	5.72611	5.38413	1.20977	6.14992	2.4331	7.43638	0.0721392	3.11782	1.47983	10.5174
3.60352	7.10087	2.86068	6.05511	29.0595	86.4498	82.3184	84.4918	89.4052	25.4598	19.0302	35.1373	0.919643	0.293421	2.38073	42.497	6.84762	55.645	15.3559	6.96869	43.7178	19.6488	7.7265	7.3874	8.72835	13.1522	3.53089	3.78341	7.3959	1.3524	3.28758	0.34237	0.352985	4.37418	0.085512	0.815738	0.437171	0.36628	0.463001	0.352132	9.31798	3.23912	0.970849	1.48196	2.75047	9.14786	3.23804	1.21648	0.00633533	7.63168
1.52204	4.9006	8.80724	22.3745	8.92248	125.779	56.7729	10.1879	10.0947	13.0397	12.4451	57.5891	2.48038	7.13882	28.8509	24.1088	9.26133	6.04185	35.6894	6.14668	44.529	5.34923	8.45315	4.93274	1.80478	7.11451	3.01801	0.625849	0.730155	1.63372	0.362781	1.60863	2.598	1.31285	0.296184	4.94124	1.42327	0.616147	0.214196	0.156935	16.1912	4.8598	0.0448903	2.97428	0.663036	3.9244	1.55177	0.403277	2.90255	36.5803
3.40098	1.22494	22.2003	45.5811	19.3828	32.7357	15.2142	45.485	23.3222	3.52559	19.438	0.886259	2.80502	3.09965	9.73527	39.4532	0.891367	26.5858	20.578	32.2514	16.2754	1.40985	15.314	1.48318	0.670295	6.52951	1.54695	2.19798	5.14971	6.86726	1.90356	1.04101	0.819735	5.98944	1.47844	5.03669	1.23148	1.20254	0.136357	2.01061	9.49106	3.20982	1.55051	1.53429	0.142351	1.7918	2.12193	0.416272	0.53565	0.106506
5.84057	1.98896	19.9031	13.2615	24.0309	92.583	27.3319	13.8838	56.0429	20.5467	0.341942	22.2091	4.98493	18.5048	20.2656	45.9523	46.7586	14.6914	35.1731	22.4882	30.0893	26.932	1.31554	4.53099	1.44877	1.84673	1.37509	0.525408	0.105271	9.54732	2.79228	0.817467	1.91973	1.13086	1.62704	0.499159	0.114564	1.31824	0.309315	4.55492	21.0647	1.12246	1.23068	3.68102	2.19244	1.83084	2.70649	4.96945	0.321746	38.6838
1.82802	4.18172	31.1399	3.10763	28.1605	13.9634	17.8594	25.6486	10.0947	4.07956	25.9171	29.6025	6.65328	5.35911	11.5367	0.783731	30.3789	6.08249	18.1279	0.907341	32.8774	20.3873	24.1846	1.0599	0.820063	10.8454	5.00097	6.75633	1.77847	0.632234	0.957902	0.416188	2.99974	1.65574	0.162092	0.786374	0.660572	0.866181	0.370329	4.61216	16.474	3.55655	1.4447	6.26414	1.99636	0.722425	1.75855	1.07369	1.27465	15.3761
20.7787	4.31157	16.5104	4.8862	14.0037	66.1595	62.9426	9.49432	56.0429	18.4129	10.6342	43.0967	8.03987	7.09939	19.2418	6.66516	38.8239	13.0231	58.9134	18.5112	20.548	19.9044	56.9879	0.852657	0.226016	3.00261	9.79743	0.626652	2.64739	0.491904	0.749226	1.03147	1.58106	0.845596	1.3944	0.578105	3.49089	0.0485615	1.15274	0.943831	14.0976	0.101575	0.390197	1.71584	1.6244	2.59792	0.252658	3.11355	3.2582	8.71318
7.98908	14.1646	39.0467	44.1561	15.8902	35.7117	48.4806	6.77115	104.892	6.79187	13.5561	37.0771	7.25929	6.94573	17.8854	1.92165	33.8985	37.8912	42.227	6.84924	14.4452	5.59867	2.30459	7.32787	1.83191	0.203041	1.45333	5.98064	1.56797	2.90678	0.354581	3.52131	0.211149	3.16112	0.0154315	9.20675	1.40142	0.590621	0.931976	15.851	17.7027	1.30395	1.26907	1.39236	0.705629	3.92715	1.15402	0.639963	0.523433	17.4488
9.70592	0.0540219	9.00255	3.00224	9.00439	46.4359	77.3599	8.96661	10.0947	28.6139	28.3004	36.6498	6.73504	2.64516	7.49378	4.56944	18.2186	40.6617	11.2665	22.6172	7.68287	10.3171	52.7121	2.63099	2.3683	5.72655	2.65968	0.32487	6.36911	6.46356	4.59337	0.380561	1.27423	0.425079	1.2505	1.49647	0.306159	1.12235	0.368271	3.13695	0.171708	1.72731	2.81095	0.816585	1.81901	0.444233	0.402758	1.94197	0.527229	0.412428
2.18924	9.42708	33.7098	45.762	6.94558	59.1814	65.3995	1.99563	10.0947	0.872044	58.3101	5.46041	0.723275	5.34149	12.2401	8.80094	3.14058	15.9937	34.407	14.7769	21.5873	15.3811	14.1928	1.85393	9.89702	4.12031	2.65776	1.36643	5.89512	2.60659	2.38544	0.839681	0.513594	4.58299	0.184921	1.49822	1.5073	1.33336	0.732395	1.40491	20.1939	1.3151	0.615362	0.559102	0.0751619	2.89058	4.83912	0.442252	0.86656	27.9469
11.7084	6.32749	21.8117	25.79	4.03391	6.5065	2.27618	31.6922	10.0947	31.6805	4.00779	37.1585	0.87336	3.13011	47.1821	38.6395	21.0093	48.0374	9.82096	29.1828	4.0171	16.2885	17.5869	0.328632	0.583971	6.55246	5.16456	2.86641	6.19424	0.441231	2.24675	1.9887	2.02256	1.87541	0.0170483	3.69372	0.973511	1.06445	0.605729	3.42404	16.3059	4.50254	0.645739	1.73643	2.39571	8.95828	1.94839	1.2565	1.28114	7.55597
5.93999	2.67878	31.3004	10.6181	7.23695	25.606	1.1076	15.5284	78.0887	5.45767	19.6037	10.5821	3.05666	7.07085	10.8068	4.4081	27.6716	45.2993	2.55384	59.1258	49.0784	25.338	36.4386	12.6435	0.660853	10.6247	5.17552	4.61802	2.14562	3.10689	2.59543	0.140008	3.76403	2.45641	1.28676	4.81087	1.28423	0.543816	0.701988	5.29016	9.17413	0.431385	0.0664884	3.63924	0.978251	2.01926	2.04143	2.32658	2.34178	6.44172
3.44817	15.2436	1.78547	0.375732	27.6716	75.4567	59.7586	8.22882	56.0429	25.456	32.8383	107.226	9.99935	0.873092	11.1329	5.08403	14.27	33.2932	28.8565	29.81	20.5278	19.4036	32.0633	5.1877	1.30148	5.39992	1.7218	4.57272	2.78406	2.33361	1.44498	1.34778	2.07121	5.06635	1.46367	1.21411	1.27063	1.19858	0.671692	2.18011	5.95558	4.82796	0.792823	4.81215	4.55654	2.33396	1.69568	0.703895	0.107385	40.5255
5.81877	17.0291	30.1393	1.2226	28.2692	45.3084	75.6744	20.1983	56.0429	3.72759	16.0732	24.7186	7.72195	4.32798	14.8812	24.8394	15.5113	3.19327	54.0109	7.24609	15.3967	3.79153	27.2578	5.35279	0.183607	14.2976	3.05172	2.44698	0.313697	7.83655	1.77047	0.561948	2.8255	5.10015	0.274145	0.77909	3.22263	0.370513	0.160827	2.7332	6.58121	6.88963	2.29478	0.965365	3.69573	4.57722	4.11373	2.29168	1.19952	27.6767
1.47336	10.1673	27.7291	34.2297	24.3885	30.1704	82.3184	29.4214	11.8583	33.6941	10.4807	25.0577	0.900215	3.40162	11.9407	6.40584	11.0211	44.4887	18.4245	15.7473	24.4331	8.0665	51.3849	7.4338	1.52975	13.7879	2.73058	6.33397	2.72306	0.721587	0.385382	1.86164	1.61596	3.36854	2.10395	0.326968	1.01003	0.407509	0.509051	2.76765	1.65501	4.52974	0.782676	2.64384	5.01165	2.78169	0.63798	1.95387	3.07408	9.59248
18.6396	4.66818	47.287	52.3228	21.7862	167.145	11.02	22.5982	56.0429	20.2249	33.5768	25.6895	5.92326	12.3788	13.3135	29.1651	21.4675	17.8798	25.7727	16.1716	14.2845	42.8523	6.69887	10.2747	3.33563	4.51005	5.00549	0.290062	5.208	4.68207	1.20043	0.682291	2.22698	2.78344	0.0612995	3.56388	3.52675	2.20891	0.0729647	3.36634	18.4535	1.39015	0.655562	0.6549	1.87069	1.87529	1.0013	2.53059	2.53903	36.317
13.6889	13.5465	42.5	1.8611	12.6223	68.9242	22.9351	12.7799	24.7146	14.53	9.99386	12.9995	10.4144	9.61044	4.51909	6.94339	6.57688	50.4329	8.16662	7.18417	30.3308	5.21168	36.3885	1.03982	1.46069	4.52033	0.473969	0.35179	1.62831	4.4692	3.91703	0.588172	1.1318	1.53529	0.40785	10.1876	0.0200373	0.0656809	0.598703	4.20059	18.5184	5.60054	1.01424	4.81704	0.651565	1.45919	0.0551901	1.28934	3.00752	27.0716
9.75628	5.49303	69.928	27.0701	19.4079	28.7335	36.6373	36.2336	18.5649	24.0285	41.9462	14.1577	6.69937	11.8902	0.905273	49.4146	10.3152	13.5631	51.1374	8.66221	34.1368	10.905	4.51134	7.48264	1.13117	2.06665	3.22399	0.81655	6.02825	0.540997	0.513195	0.302314	0.295666	4.59096	1.62807	0.312182	0.721034	1.23729	0.26328	5.31178	23.1867	3.49909	0.331097	0.506028	5.2088	0.436734	0.185564	2.34984	5.16468	37.6942
12.6756	16.6779	10.4144	16.5934	29.5361	6.19943	14.6427	38.5997	11.9512	14.1088	14.6603	42.6425	1.46492	0.670237	9.18128	49.9532	9.80281	19.1499	36.2919	7.69209	53.8794	3.30805	0.0544978	1.98248	1.16483	5.89967	0.223306	5.41775	4.19799	5.56726	1.07424	0.724933	2.79362	0.807854	0.222129	5.11022	0.809414	1.66236	0.951765	1.30606	21.1168	6.44317	1.16796	1.29906	1.78489	3.01627	0.0927987	1.90063	1.43651	12.1756
13.2159	16.0204	0.017046	30.5575	41.5162	22.6232	57.3395	64.1795	10.0947	11.8628	16.4357	57.7643	5.73851	3.20854	38.282	4.31012	8.31374	18.5671	54.8939	33.3593	21.7252	32.4184	32.6046	2.02435	0.950276	2.30814	1.77599	0.140777	4.47553	9.82681	0.950817	0.700046	0.270114	0.459005	0.306245	3.62558	1.07083	0.0305498	0.33348	10.6967	11.0007	0.20045	1.90177	0.756523	6.53491	3.13397	0.47399	3.0665	5.84892	29.8451
3.76197	10.6857	3.30991	5.88594	21.9112	23.8297	2.27618	52.7626	8.06073	21.4009	39.2146	6.66435	7.28797	15.3384	0.223584	7.41186	8.82609	56.5905	3.51531	41.5573	14.3666	17.8214	17.0946	0.119818	2.85166	7.07183	1.97546	0.0810977	0.112997	1.5983	2.55862	0.429155	1.23245	3.76778	0.401146	9.62777	3.3976	0.714697	0.556221	0.0509029	23.6136	2.81273	2.14073	1.60994	0.246426	1.99665	1.78528	0.439903	0.969308	38.351
0.956205	13.2264	37.0026	17.2947	37.4183	47.9186	6.18328	62.9372	18.3619	11.0635	9.59204	24.0538	7.24677	8.93421	31.7654	2.7033	21.4675	3.3858	47.655	16.3386	10.494	34.4843	25.1812	3.05395	0.0503391	4.57772	1.55961	4.5713	2.57286	8.90864	2.19975	2.64602	1.04799	5.03291	1.85455	4.196	0.923329	0.432272	1.25974	8.81569	10.5695	1.28096	0.115537	2.36865	1.81427	2.36967	1.56949	0.0676355	0.797496	2.61421
0.623485	6.37756	18.4714	9.85795	46.1849	84.7397	22.1808	17.9193	78.0887	7.48127	6.27178	53.9088	4.37587	6.4984	38.2314	6.96455	3.14058	48.1052	45.7401	33.3889	39.9951	0.782603	50.3123	2.2343	0.763042	1.04775	1.86941	8.2936	1.09217	2.71395	0.824955	0.173942	1.81393	1.17568	0.266522	1.92395	1.3296	1.24382	0.109187	6.13538	18.2587	1.36668	0.399511	3.73819	1.54735	4.5281	1.12019	0.652344	1.09196	25.7119
19.203	20.3907	37.1631	7.25208	16.1266	13.2951	82.3184	40.2574	117.86	16.6238	8.26698	45.1083	7.3059	2.3593	22.4505	33.6668	21.4675	44.4348	43.4337	12.6334	12.0868	18.8012	15.2479	1.56747	0.0533807	3.40769	3.45395	2.99881	1.52172	5.53153	2.1566	3.09461	2.50377	3.17469	1.42845	2.86002	0.905863	0.599959	0.0489851	2.01919	2.07224	1.67451	0.0713199	0.816697	1.03353	3.48257	2.54456	1.47412	3.11758	10.695
2.34348	9.42391	26.9618	8.65606	9.63888	43.6117	50.0117	27.247	40.4077	4.25044	1.97298	32.8713	0.51845	3.28095	10.9245	29.9759	3.59875	25.7862	2.45535	3.37307	26.6631	9.64394	13.2343	4.88589	2.4349	4.34534	3.6344	4.1581	6.96046	3.925	3.64535	3.50393	3.3428	1.47438	1.0526	0.627539	1.10423	0.121258	0.42434	2.41599	14.0187	2.93603	1.20536	2.46837	0.575776	0.291264	2.82006	0.630472	0.868604	10.7112
6.19495	9.1398	41.123	41.9616	28.0887	59.621	2.43332	56.1325	24.7146	8.06169	21.22	32.8611	5.20852	7.69748	7.35606	0.80771	63.1383	12.4274	31.1662	11.9621	13.9749	9.29042	58.8486	3.52049	2.10764	2.27748	4.1971	0.279645	2.83106	4.18281	4.02634	2.59161	0.621151	2.12225	1.0496	8.28014	1.08075	1.03406	0.831176	5.50293	3.36209	2.66678	1.54394	1.75938	6.47111	4.02462	1.07257	2.65556	0.0131971	21.6033
6.3045	16.9424	19.3541	2.23305	8.03476	89.3179	34.9454	3.2597	78.0887	14.3218	18.1789	6.69995	0.693239	5.73587	18.5352	33.8669	47.9999	6.99408	7.93336	38.6009	16.9267	35.011	5.58374	12.2587	4.16376	5.02669	1.39033	7.45552	7.67254	3.15272	2.29917	1.38717	1.92215	2.16044	1.42496	0.0801702	1.47391	1.65929	0.573006	6.11772	3.14087	1.46697	0.888147	2.17144	1.63781	0.921445	1.69088	0.136398	0.559752	10.2314
8.8827	7.63941	19.3889	25.608	0.0703624	7.92987	49.6891	2.16342	56.0429	10.207	11.9891	50.4156	9.1915	2.94606	9.50538	15.0241	25.9118	1.56496	7.45554	41.0698	2.62499	8.0488	61.8298	2.36911	0.840762	1.31149	0.839336	2.37033	5.95313	0.935086	3.15644	0.695008	0.675907	2.31064	1.35248	2.30202	1.32764	0.247194	0.90333	0.587167	16.9281	1.72139	0.534795	1.94952	5.21122	6.9913	2.25942	0.963635	1.95679	19.5962
1.14259	9.86675	54.5934	2.50013	7.21818	93.3426	213.108	14.5051	45.368	32.6061	39.1239	34.2154	0.551324	8.81833	28.1706	46.1002	21.0093	37.1915	31.8013	28.1397	23.5629	23.9121	23.9989	3.0503	0.0566566	5.40814	4.87066	3.19233	2.60048	5.68486	2.38952	2.70608	0.19112	1.26269	0.336739	0.407871	0.513037	1.5507	0.0449128	4.45243	7.42797	5.44101	0.428991	2.05328	4.6197	2.78813	3.13536	0.438015	1.08443	1.5522
2.85771	7.39959	13.4534	29.5273	46.8994	86.3213	6.18328	45.7091	24.7146	4.27843	12.6231	72.4749	10.4478	3.37165	4.58749	84.8785	35.6292	38.0282	33.2191	22.8536	13.1327	11.8701	1.77136	4.03827	0.86577	1.14327	0.0839175	4.32384	6.67348	3.11338	1.06831	1.83882	1.53323	5.80406	1.01639	2.63883	0.478366	0.319921	0.482366	3.3903	2.48052	5.18239	1.23551	3.51915	2.54633	7.45002	0.628239	1.42174	0.807434	18.8583
12.228	1.21416	25.6885	24.1031	2.81231	84.7397	65.3995	42.3435	56.0429	26.3152	21.2693	33.0548	2.95635	0.657531	13.2757	16.0755	3.59875	9.35994	11.6521	0.884338	31.7473	1.81578	23.7374	3.43104	1.61211	10.7913	2.75612	5.29826	5.14358	2.56524	1.02518	2.17579	0.447037	1.68984	0.338487	1.6841	0.872034	0.215042	0.68351	1.04213	14.6074	0.425084	1.44706	1.29103	3.41377	1.56816	1.79818	2.82283	1.79973	15.5912
7.80079	22.4075	49.3982	9.22029	14.8545	44.3543	155.217	36.0286	1.27633	21.871	12.0339	8.70089	1.9443	3.44538	33.2304	16.8771	21.0093	46.2807	15.0692	19.1696	48.5874	30.1012	13.7227	2.17799	3.41926	14.9297	1.85524	2.21308	3.03717	4.31951	2.8114	0.954174	1.46184	3.65152	0.317574	2.61619	2.26739	0.438431	0.464721	2.70201	1.80941	0.966635	2.09868	7.30573	3.91753	2.37982	1.562	5.0207	0.118504	19.1038
5.9568	3.89585	33.1009	19.3673	5.98946	33.3393	21.2432	54.6677	53.2872	13.9695	4.49458	27.8727	9.84203	0.974805	14.6409	37.8688	6.84762	53.0316	22.9297	7.96781	36.0141	1.10365	38.3567	4.95557	2.9218	0.83961	0.651534	4.14988	4.00547	0.89551	0.0109517	0.0706714	0.494425	2.5349	0.0777583	2.34623	3.58862	0.231815	0.624649	2.23366	17.1672	1.21627	1.90492	3.01481	0.65675	2.29872	1.19296	3.8837	0.943149	14.5761
2.25539	10.8876	0.017046	0.900669	46.6229	74.855	85.535	52.3676	78.0887	26.7878	4.04097	4.70046	1.13031	12.6766	16.522	52.3899	14.5407	23.0682	10.5986	40.8551	46.6977	4.38915	34.5623	1.40577	3.04875	4.21444	0.808655	6.94986	1.14861	7.96405	4.27808	1.98967	0.411932	4.02811	0.489638	3.10983	2.37014	0.782846	0.444982	5.49255	4.80048	0.604565	1.11562	4.48377	0.954721	0.243138	4.69535	2.69598	2.71502	2.28901
1.71879	4.06871	33.7106	4.51339	61.7051	59.9635	58.2757	19.6855	56.0429	45.5942	23.0267	46.1628	3.6433	3.55972	2.43124	50.552	5.84797	19.6965	31.3928	20.6847	23.8808	16.669	5.54884	1.35951	2.37732	8.08422	9.10711	2.39714	5.02771	3.05402	1.10438	0.645024	1.59056	4.54897	1.30461	0.247239	1.0661	0.550166	1.08608	9.8404	5.14395	6.43573	1.54169	0.892296	0.740446	6.07139	0.166984	0.585463	1.72449	15.7483
4.04011	13.535	18.9397	6.8136	36.116	48.813	49.6891	36.2793	1.27633	1.32396	12.2454	8.17936	1.35615	5.59306	1.9913	13.0196	18.7601	16.8342	5.40295	20.6014	4.50277	9.16824	8.71824	5.14801	2.90587	1.52183	1.46332	0.338549	1.75421	3.00887	1.41872	1.05728	2.01971	1.64975	1.2376	3.38174	0.085907	1.16467	0.441641	8.09848	2.33785	7.36081	0.0895217	3.71865	3.06688	5.2372	1.89023	3.33859	8.30456	12.4037
5.42314	9.05684	32.0677	43.6141	1.10764	0.719857	48.4806	22.7752	78.0887	14.8398	16.676	9.81091	3.45521	2.41217	16.9209	55.941	3.14058	11.338	6.25398	3.97724	18.8375	16.0813	57.1442	12.0719	0.929102	0.978311	5.63546	0.572185	5.37256	1.16373	0.144728	1.19313	0.567359	3.44422	0.212016	6.94146	2.79235	0.0803462	0.481183	6.62617	18.6113	0.403889	0.325921	2.13479	3.04953	4.26741	1.64405	1.7056	1.20711	24.8528
12.2375	6.95131	12.3777	11.8513	23.5847	76.832	2.27618	40.2467	11.9512	23.5352	22.1072	34.1374	3.38443	6.10821	14.1707	37.4391	7.60777	49.6375	29.0957	31.3282	5.17518	1.64957	63.1338	3.39624	2.94286	6.2079	3.50999	3.90895	3.81533	0.461569	0.462405	0.169467	1.06277	5.38947	1.34884	3.23852	2.25528	1.17651	1.13853	0.586842	9.05992	9.67189	0.791432	2.19906	0.896109	1.42115	2.22904	2.17168	0.620534	33.6306
10.8943	1.96339	41.0881	18.7991	15.0124	41.2297	6.18328	15.0498	10.0947	34.1379	16.8876	14.4961	0.431397	5.44634	11.2116	78.2144	3.14058	6.1696	6.79017	39.1667	15.3394	24.6744	18.1472	4.3303	1.3648	4.00561	0.43727	6.5001	0.252363	3.53134	3.74805	0.122456	3.46625	4.72675	0.22556	3.91546	0.998696	0.260404	0.150874	6.29863	8.41342	6.51489	1.37633	2.43919	1.22445	4.3072	1.17565	1.51494	2.08199	14.4359
4.9086	2.34789	36.2353	32.755	22.0225	84.7397	7.51898	9.2642	78.0887	24.08	2.29547	7.13529	0.193603	5.09041	8.68568	10.0605	3.59875	26.611	37.5084	27.2156	18.9255	17.23	32.1345	1.06904	0.327775	8.05908	1.05129	2.06872	0.200455	1.26129	2.34001	1.37025	2.62194	2.42022	0.226119	2.77133	2.31441	0.760344	0.103746	7.78775	11.835	8.20366	0.946956	7.04033	0.581374	0.177088	3.73853	4.8155	0.802847	1.63585
8.59044	5.90725	13.4534	2.59107	15.6997	92.6475	19.7184	5.82186	13.0552	11.2613	12.1273	10.1969	5.98805	7.00775	36.058	9.42821	21.1968	31.7805	15.8855	42.2278	0.00854801	26.5894	12.2526	0.355309	1.82343	5.20137	1.36236	1.60146	1.53973	2.98021	1.28867	0.0168681	0.280741	1.04206	2.65502	2.85969	2.92848	1.62685	0.613898	12.4926	13.3806	4.45285	0.157073	4.35298	1.74453	3.59998	0.0548655	4.58896	6.09162	5.2929
13.4151	1.04929	3.39298	27.2925	18.8494	65.9588	51.8643	20.5145	114.913	6.23879	22.6667	8.9026	3.24137	7.10276	17.1066	31.9095	21.7153	30.459	16.0036	45.1992	25.2238	29.2915	30.9319	0.70379	1.95545	8.09806	1.21213	8.65509	2.62068	5.59291	2.36617	0.0566668	0.246697	5.4238	0.708895	5.80144	1.2978	0.419654	0.818277	2.55722	22.3386	7.93893	3.56658	1.00044	1.90747	0.632792	0.873749	3.86584	2.82216	52.8602
5.26314	1.61578	59.0274	41.4969	18.6141	53.733	39.6123	17.2737	44.9171	9.77643	19.4528	58.4994	5.33459	11.4777	17.5717	37.3429	6.84762	41.5772	6.53299	16.0993	35.9516	19.734	55.6616	4.76215	3.31845	1.04261	2.85483	4.2648	0.88558	6.0854	4.62639	1.93061	1.02348	2.4394	0.363882	3.23115	2.41944	1.6993	1.0663	0.24451	16.5464	1.78587	0.0400271	6.87955	4.41002	3.97165	0.46503	0.682478	6.15319	6.08162
2.91192	1.61825	0.591845	18.2733	26.6307	39.0166	34.9454	1.55488	23.9762	11.8767	0.289177	21.7213	4.22099	0.499332	4.36682	36.5828	17.7605	71.0998	3.90829	17.8343	29.0193	22.3489	21.3794	0.634225	1.48302	2.14346	4.92882	1.9825	3.17431	5.42948	0.622885	1.57145	0.598695	0.700167	0.423867	7.52679	0.0657935	0.522366	0.108244	1.41151	2.51575	6.88459	2.40459	0.751847	2.42691	2.55751	0.0815857	1.36266	1.1612	27.4966
6.57779	9.29603	18.0222	43.5598	8.35381	8.08333	10.1904	38.8756	3.68398	2.45294	22.9493	34.9006	3.47996	9.93407	23.1472	11.3571	28.8899	0.328704	15.2534	49.46	4.47394	4.18315	9.87061	4.09956	0.917481	4.24471	3.73913	0.260449	0.25764	10.5719	2.23803	3.28815	0.0583702	3.34916	0.223121	1.19226	0.564199	0.434166	0.894812	3.1228	21.6858	1.91949	0.342902	5.71211	1.03192	0.876708	1.02852	3.0378	0.488916	11.2296
5.49658	38.6331	33.9059	22.5258	36.2289	34.865	58.2757	15.4909	44.9271	2.81575	10.2766	7.90846	0.484571	2.23734	10.7677	18.7882	9.09683	7.44043	11.0891	7.31561	5.91141	13.1128	31.8946	6.46589	0.206588	4.08482	1.19784	9.69345	1.9529	1.19544	2.22319	0.437496	1.37565	8.91902	1.4594	0.636428	2.44699	1.50857	0.0952971	4.05648	0.978933	0.639106	0.23432	0.334479	2.51872	2.41553	0.101023	0.808349	1.34847	22.0796
4.53718	18.3329	26.6511	6.05261	53.1897	40.7958	51.8643	1.55937	56.0429	4.62404	27.5521	10.9012	8.42828	6.13061	19.5065	60.4548	18.2186	13.1775	15.2364	30.7098	20.8563	37.9096	25.788	6.18295	3.94171	1.37959	0.926142	3.58527	1.48709	1.47988	5.42022	0.977979	2.44869	5.2013	0.142667	1.09391	1.48718	0.182694	0.655574	6.83013	2.7057	2.69059	1.59764	0.117807	1.81598	3.90362	1.45357	1.37463	2.96402	26.7153
5.46535	37.2203	18.0222	15.3135	7.38448	52.1202	1.70474	53.9685	41.423	4.52986	3.19199	27.7528	2.21093	2.26238	32.8646	21.9945	0.34989	65.4686	2.07848	26.427	32.9859	16.4244	35.5794	0.402314	1.35062	8.82175	4.39925	2.09832	10.4012	2.95876	0.215723	2.49303	2.60273	1.75054	0.358105	1.58446	2.13235	1.04667	0.447121	7.89042	15.3632	0.453826	0.50505	1.32964	5.15458	9.79336	0.0596289	2.26276	0.179693	0.965067
1.89725	0.0897223	34.3194	24.4783	22.3545	38.0164	49.6891	79.108	23.3222	1.11916	11.4919	14.0197	0.820334	9.05172	29.585	38.2207	30.9204	2.54482	30.1167	1.05412	18.4908	11.5429	21.3205	1.31665	5.61196	11.2849	2.03033	1.87397	9.01464	1.05501	0.0837709	4.01849	0.67287	6.10744	0.255427	6.33703	1.9847	0.053366	0.329353	6.79927	13.78	7.02613	0.405267	2.78762	2.89035	5.29934	0.0426006	0.0664399	0.264848	26.0191
7.7288	13.6566	28.2234	33.4022	10.08	68.9242	14.6427	37.0475	23.3222	16.7129	5.59514	32.7811	4.96304	2.53956	7.0428	4.44621	33.38	9.25551	39.2338	17.2133	12.8522	1.52918	38.4274	1.94993	0.111671	2.87947	1.87723	1.02878	0.364513	10.6638	3.74227	2.88805	1.92289	4.98058	0.499238	1.58524	0.269002	0.0358665	0.204288	0.620733	17.4533	0.0637049	0.288248	1.734	0.987009	2.07718	2.28443	2.33163	0.953089	17.1454
12.7687	4.23288	55.0077	16.8504	23.2206	22.3076	58.2757	30.2952	78.988	2.44218	37.5744	27.1551	3.07387	0.940423	9.32683	73.0804	40.8024	17.4968	3.48231	54.3396	16.05	14.2389	11.2656	0.859954	3.51746	1.84174	4.53222	0.890479	2.96382	7.39242	1.94243	2.31888	0.148118	2.22127	1.46757	3.18178	2.1083	0.105687	0.407278	5.57081	13.8245	0.992738	0.200353	4.20018	3.9276	0.441007	0.190348	0.323033	2.78307	25.6134
6.76531	13.1303	38.2444	20.2801	22.57	1.90602	100.037	32.5756	75.2302	4.4826	6.19677	46.9999	7.45774	11.1904	15.8135	10.7061	22.6629	4.9325	42.9646	0.829279	4.34357	16.0522	41.4613	7.00166	6.28931	2.56102	1.72606	0.475925	3.88798	1.23985	0.823205	0.940817	5.02285	2.04423	0.175523	3.69643	1.58119	1.43552	0.190591	6.85046	13.2071	7.61573	0.612951	1.4059	3.06171	0.147034	0.190938	0.219698	2.09783	16.9622
1.1317	16.4392	1.89803	29.8539	25.2677	92.6475	55.4472	65.3915	33.997	10.3561	12.1894	30.2764	0.721074	4.06455	10.747	4.41797	15.5113	10.571	8.59367	23.9446	25.9063	20.0667	15.0285	5.81562	1.32187	2.51095	1.57059	2.20464	3.00287	4.34108	0.460041	1.03701	1.93939	3.00471	0.538437	3.96122	0.267515	0.976939	0.264156	1.82878	11.2342	3.28791	1.31761	5.78066	0.866804	3.51368	1.83059	2.12865	3.2895	3.27892
3.71212	13.1484	30.1393	28.8233	8.75952	74.4682	48.4806	40.4551	46.7604	12.3455	9.12777	4.7182	5.25294	8.4583	10.4216	21.8498	34.5983	55.8592	66.8078	55.4433	4.1096	16.9449	40.7236	3.67436	1.35844	13.5858	0.97501	5.19158	5.38215	1.83959	0.979222	0.372717	1.69417	0.0236988	2.35005	4.6093	0.935862	0.235225	0.704309	7.56912	10.6495	1.99134	1.86051	0.484609	0.826087	1.64963	0.934857	1.63239	4.62135	44.9702
9.8213	12.7709	2.70303	17.4457	10.2111	36.4485	6.18328	22.7107	137.442	6.70846	2.61181	2.533	0.176839	22.4813	14.4054	4.68384	34.5983	15.5471	5.06072	54.843	10.796	4.27353	13.6815	3.61278	0.918585	2.23417	0.473798	5.43586	3.42408	4.26016	0.572883	3.71483	0.387108	2.41251	0.0994837	3.07312	3.11875	1.10197	0.263905	0.935239	3.40691	1.95458	1.23707	3.87802	4.6924	3.63761	2.98518	0.0482412	0.942346	28.6877
5.74938	5.80404	8.48836	1.88184	10.2451	30.7391	54.5258	3.63371	76.2322	8.90467	17.8628	25.3526	8.36203	4.84847	18.1875	44.0285	21.0093	17.0386	47.1285	57.5454	68.7726	8.52656	9.08841	2.944	3.70215	1.77917	2.036	4.43316	5.73056	3.00015	1.40769	0.526344	0.412635	0.0880138	1.03901	3.90574	4.04826	0.894865	0.338322	1.0815	30.4528	3.36219	1.12644	1.13849	0.52509	1.16623	1.14183	2.65773	3.61081	2.95183
2.58945	6.14182	71.2444	37.7676	6.71552	76.832	39.2568	3.37232	33.997	22.5118	16.7975	16.8247	0.0881663	6.65928	17.3223	62.5265	39.5007	44.0658	29.855	43.5058	28.3128	20.1541	25.9027	4.3663	2.097	6.98692	2.17041	7.26864	8.13372	3.03672	0.103386	1.64868	0.515516	0.936876	2.37439	3.22408	1.09539	0.241057	0.148819	2.27895	1.48507	0.834731	1.58827	4.66404	5.45626	2.3285	2.15155	2.09946	2.38413	13.6639
8.80841	27.2993	2.54258	12.373	34.6295	63.5326	58.2757	32.331	78.0887	4.7997	27.4441	10.4145	0.852546	3.20658	22.9222	1.08312	22.1735	26.2601	29.3101	50.2815	31.903	17.2706	0.557388	3.29923	0.929774	3.57141	1.71614	0.408552	4.58325	3.76944	0.48881	0.80899	0.527845	5.45578	0.899645	1.03776	0.504636	0.371762	0.21305	1.69179	5.84165	5.30888	1.50969	0.967236	1.16598	4.6763	1.09157	3.65429	0.947583	3.59595
14.419	8.66601	28.3388	29.1374	19.431	10.7458	32.7701	37.3784	13.0552	10.3662	2.55734	36.5365	2.24502	1.92537	17.0634	15.6496	8.77192	42.2952	1.8937	13.3851	60.525	19.3096	1.63582	1.97578	3.50133	1.89141	0.132296	4.55754	0.814732	4.38506	0.23495	1.69216	0.153835	0.614263	2.08671	4.84861	1.80793	0.160871	0.426747	4.34836	19.1777	5.85888	3.53231	0.703064	2.51852	5.39348	1.927	2.92582	2.09059	21.1401
5.28945	9.11297	31.9073	26.7889	28.0059	10.9853	98.3011	72.7857	55.8398	3.9176	26.8208	17.4284	3.14748	5.01897	4.48551	15.1383	17.7605	5.02907	24.862	18.8472	0.247575	10.4247	31.8528	1.11037	4.05637	4.79356	3.83116	5.51433	1.80184	1.91176	1.68708	1.75968	2.72074	1.89288	0.627043	2.3242	0.130831	0.180781	0.643	1.68289	1.65797	4.50323	1.16548	2.74442	1.09911	0.749396	2.9727	2.62164	0.392	43.1683
0.762269	2.44981	17.4382	8.57516	18.9289	25.9688	48.4806	80.5859	37.7946	4.2992	13.0082	54.1759	3.01036	11.6492	21.6455	23.1716	68.0637	21.6791	24.8678	11.7737	8.28771	4.48391	3.60333	2.57909	8.39945	4.81549	0.0110005	6.98772	4.65259	2.30616	0.779923	1.75374	2.39903	8.6626	0.665984	4.58394	2.90965	0.299209	0.370005	3.46879	4.19005	4.52453	0.977531	1.69759	4.69779	5.01823	1.49011	2.1655	1.37707	20.5337
5.31266	8.09974	68.5161	35.8486	3.9821	36.6849	7.51898	29.7719	40.4077	26.8782	7.12864	18.7726	0.275862	0.856157	8.00957	7.86553	9.28426	6.14735	39.502	12.9548	1.51634	14.4269	36.9868	2.4566	0.810363	0.677283	2.86446	2.21378	3.1542	6.445	0.833632	4.02733	2.22096	3.75107	0.180065	1.68849	0.965191	1.5283	1.04045	5.26851	14.2925	8.97912	1.2399	2.35208	3.51229	5.09462	0.644093	2.75973	2.34557	1.81189
11.1353	1.43015	8.84212	20.412	30.8822	77.3968	15.8512	43.4907	56.0429	6.79127	2.25088	75.2167	1.71857	12.7154	12.8244	35.1099	5.35855	49.2022	11.0541	12.7362	50.1863	36.5652	12.1088	1.4955	0.0460507	11.6644	7.08365	0.403159	2.61802	7.7585	0.688904	0.866723	0.655564	3.22004	0.152628	3.0588	0.2621	1.40916	0.268262	0.900553	8.03319	5.72378	0.129554	0.616006	0.96099	2.50886	0.19499	2.46854	0.902444	30.1263
2.1563	23.5563	1.62503	31.5089	7.88381	50.7364	58.2757	28.792	15.7488	12.8868	24.0621	8.59723	12.2009	6.66715	17.1244	36.6258	27.6716	3.30709	4.6564	56.9425	24.7303	44.2416	30.1109	2.3541	8.21398	3.81161	5.16944	3.94772	0.0312786	1.1828	2.75094	0.611529	2.22398	0.878836	1.68132	5.0115	3.83004	1.41572	0.909153	4.51167	1.87373	5.07227	1.86279	3.28474	0.219941	3.35046	0.00293279	2.8519	0.392329	1.41866
9.65428	0.144425	0.626724	46.3817	38.5275	74.0643	8.16081	35.6047	78.0887	16.4985	18.5106	5.23583	3.40828	10.7248	0.624964	21.3929	7.55359	28.8988	17.7374	10.6595	7.02068	3.09002	10.6713	2.19149	0.0847269	3.44747	1.61948	4.28519	7.58838	4.64622	3.98786	3.63185	0.0650899	7.45053	0.404763	3.56226	0.93955	0.675865	0.787396	3.98572	1.50648	5.05345	3.31388	0.770253	1.12604	4.75957	4.02979	3.05243	2.19458	10.5956
10.7593	19.9719	57.4202	23.7325	7.95318	92.6475	38.5283	25.1251	1.27633	26.3242	19.9769	0.0324668	8.41714	4.37368	5.47782	39.3643	21.4675	19.3328	91.3849	15.0907	7.09139	3.41973	81.9918	7.00691	0.220629	7.16462	3.7028	1.51277	0.601291	7.78114	0.0348425	0.647786	1.50342	4.94359	1.43938	2.59952	1.51567	0.606407	0.636775	1.36468	1.89408	3.38024	0.488181	2.25027	1.4338	5.22668	1.98194	2.74755	1.08487	11.3294
14.2923	11.6577	10.6098	37.2056	30.543	16.8982	28.576	10.1771	78.0887	10.7905	16.7865	23.3445	0.452199	2.42501	27.1132	5.01675	18.7601	19.3248	1.53802	13.9247	6.21272	28.2829	5.60338	6.65164	5.09266	3.41022	0.455688	2.37215	4.41508	4.1337	1.10358	0.286166	0.999146	1.87501	0.381443	6.58836	1.45766	1.35436	0.128706	3.93148	3.69782	4.68046	1.23631	0.0186581	0.561551	1.45324	3.37878	2.70941	0.535114	26.6287
3.37392	1.68872	25.0439	24.9863	37.5075	32.8881	17.0903	6.40809	45.368	18.6132	9.56363	2.8374	9.44643	4.59915	7.86154	36.1115	14.5407	42.53	27.041	9.90006	10.2049	1.14857	61.5868	1.83467	4.30165	6.30906	9.98731	5.94638	1.23373	1.39518	1.85806	1.27405	1.76528	5.89049	1.19551	3.26225	0.850151	0.197698	0.269701	8.96126	13.6227	0.509472	3.65639	3.93504	0.240796	3.28748	1.01033	1.80822	0.141937	1.26574
1.41114	9.91989	9.9201	3.15407	16.0379	3.72825	24.4379	27.7885	89.4598	17.8788	1.13561	20.6003	0.356048	5.14764	3.79699	41.1512	18.2186	90.2715	20.7382	2.71433	31.7333	1.88826	1.69406	2.00252	3.20067	2.1755	2.896	0.835187	2.2391	1.70157	1.99166	1.8621	3.94491	7.79934	1.35562	0.484451	1.06522	0.781109	0.620773	4.38762	7.63094	3.76464	2.94447	1.34589	1.5555	4.53722	0.678873	6.26524	2.09536	17.1282
16.9656	5.96184	9.80475	37.7279	37.0959	54.3879	8.35856	20.4536	33.997	3.92299	11.1222	42.3286	6.08248	8.46185	26.072	10.1246	11.2919	19.0363	36.1219	14.5467	3.15036	18.978	11.4923	8.20723	1.503	5.62191	3.48664	7.95963	0.878344	0.0869896	0.439585	1.04781	1.53234	1.63676	1.42286	5.79516	1.05485	2.47067	0.462989	0.284697	2.91061	2.38917	0.0843774	3.17205	0.0278111	5.3616	4.34244	0.297966	2.81929	6.3048
0.0992861	12.8592	40.539	11.3297	37.6156	45.7382	4.49138	48.2384	1.27633	11.057	34.6439	21.6035	2.00004	1.2225	8.9745	12.1963	6.57688	67.6534	25.0274	10.2992	0.977683	3.88069	28.4902	5.93375	1.39058	7.31016	0.376647	7.35853	6.50222	1.12685	3.57707	0.238368	0.102874	3.94589	0.185368	5.53535	1.72534	0.686518	0.928962	5.86038	7.74507	1.07563	3.02531	4.81613	0.865452	2.87618	2.6227	2.49477	0.870147	28.1721
4.23203	5.20882	14.9483	11.9589	23.5467	3.23402	25.7636	63.3949	18.3619	0.245275	19.0449	58.0661	0.320786	9.71831	0.98712	29.3771	37.8242	29.022	19.2615	3.44498	10.1385	10.765	24.0477	1.69375	2.25884	4.7068	4.54119	6.40079	1.38253	7.41783	0.486923	0.276211	3.12836	4.33315	1.18159	2.61927	0.708099	0.50477	0.467622	5.11999	17.7855	7.06056	1.15251	1.48382	0.440226	4.34634	0.963889	0.899523	1.28298	15.8608
4.9283	19.5178	45.91	8.82103	9.68402	31.8566	79.6198	20.7053	78.0887	16.48	18.8383	34.0293	6.40064	1.5843	11.5502	20.5029	11.0211	39.503	0.266951	23.2532	3.97294	2.14318	0.502118	5.95509	2.647	1.67358	1.87708	4.86453	5.30493	1.91565	1.56363	1.22086	0.253666	3.7261	0.938836	6.71988	2.74719	0.960007	0.192295	6.90391	0.2229	3.84605	0.0914002	1.47814	1.82303	5.11841	0.461868	0.98368	6.2912	34.5673
13.3583	12.1565	27.411	1.71271	36.3434	76.0277	10.3361	13.0469	53.2872	11.5205	22.8733	25.6307	2.26264	5.05873	1.27728	16.1758	6.30614	1.47817	49.0893	2.70035	30.3297	9.29987	25.0145	6.6443	2.8336	0.805142	5.17713	3.662	5.954	9.57177	0.671843	2.09835	0.0536074	1.4476	0.0455605	0.434433	0.879684	0.733359	0.47573	1.34803	15.2791	4.48118	0.303538	1.27887	0.696475	5.1517	1.20509	0.146142	1.08936	0.903591
1.61611	1.41136	10.4144	31.2263	5.36687	5.6622	80.5739	3.96712	56.0429	36.7469	2.8428	1.3569	2.22777	7.29868	24.9825	20.5325	30.1311	26.9393	64.9245	11.8505	5.00181	5.85746	19.8422	1.7707	4.19662	8.51201	1.96802	4.59247	0.419025	3.31112	0.286053	3.20053	1.77806	7.85172	1.44314	3.37047	1.88508	0.961164	0.280144	0.679242	9.62779	4.93675	0.817242	3.63592	0.166955	2.51376	1.55888	2.03261	1.57389	2.92776
7.00981	25.7507	38.2444	1.6455	23.3622	106.439	16.7475	34.5779	10.0947	44.9556	6.1407	2.01586	0.264802	2.79228	10.9298	58.9349	0.108283	27.6777	16.1723	7.08072	7.7129	35.0309	5.12192	4.32235	3.47385	5.11466	0.341389	8.51391	5.33838	1.28711	2.29859	0.649394	1.70601	3.04199	0.404228	1.31078	1.24695	1.43434	0.648522	7.03314	8.42203	1.69089	0.485603	1.22476	4.02002	3.6222	0.477669	1.85381	1.91099	25.9003
0.757574	12.2979	30.832	24.137	18.1654	68.3159	139.186	20.7248	125.849	10.3667	2.60358	49.5427	2.0302	3.07424	15.3897	12.7578	39.8548	19.5003	12.0394	14.3761	0.778951	24.8128	14.8197	7.53646	0.331839	8.76988	2.07665	2.68162	8.57702	4.21921	4.42497	2.34985	1.72048	0.602343	0.891989	1.3929	1.47462	0.751953	1.23011	2.99614	10.7954	3.18774	0.609984	1.80705	0.923788	3.08345	0.0381415	2.6707	1.4344	16.9522
5.44447	1.61711	46.5197	0.222903	6.95659	59.0395	8.56035	9.81206	32.2334	12.9621	5.77689	32.7032	5.17631	1.14132	28.0535	0.163511	0.891367	18.1694	11.6029	32.3263	1.9551	9.31829	28.1891	3.02953	1.67445	4.77332	5.55465	0.76397	3.69215	6.30326	0.0671401	1.85088	1.40627	1.10946	0.342017	2.87477	0.13172	0.00210002	0.33804	2.99947	9.23823	9.26154	0.539908	2.06819	1.79967	1.3211	0.15471	2.47021	2.69255	24.5352
3.89941	23.4983	15.6706	16.7148	38.0349	66.4944	32.7701	13.295	155.611	11.9777	7.30119	43.3482	3.09066	1.73095	5.59685	29.7811	15.5113	30.0729	55.9395	12.6077	6.46775	17.5904	41.7629	3.2705	3.1291	7.50901	3.82376	4.80866	1.34791	0.50386	1.126	2.51319	2.55145	2.28829	1.30247	1.21604	2.58511	0.0795005	1.14964	12.1955	3.73866	2.99546	1.45064	5.75702	4.05955	5.28836	6.25241	0.220308	1.58645	3.51488
10.8856	6.36838	28.2234	11.1336	0.392519	92.6475	25.6464	52.4751	32.1405	25.6163	23.2475	85.8019	0.210795	2.23188	3.36949	21.6374	54.4747	28.9641	8.03384	17.9674	15.563	20.1473	40.9831	6.78567	2.07776	3.30451	3.75597	2.4501	2.94289	1.59977	0.0399403	2.96214	1.98504	0.146009	2.20072	5.77011	0.935648	1.31458	0.578924	3.04786	11.4753	1.79593	0.2175	4.70404	0.0102293	1.24067	1.22765	2.45879	3.95286	9.73745
12.8433	7.38373	7.80894	8.17981	34.6119	35.0109	34.9454	60.6329	11.9512	23.6464	8.52437	16.642	4.20371	10.1343	19.6357	46.1428	8.58448	57.9254	31.1714	26.5046	17.0781	28.2237	26.1596	5.39057	0.494759	13.0504	0.228226	5.28803	2.71891	0.561729	1.73167	1.08405	0.88748	1.06439	2.07992	2.91591	0.0932696	0.386949	0.412145	1.7297	13.3306	8.0583	2.39631	2.26593	5.38065	0.387332	1.79997	2.57631	4.13798	34.6214
9.42906	17.5825	33.2613	52.7157	18.3811	8.62761	65.3995	26.5549	11.9512	1.8629	24.4063	0.678607	10.4636	8.13693	8.15249	31.881	21.986	24.0218	15.3184	4.44444	11.6083	31.5992	12.3341	5.20852	2.67054	7.83969	2.61226	2.67978	1.13041	1.44868	1.81882	0.0817121	4.85602	2.04908	1.14564	1.99061	0.539203	0.979922	0.59535	0.0140478	16.7449	4.21453	0.252084	3.17263	1.38782	0.547894	0.737688	2.20515	6.35878	22.1661
1.62402	15.4041	13.376	24.7987	1.89908	46.7267	82.3184	0.485188	48.9991	13.864	8.58327	33.136	2.66518	5.30242	25.9616	15.5856	24.4227	55.761	25.2652	28.8125	19.2359	9.72343	63.8473	2.78281	0.411891	11.9289	3.5601	7.06266	0.0344033	4.91058	2.44403	3.47912	0.388375	4.40691	3.51547	1.25664	1.38883	0.825038	0.548924	1.97015	2.38831	6.05923	0.249121	0.478013	0.812276	2.65675	0.831196	3.315	0.479083	44.7375
23.1756	18.3002	23.7275	7.26673	21.8854	48.5624	11.657	98.0179	33.997	16.4902	7.57865	43.3642	5.27253	9.98387	17.7125	30.8631	18.2186	9.02234	7.01505	10.0267	34.2119	29.506	21.4089	0.842587	1.29496	1.31138	5.06396	1.55181	5.89483	2.21886	0.174862	0.0197316	2.36001	0.457023	0.207056	0.879352	0.287237	1.46535	0.0127352	0.451357	7.62718	3.85009	0.243908	4.71753	4.26058	2.16128	1.70404	2.61466	1.89053	39.2238
8.43649	23.2802	33.3568	14.5889	12.4371	72.0873	44.936	29.3704	71.3043	13.5423	22.4202	51.7247	8.67589	2.56295	50.7953	29.4859	7.60777	4.03045	52.0739	0.700806	10.0011	17.2768	18.4647	6.5207	0.183347	19.9986	2.06974	3.61582	1.55692	5.32255	2.67883	0.680281	1.19854	2.03793	0.854834	5.18376	1.08144	0.529058	0.480474	10.2697	16.5349	2.54127	0.91549	3.40584	3.16848	4.20889	0.29796	1.12906	0.561133	9.26339
12.9841	4.34212	26.2625	37.8065	18.6395	24.0563	66.568	36.0593	115.655	9.27859	13.1301	42.1552	6.23934	1.00262	8.5742	18.5777	15.5113	2.87056	10.1162	22.7779	2.07033	4.17925	25.0674	0.944276	1.90092	7.91032	0.647018	1.03051	1.0282	1.77605	2.20695	1.06181	0.211601	3.2182	0.0129262	3.05348	0.554607	0.723376	0.105974	1.92974	0.125086	0.148334	2.02219	0.481991	1.46801	5.23895	3.29624	0.703997	3.79943	2.41792
6.74546	2.99958	50.2032	19.3209	38.0134	50.3177	4.97478	87.1752	78.0887	34.6846	13.6067	31.3712	7.66946	4.96846	26.7212	8.80094	17.7605	22.1727	8.27936	4.79192	12.012	1.59537	6.19488	3.52326	4.0685	10.115	2.69153	2.41967	5.28884	2.7223	0.133308	0.40754	3.57258	0.423288	1.63354	2.23313	0.939051	0.0729706	0.131608	9.95167	18.3728	5.36034	2.26137	2.35779	2.36442	2.99727	2.11684	4.40097	2.6811	30.2555
9.46988	1.16954	40.5739	14.0225	37.2936	52.0644	18.0265	6.05557	56.0429	4.05483	16.48	13.7159	0.488117	6.56486	4.78628	15.3474	5.84797	40.2085	21.9283	23.3423	2.82034	34.512	2.81575	2.26064	0.881302	7.77251	8.6787	6.50616	6.40966	5.17148	2.45347	0.735182	1.77621	2.62265	1.20996	6.54886	0.00521822	0.0486469	1.07726	3.00553	10.8345	4.12319	0.623628	0.0473877	2.3264	2.37647	3.31535	3.52591	2.59384	12.9665
13.278	4.12128	29.372	4.23058	35.3422	5.05391	58.2757	53.6567	11.9512	4.05976	14.6484	8.70213	0.0771325	3.80968	0.871529	4.4081	40.0422	12.7009	35.9153	15.4153	16.5366	25.3577	45.6079	0.691329	7.67528	17.5787	4.12736	4.48979	10.7238	4.98411	1.77073	1.12648	3.94901	4.37547	0.183241	4.94444	3.40461	0.675361	0.141994	3.31397	2.11412	3.22483	1.18732	0.112634	2.08456	3.21624	1.30697	1.21219	2.58587	27.2953
5.09116	4.58083	13.376	26.9576	25.9132	89.8798	56.5312	43.615	10.1875	25.3263	7.66116	13.2643	0.434765	3.40467	5.74213	11.749	36.0874	16.856	27.9365	18.5116	25.5005	17.4967	7.30731	1.10934	1.36324	9.61897	2.58734	3.77021	8.50283	9.98306	0.122224	2.97855	2.07684	4.23999	1.74135	7.00074	2.08004	0.237127	0.0393588	11.5514	2.29523	5.16876	0.370564	4.72013	2.64961	3.42216	1.45546	2.02388	1.44878	46.5775
24.6908	8.08066	54.5934	21.0852	17.1051	32.3357	82.3184	51.9315	21.0289	47.3041	33.6128	3.23786	1.42999	6.41738	3.24802	15.4953	51.9547	42.4291	35.7581	7.97789	40.1484	27.1517	19.7738	6.73245	6.07275	3.25969	3.7616	0.885357	8.68385	0.927699	1.6113	2.40676	1.59188	1.04315	0.591672	0.23148	3.66164	1.98916	0.435284	5.61798	12.9733	5.32809	0.754884	4.20154	2.21614	8.93967	1.84122	2.91629	0.230443	2.65604
10.2293	1.32268	3.39298	0.55515	1.59114	83.3645	36.114	7.93346	33.997	0.459751	0.13607	46.5303	3.44688	2.27907	14.9899	46.5849	28.8899	2.67881	7.6072	7.00504	15.654	25.7656	47.8587	1.94851	1.54557	7.52349	1.30507	1.92615	3.45964	5.35615	1.18508	0.851711	2.19605	9.73164	0.88556	2.6345	2.23075	1.13244	0.0962385	3.99156	11.2536	4.9871	1.89645	2.5513	2.69833	2.72353	0.482751	1.34293	0.200525	0.035655
2.18633	26.079	36.7844	23.1645	26.0391	47.7171	18.0265	14.3706	3.68398	11.9821	23.8887	9.63781	0.255584	5.05155	31.5172	15.6115	26.6407	12.5577	57.3909	31.7585	20.3535	9.80314	70.8977	0.836303	1.06344	4.98138	0.0665014	9.46907	2.63505	1.73398	2.23304	0.87639	0.0252087	5.51462	0.0631049	1.92786	0.369262	0.790498	1.05526	7.81676	0.531616	4.81851	0.183125	2.38874	3.51233	0.633352	0.554579	3.60716	1.59726	3.63371
0.890432	7.61692	1.94312	16.3984	9.2726	39.4352	4.97478	60.4494	33.997	8.65829	6.30213	19.5217	0.934496	2.84565	9.11108	22.0111	22.6858	21.462	46.6401	18.3869	44.6691	5.49735	6.32125	7.60032	4.21654	3.16804	2.81946	4.29465	5.84384	4.8423	0.709633	1.12017	2.41375	5.27917	1.30294	2.86106	1.0005	1.31645	0.566213	5.60152	10.41	5.42044	0.508244	3.76858	3.8173	2.02111	1.75687	1.87302	0.835508	1.35707
7.78276	1.40618	4.0543	35.636	31.5336	10.2224	31.5616	38.5297	60.5408	35.9704	25.5853	6.34821	3.46791	18.2071	29.0467	8.37984	34.5983	38.3456	11.1461	0.935644	13.5958	6.72175	28.8372	2.24462	2.29073	7.70787	8.7888	2.61557	3.90969	0.294453	0.969311	1.90621	3.06093	0.490838	1.11661	0.799628	2.22645	0.600056	0.221059	9.63963	12.8163	7.2004	0.803784	4.89912	1.888	4.08832	3.67957	3.24567	2.66541	23.4597
6.96491	21.024	19.2387	1.0736	15.5005	48.7478	147.054	12.6263	56.0429	26.9846	29.0577	13.3642	0.36357	6.31181	10.5856	4.78141	22.1735	17.5371	34.4849	35.1795	37.9204	3.60274	31.6204	0.177819	0.0962883	14.4754	1.28421	0.800434	1.15871	4.68741	0.0613095	1.89075	1.85546	3.54957	0.124698	7.47408	1.19905	0.46605	0.19443	4.12409	10.8839	5.85402	1.87693	0.435773	0.713709	6.4015	1.16925	3.82681	0.0872993	3.18691
16.1822	15.5358	18.0222	31.6447	28.1516	84.7397	27.3319	53.8393	45.368	5.23259	5.6069	38.4337	0.921193	2.07265	40.2113	65.2611	6.57688	10.6149	34.097	6.05147	14.509	5.35768	19.7045	0.433183	5.25327	13.1497	0.00577818	1.22467	5.43443	5.21067	0.473749	3.96239	2.02538	6.6572	1.32389	3.82721	2.69309	0.127041	1.12189	4.44039	18.932	7.12072	0.472538	2.40364	5.2506	3.1284	1.85717	2.31403	2.55935	7.72133
11.1562	4.95042	6.92626	36.0916	2.21892	104.872	31.5616	8.73281	78.0887	13.1524	13.4966	7.20746	11.9665	3.64987	21.2493	38.3161	35.3043	36.9489	6.30105	22.9949	64.6872	17.05	96.0407	7.73583	1.82319	9.64391	0.500647	5.2527	8.35061	3.74688	0.0986896	0.845744	1.52369	4.3246	1.1579	6.85336	2.3426	0.0426846	1.47712	0.189819	16.3839	2.49647	1.69999	0.511431	1.36915	2.73092	1.07491	0.212519	8.03222	8.49561
11.7485	9.84691	12.0764	62.2864	11.5259	19.0495	10.7356	17.0235	78.0887	47.8524	9.6075	81.1554	5.60547	3.12741	5.55142	11.3049	8.31374	6.26423	35.82	13.0551	7.32	2.38728	23.5047	5.37968	5.45366	5.10123	0.131803	3.08124	0.899207	5.5238	0.67638	1.94906	2.9085	0.567581	0.233189	2.64939	2.21438	0.238934	0.957551	0.158154	0.5119	1.59265	1.13446	0.878394	2.18233	3.38459	1.78718	0.905488	1.35744	16.6081
3.82753	16.6731	15.4523	19.6677	6.22533	30.7461	31.5616	24.8271	43.0747	16.5498	17.8601	2.94938	4.39693	0.406551	31.2648	54.4831	6.82468	23.178	30.4329	35.5722	12.1833	6.29925	17.7086	0.793981	4.71331	2.76198	2.99956	9.7338	2.02501	4.38663	0.831856	0.820628	3.25777	2.48533	0.179451	0.74679	0.763136	0.0676299	1.46276	3.05918	3.3772	1.34394	1.17217	1.5839	0.690656	3.42479	2.32632	0.953061	3.40569	12.2013
5.05026	0.276867	17.4731	13.2977	13.4716	52.7133	26.8855	22.4663	1.01697	16.6566	2.68474	11.5172	1.80786	14.6182	21.8795	86.8781	44.9988	25.7939	30.8337	22.6489	6.90092	15.585	33.7872	1.83725	0.826188	17.1247	3.75151	0.541571	0.680776	3.1031	0.18037	1.53828	0.331021	3.07663	1.44295	2.37693	0.771184	1.88798	1.36152	9.16722	4.50226	3.28576	1.00008	1.56623	1.00125	3.29612	0.118064	3.59624	5.39523	4.485
7.89123	5.62519	9.6471	23.3464	27.805	100.152	9.96659	0.162332	78.0887	16.9274	12.8734	29.9378	11.8534	3.57094	27.2124	56.2404	20.9552	19.5513	14.4283	16.4492	14.2909	18.0384	38.0198	5.50248	1.50725	6.22523	2.34486	5.15899	2.64351	5.23796	2.13862	2.46785	5.21674	1.07524	0.767141	0.42072	0.00503189	0.179052	0.20593	2.59466	5.74111	0.0558985	3.22688	2.54171	2.25836	5.17245	0.879981	0.462124	3.97526	15.0703
2.55832	37.2127	16.415	7.93431	26.4272	97.3845	31.5616	44.5957	72.4744	2.91718	25.7695	7.46894	4.1146	0.485979	16.0648	17.7214	6.55394	29.0452	31.7171	1.24644	51.0645	3.43402	13.072	3.69928	4.98589	4.14928	5.98482	5.41468	7.94167	1.14939	4.53143	1.5543	0.215016	0.970464	0.656714	2.43412	2.59433	1.62188	0.370103	0.456482	14.9016	6.92504	0.649831	6.39349	6.82043	2.46985	0.974443	0.183121	3.76767	8.76101
7.41355	23.1238	7.8438	3.16433	14.8151	53.1087	55.4472	55.8122	11.9512	3.32548	0.485009	50.3486	5.23331	2.43591	17.9701	8.7369	8.06594	21.7916	17.6702	3.96534	20.0487	3.53894	62.337	1.38162	2.72095	9.42911	7.81423	3.93362	1.93097	5.07642	1.23309	0.238938	3.62277	0.0831469	0.561333	0.543075	2.20824	0.006084	0.715754	9.16062	11.5086	1.62356	1.53202	3.31549	1.07727	5.46431	2.23937	0.199234	3.28503	0.11786
11.3539	5.55912	32.5518	38.5615	0.351989	43.7889	29.1474	24.9542	18.5649	7.45458	6.02961	21.7472	2.90203	0.390626	9.87033	41.1512	8.58448	32.1963	25.3159	24.5086	4.17527	18.443	63.8954	1.97908	3.53941	3.40995	4.12127	4.11947	0.702146	0.074519	1.46882	1.9176	1.99246	0.316028	0.78131	0.305349	0.901094	0.0666599	0.484042	0.811029	16.3406	3.67072	0.38313	1.08141	2.72887	0.117697	3.45562	0.60316	0.35222	18.0409
6.4234	17.9696	40.4237	17.2962	2.3666	10.8022	65.3995	2.03627	33.997	24.6765	16.0457	49.1659	4.79845	1.2991	17.7531	5.43786	16.9774	19.8834	15.6987	29.6205	19.2209	6.88083	35.575	0.0599746	7.17374	11.8487	3.81214	1.2072	1.05746	3.59211	1.17338	0.337956	2.32426	7.81475	0.810092	1.74621	2.31392	2.52065	0.114558	11.0736	21.1876	0.785048	2.34985	2.7079	0.400644	6.66136	3.713	3.72854	0.627862	34.7481
4.26377	0.758878	8.80645	13.9792	19.988	29.3855	53.6372	68.6893	56.0429	25.7128	14.6261	32.0658	2.88848	1.31771	3.93358	16.6014	18.7601	25.7787	38.6826	7.79793	27.4575	7.52328	19.4112	0.121057	4.7978	2.00807	1.54621	7.69279	3.90111	4.07188	2.90424	1.40738	1.89997	0.650593	1.0033	1.25397	0.589405	0.187818	0.58341	5.3936	15.0825	4.05827	0.192663	4.18386	0.289506	3.74039	0.467178	0.237992	2.76368	0.411238
8.00872	3.78441	28.2614	23.2701	3.43001	3.62081	2.71563	8.95916	11.9512	29.6086	11.9208	35.5367	4.24581	2.16529	23.0696	15.5594	4.81708	1.94015	37.6512	13.9365	6.76042	18.4018	9.28336	8.57915	4.39044	5.19117	3.15065	5.61366	5.86873	2.22195	1.33716	2.84021	0.129348	0.868859	0.398946	0.465178	3.55004	1.32758	0.134049	9.4559	19.448	6.03252	0.11818	4.00971	2.73082	4.04479	0.705467	0.878998	1.09687	7.88113
14.7492	3.04929	23.7275	12.4181	25.3087	16.5745	38.5283	4.75947	46.7604	28.9258	0.791942	37.22	3.0941	3.38688	17.3727	5.29752	5.79379	29.5157	58.6149	33.3767	7.1205	1.23266	1.19003	1.59266	1.42324	4.30641	0.550818	7.47703	4.17184	5.19902	0.0438483	0.291371	3.75452	2.23601	0.626308	1.45017	1.03268	0.778414	0.130784	3.48016	17.5389	1.15197	5.27348	2.06473	3.85235	2.39439	0.321901	2.70528	4.1356	12.1603
13.4842	15.3856	2.09335	4.54203	5.72045	4.33878	82.3184	15.2182	13.9851	16.2095	0.937152	8.83235	0.0835423	3.79463	31.1274	36.7343	38.3657	56.0223	3.39829	26.0473	30.7511	14.4727	15.6457	0.0363689	0.602772	0.62331	3.77791	1.90666	0.127371	10.128	1.15336	2.13002	0.604104	8.66074	0.632199	5.18054	0.446771	0.341692	0.598156	1.34828	8.37292	5.07835	1.71628	2.45685	0.686805	0.827776	1.58058	4.68844	1.45014	38.5048
12.0716	4.40909	29.6733	25.246	14.9691	7.15181	36.114	25.0606	20.1255	17.0211	13.6518	17.3162	7.35459	1.07533	1.01247	47.7839	33.38	11.1914	17.4581	1.07206	14.5771	12.5847	6.81193	3.32903	1.03278	2.54726	1.48398	2.02945	2.37898	1.45209	3.88591	3.01709	1.28138	4.24229	0.520125	3.74928	0.969797	1.19686	0.178435	11.1115	3.1381	1.92542	1.50567	3.35293	1.93659	5.52526	2.66165	1.53342	2.65745	20.0614
4.76208	0.262588	20.3516	5.5876	23.8123	63.2841	45.782	40.6096	33.997	12.9147	21.8965	36.9668	1.44789	6.33304	1.49502	13.8207	18.7372	3.55467	24.9866	0.985301	5.42821	38.3834	19.5911	6.73182	0.106496	4.83863	5.09591	8.91696	4.8995	4.99746	5.94165	1.03809	0.28796	4.74042	0.549006	3.95546	0.74781	0.46589	0.878474	9.6343	20.2842	1.03081	0.945944	0.555297	1.55225	1.88146	1.06188	1.66917	1.16012	12.9391
15.6082	7.03037	49.3633	18.8021	19.117	30.4344	76.3065	21.8276	11.9512	10.5188	10.6855	10.2592	12.0724	4.05371	5.83393	1.01685	4.3589	17.7294	49.569	32.9249	8.9895	29.5926	78.8154	3.62406	2.65692	9.21022	0.662877	0.792981	2.09272	3.99435	1.71861	1.18831	0.291884	1.48917	0.830631	0.214846	2.90635	0.72933	0.031778	3.86155	18.5695	2.85494	1.68011	0.305889	4.10147	6.45053	0.818022	0.543046	4.11787	5.76427
1.19705	8.20402	3.47036	0.588168	3.46765	8.65253	82.3184	43.1847	56.0429	4.6892	15.458	11.9238	0.558989	13.2503	3.912	21.6374	11.0211	32.5277	33.9579	7.13407	26.706	3.04022	5.32539	8.07355	0.633856	0.392278	1.5688	6.99273	1.88182	6.98389	0.546163	0.657693	5.05151	3.91215	0.627908	1.32199	0.14434	0.854453	0.715883	2.60308	9.14639	3.92264	0.998242	0.261548	2.76765	0.675098	3.05685	5.71247	1.89811	22.7552
0.759032	3.90565	0.431404	6.51773	8.01347	113.214	65.3995	22.9607	11.9512	6.67492	2.11145	8.45236	4.16495	8.25426	6.03899	7.26676	58.9419	12.3174	35.8486	15.5302	26.2637	0.605294	1.60392	1.23523	1.6594	5.24654	4.43057	5.65892	3.29223	4.34217	0.117643	1.32031	0.732101	0.231436	1.04636	1.02854	3.24204	0.00863807	0.989593	7.86872	23.8895	2.80813	0.786446	0.521101	5.13157	4.58312	1.58326	0.306609	0.890527	19.3001
6.15821	9.42955	19.3889	4.03211	9.31688	53.0935	125.543	25.9186	53.2872	18.3528	27.2711	33.5311	0.55384	1.4964	29.2414	13.8207	21.0093	10.654	7.29058	21.8682	1.87439	28.7462	58.6008	3.73292	2.69786	4.27165	3.40757	7.72038	1.24412	0.368563	2.23351	0.184115	1.88351	0.537263	0.506391	4.61384	1.70451	0.987503	0.137913	4.44814	4.34698	5.00295	1.52185	2.15081	0.203296	3.39506	2.30339	1.04616	2.96064	0.355744
3.79135	4.41512	25.2044	7.12519	24.5155	86.8818	112.818	13.4807	1.27633	14.7009	5.374	61.0401	7.85069	5.14406	24.3983	32.7683	11.0211	30.0114	3.70154	33.3388	37.8559	4.44266	70.0133	14.419	0.827592	5.34565	6.38529	4.8415	4.56355	0.65061	2.00014	0.162565	0.353765	1.23252	0.192236	5.63512	1.73071	0.173202	0.653022	0.317093	9.46002	6.49447	1.42876	1.31122	0.509557	3.95603	0.276845	1.79144	0.55936	10.269
5.69882	1.03122	37.0857	7.87534	23.6199	12.6396	23.582	31.778	56.0429	8.50271	54.5109	9.81153	4.56796	6.98747	48.5439	13.4236	33.38	43.5761	22.1645	53.775	14.0608	4.27808	8.24467	3.45382	9.10367	3.34128	5.7827	9.79075	5.65218	3.44439	2.22119	1.79631	3.51355	7.20162	1.28959	0.560015	0.796312	1.58983	1.3177	7.45341	4.37972	3.80934	0.824331	0.864631	1.01502	8.86987	0.780468	2.227	1.64542	6.14528
3.93696	18.8489	13.376	24.731	26.0887	5.99314	58.1086	31.117	10.0947	5.75809	37.4446	4.09107	0.230719	4.8633	12.6746	2.96646	0.891367	13.9178	27.8667	70.2207	16.8388	4.52642	14.2151	8.45404	6.17274	15.3558	0.8424	0.153732	6.6436	11.0273	0.0656598	1.41853	0.114104	3.90718	0.12208	0.560867	2.79285	0.247114	0.638636	5.28791	7.30741	0.588374	0.399937	4.68962	3.45599	4.03187	1.5395	0.4808	5.14299	27.2706
3.80067	23.102	27.7291	24.5102	1.25898	31.7345	58.2757	25.1437	33.997	21.117	4.7812	24.6559	3.09397	5.43994	4.35925	64.5592	18.7601	25.0433	69.9129	31.422	29.9959	18.2949	9.3502	5.37578	4.00506	0.170479	4.67153	3.80892	3.70054	5.73698	1.11976	1.35071	1.10548	0.882022	1.04184	6.61899	0.531146	0.53068	0.14853	4.31782	30.9477	1.27697	2.10681	1.57454	2.44416	4.35791	2.75994	0.554898	3.47395	11.4214
16.7012	1.07062	50.5561	34.7691	4.8931	27.9299	38.8126	9.42939	53.2872	1.44121	9.70628	31.416	10.6093	5.6384	32.9692	26.417	11.0211	9.97504	19.416	37.0705	21.9462	2.38366	22.2036	4.98553	3.26618	6.6231	0.0413926	2.00241	1.25105	2.43551	1.60547	0.612776	3.7242	1.13642	0.707446	0.574642	1.71895	0.492046	0.392162	3.28315	17.4466	5.02831	0.976797	0.485623	2.24207	7.00809	0.646815	0.537431	3.5216	8.60227
0.0435124	6.18988	20.2393	25.5074	17.3635	10.1809	65.3995	9.23266	43.0747	2.10112	36.3576	69.1253	3.53538	0.0525919	3.56436	18.4815	33.8152	8.87445	7.55461	12.0676	1.2525	3.63367	34.0002	0.708752	0.610793	4.90177	4.82075	3.6131	4.03684	7.29651	0.588566	0.285438	2.90541	3.21809	0.178356	4.92846	2.30289	0.703119	0.328767	9.1929	4.76911	2.68969	1.6269	2.66781	6.67227	2.78443	3.77505	1.53569	4.1548	82.198
3.99096	3.68075	46.9857	1.6909	26.5727	38.8189	16.5237	18.5937	33.997	0.498286	22.5878	62.2026	7.20706	5.48389	4.17356	8.10317	10.261	13.5416	2.19386	21.3072	0.0892523	0.377877	21.7368	2.28425	1.18518	3.26636	1.6536	2.39455	3.6852	0.00219911	2.17327	0.238478	0.592863	5.82803	1.68865	6.10869	0.934619	0.151737	0.514883	6.82478	18.6113	9.1509	1.71988	8.95923	2.22277	5.92278	1.29741	0.00657961	2.19984	2.66518
1.54167	17.9667	0.626724	1.53782	3.75155	27.655	48.4806	30.7677	33.997	21.1613	2.10468	44.8474	0.789501	0.314472	1.95531	22.1449	35.3043	4.43885	45.6134	4.23506	30.8746	4.88076	15.7259	7.0971	0.513013	6.16029	5.55057	0.734576	0.0158608	4.98052	0.0936573	1.71215	1.10936	1.8031	0.37725	5.23856	3.14461	0.87658	0.583833	1.48849	20.5406	4.17607	1.10288	6.0651	1.59373	3.90783	0.212036	0.428264	3.84076	9.30542
6.8027	29.0583	15.8659	3.26665	35.0888	22.4336	34.9454	31.1041	33.997	37.6427	26.7224	4.16705	3.7732	1.54787	3.26583	8.57446	3.59875	37.6788	32.4232	3.34988	28.0762	12.7947	63.778	11.1225	0.816423	5.86608	1.17889	2.50095	7.06199	4.18421	1.66813	2.19235	0.497089	1.50025	1.66055	3.2695	0.23911	2.27442	0.335898	2.73039	13.5749	0.268051	1.98997	3.1383	3.488	5.66575	1.60627	0.59686	4.95402	12.5722
9.52991	7.86175	10.6098	11.0516	16.6894	34.5022	49.6891	38.951	56.0429	38.9628	18.6842	42.9318	0.420492	8.90919	9.20273	9.58116	3.59875	2.309	32.4743	50.1642	33.0511	18.1586	8.43461	5.44637	1.71992	7.79618	2.11359	0.0340341	3.00893	3.92944	2.47453	1.63001	2.46859	2.68976	1.36944	4.87791	1.02026	0.410138	0.470347	3.93594	16.3151	1.78817	0.379118	4.08133	3.01886	7.93985	1.71811	2.90196	0.561416	20.3963
11.0254	0.763926	13.3411	18.5444	21.288	68.9242	27.6545	9.49018	1.93034	20.0793	5.88294	89.0699	0.194319	10.3142	19.5493	1.67764	23.6625	0.231655	26.6997	33.1927	10.7956	8.72621	0.989597	2.64899	5.69372	11.0981	0.99698	3.43172	1.1321	0.835188	1.06637	0.714125	1.04227	0.559177	0.366391	0.149763	1.16936	0.335021	0.0675544	3.55893	6.69197	1.98968	0.377867	4.82438	0.264673	4.70619	3.33124	4.12389	1.45279	31.3787
3.69243	21.4746	37.7121	12.8467	29.0217	62.7822	65.3995	26.7852	78.0887	3.09496	6.70765	4.77172	11.2708	8.87894	14.4412	66.7189	21.632	29.7691	9.08601	24.5781	1.28384	6.0826	53.1566	1.32457	0.956699	0.562378	0.440121	1.62854	1.9855	3.61862	0.9636	4.03979	1.37534	6.04622	0.490641	3.0289	1.1222	1.29432	0.813065	2.54714	9.22032	3.31031	1.95582	4.31429	0.527355	2.16273	0.0104791	3.53435	2.35006	25.0846
9.11564	4.47434	17.2778	12.0228	26.1651	10.4282	51.8643	8.46978	1.01697	12.4009	12.1608	55.5984	3.30009	4.50708	6.87687	21.2119	33.38	19.3478	2.06727	23.886	1.34754	21.3063	8.18518	2.37354	2.66961	0.628703	2.30391	1.33003	8.63408	1.17359	1.04403	0.583345	0.607617	1.93336	0.0633415	0.566701	0.244785	0.726913	0.697465	5.5873	10.602	1.2099	0.392811	3.74645	2.45842	3.0913	2.4123	2.48327	3.56657	18.8122
5.25686	7.27159	33.1009	37.7837	30.4215	73.4798	134.002	3.37677	33.997	15.451	3.67708	8.00248	3.35537	8.31814	15.7431	29.6339	15.5113	14.7018	20.4861	12.4682	28.3325	3.08043	20.4391	2.83941	4.04796	6.24804	1.59206	9.63724	3.01595	10.2886	0.404961	1.6042	1.41324	1.38263	0.505909	0.247408	1.23819	0.489728	0.547488	4.91324	13.8719	6.56551	1.61985	2.23423	1.34858	1.47881	0.149105	2.26515	1.49902	31.1842
2.42397	16.1507	56.7757	10.5455	0.85542	84.7397	21.4103	39.7867	8.06073	14.1187	27.1052	16.7928	11.2205	4.96559	22.4258	54.4831	22.6858	55.0289	6.98376	56.7013	7.49328	20.3352	37.3722	3.17148	5.29383	10.389	3.58109	6.75875	2.65488	0.129446	0.000329587	0.723568	5.4067	2.06149	0.237152	4.50928	1.45531	2.24484	0.541897	4.47799	10.401	3.17638	1.15542	4.55306	4.53077	1.32245	1.77858	3.9703	6.48266	32.2027
13.7901	14.1665	25.2392	29.4075	2.02258	48.9657	82.3184	5.14693	78.0887	0.0617385	15.2116	3.26447	3.41542	3.24497	36.8672	24.6703	47.9999	7.00863	17.8118	39.4888	46.2443	40.2008	7.58011	2.13331	3.36842	6.02907	0.604124	0.130789	4.57126	7.96513	0.755418	0.524321	4.24971	0.998439	1.2686	1.03328	2.8904	0.280972	1.16791	4.26737	18.6218	3.22009	2.20983	1.29042	1.9384	2.46613	1.34769	4.06883	3.3655	24.8509
5.86559	7.85283	37.5517	18.5641	0.333855	6.41451	3.8345	100.316	11.9512	4.05637	19.1246	25.2518	2.04935	1.17464	15.7549	54.5257	9.80281	27.2084	23.6779	4.22789	1.44535	5.74155	3.35976	0.345161	4.23294	3.11544	7.41864	5.11004	6.86572	2.60863	1.30055	1.16835	0.898315	4.69364	0.200279	3.10949	0.498868	1.50218	1.00777	1.31782	6.32153	3.26587	0.464818	1.70384	1.59654	2.56469	2.90968	1.00041	0.938109	12.9582
9.42202	2.87199	13.4883	39.9726	33.2569	72.781	41.3568	10.0188	41.423	11.2216	12.6957	11.4159	2.14609	16.3828	11.117	34.2774	23.7167	9.39093	4.14751	17.4637	17.008	21.3892	2.07274	2.76337	5.13995	13.7728	1.4475	4.09012	1.50032	0.546878	3.75355	1.55681	0.673341	6.0129	0.612723	0.944	0.173858	2.20925	0.442375	0.423003	9.13414	2.04424	2.83821	1.07468	1.92657	3.93305	0.61554	1.23934	2.84762	18.8015
0.425905	2.09869	5.73263	24.9981	1.30311	206.825	56.7729	30.0615	18.3619	9.03629	28.2829	67.0056	1.86466	14.1012	3.29243	56.9284	40.5316	41.0503	16.8379	19.9382	0.912245	14.7591	33.4043	2.92524	5.44598	2.30076	1.08341	1.77312	0.915796	7.70202	0.283296	1.19102	1.9582	5.40526	0.559241	2.01707	1.56984	0.189226	0.478562	11.957	9.57087	1.37376	0.22186	3.24827	1.95444	2.0388	6.02443	5.23985	1.50158	9.51379
0.210144	7.38615	16.6681	22.5567	3.20422	37.6347	19.0679	8.78963	54.2792	16.5776	2.70648	81.6707	2.94768	3.61946	39.7612	37.0795	7.60777	12.6932	27.1727	12.4264	5.26162	6.18782	9.64527	6.39119	4.24032	2.32585	2.18701	2.47015	3.3553	3.62233	0.356716	0.203152	0.342782	0.622444	0.459446	1.19134	0.867387	0.255932	1.28839	3.20629	3.078	2.10957	0.404898	2.69077	0.892536	2.74394	0.553564	2.25769	4.37585	6.28041
10.7885	1.50293	50.9705	70.5693	15.4058	86.3213	27.8217	5.92262	21.0289	30.2672	36.5038	74.1375	0.431732	1.03107	15.6963	38.4666	36.0874	0.768036	28.3293	84.5768	9.30864	3.10293	7.18048	9.49002	3.87295	3.80834	6.21541	3.72084	1.20553	3.9962	1.63305	1.46752	4.45196	4.65829	0.239745	4.10922	1.25671	0.648693	1.17035	0.558564	14.338	7.20136	2.67231	0.287628	2.3624	1.21764	2.934	0.140756	1.04847	42.279
7.56903	19.2839	23.1178	39.6699	19.1875	7.18984	35.9868	15.9149	9.19545	0.125841	26.4574	0.621837	5.13369	13.5299	22.8149	5.0808	52.9856	4.7891	7.17194	15.9666	3.81381	43.4524	44.7565	2.70461	3.17841	3.70117	3.66066	1.16734	4.45506	3.65671	0.675848	0.631376	2.23982	0.121336	0.0709469	1.29223	1.04427	1.54033	0.782777	3.55569	17.2851	4.00957	0.841104	2.35278	1.97345	3.80838	2.48841	1.45158	5.87001	25.0643
0.95587	18.5966	6.43193	29.8553	28.6874	109	6.18328	60.2428	33.997	19.1522	9.55784	25.267	2.19025	1.58366	19.0053	21.4645	22.9336	27.4376	16.7501	15.5205	12.5509	2.53918	30.6259	5.03145	1.12618	6.30107	5.05665	1.54322	5.03723	11.1022	0.309927	2.6199	2.45978	0.468129	0.337899	1.52791	1.39011	2.43662	2.00382	2.83324	1.06286	0.245495	1.60622	0.936248	1.59657	0.122365	0.66263	0.187785	3.29383	4.20797
12.6013	19.0221	16.415	62.7017	47.7006	7.75274	25.6464	28.1286	78.0887	28.7512	19.1794	18.9051	2.22013	7.41266	17.9133	10.8956	15.5113	23.719	44.3948	53.0667	27.3717	8.27779	2.76061	4.40051	5.84474	6.80451	4.59405	2.57086	3.22951	5.79717	0.413887	3.04013	2.83124	0.0058719	0.690172	1.27351	1.11991	0.471486	0.461989	7.72298	3.47424	3.47716	1.10484	3.6873	0.65573	3.02632	1.48483	2.2188	1.34315	21.4427
1.12122	17.2349	0.431404	21.6586	21.1885	181.972	96.1833	41.4488	32.1405	25.835	4.92829	27.6469	9.68664	5.26866	7.60395	34.447	2.10969	18.2984	13.6505	15.2498	26.7159	12.4133	29.7379	1.39609	3.20866	0.730947	2.23861	4.60733	0.636838	0.225163	1.19371	0.299625	0.738656	2.75444	1.11623	5.10861	1.14699	0.570126	0.51195	1.54374	8.17388	3.57774	0.946506	1.63806	3.10702	6.37526	3.66493	3.1161	1.61242	4.90078
6.36176	9.958	61.2614	30.2891	7.23049	72.8781	27.8217	34.4625	23.3222	6.89281	1.58653	8.34805	1.48459	8.33814	11.148	75.1018	33.38	31.1208	49.6379	18.15	26.787	30.6928	21.3002	5.91208	1.44265	2.60645	2.48485	7.87789	7.46096	0.445208	1.31264	0.635293	0.414159	3.04246	0.321925	1.23161	0.684522	0.697691	0.963027	4.50172	14.5638	2.48347	1.63531	1.41614	0.433098	5.61577	1.01434	0.827369	0.570409	0.615634
17.0065	23.3501	8.03991	43.4032	17.7977	0.719857	10.7356	28.904	2.66871	4.833	14.7699	6.62033	0.898728	5.32579	1.28267	64.9588	47.9999	4.19224	53.6132	17.8477	31.5012	23.2779	33.6484	2.29457	0.287962	8.95088	1.80031	0.775982	3.9796	3.52343	0.465967	1.66421	3.56136	1.22318	0.574081	0.875324	0.588093	0.153722	0.355923	0.699344	1.08421	8.11029	2.46429	1.84552	5.13027	5.66935	1.82953	1.63949	0.104899	32.6657
2.10369	10.9423	45.91	15.6419	6.5323	121.992	82.3184	27.6928	43.0747	19.9169	8.02116	36.5427	0.718295	1.96752	5.26664	19.1619	12.5102	36.4082	23.7665	6.11444	23.8447	2.4502	41.6534	4.21912	1.51883	8.76337	0.513393	4.36938	8.9012	1.81552	1.72412	1.92951	4.11267	2.89705	1.05528	1.84915	1.99658	0.56211	0.507444	2.88574	3.81516	0.269396	0.451705	0.496685	1.00652	1.80042	2.03867	2.00422	1.16067	31.9379
9.69754	7.78882	10.5749	2.2256	36.008	29.8506	82.3184	5.91253	36.5729	20.9225	16.891	14.8892	2.99454	11.3289	6.9346	44.5184	65.8457	16.4259	34.9191	21.1268	16.4855	13.8221	18.1992	2.21446	2.72202	1.18912	2.40558	0.822658	0.101749	4.96427	1.9732	1.35992	2.31363	3.91603	1.10797	3.33681	4.11003	0.796372	0.206659	1.07044	11.245	6.27853	1.8475	3.20468	2.06082	0.0783867	0.879165	1.67433	0.213175	22.8502
6.85483	10.9149	9.95498	17.3975	27.5921	66.0663	29.709	2.05261	2.66871	33.0327	13.7227	9.50946	10.4141	0.761592	19.5349	35.0626	22.4442	23.5374	14.5093	4.43215	2.64652	9.25613	25.8369	2.45548	0.203729	1.54276	0.0507561	1.85	3.90358	0.288274	2.85165	0.226828	3.26013	0.460739	0.671225	0.565667	1.26808	0.335638	1.20004	1.1365	16.8418	5.37374	1.39607	2.38297	3.53475	3.5941	2.02	0.161156	3.12791	7.82193
1.09827	5.45988	24.2417	26.1378	4.75766	53.1087	137.428	4.71038	33.997	20.039	12.1068	20.1855	0.217839	6.22469	17.5886	63.1893	22.6858	25.8455	28.4219	3.92043	23.2714	7.70041	7.68036	5.38794	2.81655	5.29088	6.44354	3.77593	1.08441	7.9102	0.45346	2.1312	0.370072	1.27539	0.0682283	0.69561	1.01478	0.525207	1.42775	2.12897	13.0908	3.46139	2.02985	4.61593	5.85995	0.629719	1.27908	1.03706	1.16566	16.6363
6.39898	16.4844	63.832	1.41772	28.1108	101.367	18.0265	140.959	24.7146	11.945	2.33373	26.208	0.900968	3.512	3.08877	5.68944	44.5094	49.4436	37.4291	16.836	27.1522	9.91846	35.7667	1.69907	1.47443	10.126	3.27279	1.04236	0.838848	8.08003	0.683816	1.70928	1.03517	3.80008	0.134106	0.0660131	1.88349	0.652932	0.153651	0.433724	10.5	2.1572	2.25714	2.60072	3.31103	4.14895	0.93478	0.0470602	0.407117	9.43525
2.35115	7.48701	19.707	27.9601	16.2092	236.234	2.27618	73.3631	78.0887	20.864	1.61405	42.5526	0.638798	6.91229	29.2536	9.91402	29.4314	30.0975	34.6267	18.2246	25.5446	11.9106	12.9872	11.4528	2.96137	5.79699	1.02667	3.87966	0.954888	3.4643	0.857115	2.15114	2.31989	0.53261	0.635629	6.82824	0.625864	0.628589	0.33688	3.85993	17.9707	3.10245	0.291645	1.34746	2.81821	6.57757	1.45191	0.488063	3.8859	19.5981
7.09604	13.0106	40.1247	16.105	7.6072	26.2437	27.6545	62.3547	78.0887	5.19515	10.348	10.3152	4.76862	0.526972	15.3469	7.26676	30.1311	18.3015	1.01402	9.29434	32.5988	11.6155	40.5303	10.1712	6.85335	9.40931	3.74366	1.19514	1.54087	0.951332	2.09031	0.967064	0.358704	1.49241	0.887028	2.90232	2.35662	0.0303547	0.0227078	4.62801	23.9334	7.74157	0.151938	0.206196	2.56915	0.746359	1.13062	2.27239	4.27775	1.6715
7.4626	17.1533	6.88116	17.0211	36.2323	66.1565	51.8643	60.1198	68.0977	26.3881	26.1155	43.0699	8.57608	4.50994	1.50378	55.941	8.58448	33.7038	24.9991	54.1412	36.6576	17.2236	23.6471	4.39364	1.69947	0.961789	4.32044	5.09958	1.37183	2.45718	0.916859	2.846	1.84066	4.54561	0.567962	0.183214	2.86279	0.754483	1.35431	1.15458	21.1255	3.65393	1.76639	0.924369	0.0898759	3.54201	1.50577	2.03435	2.31396	9.05881
9.16295	18.9338	11.1137	1.91474	19.9845	87.5795	82.3184	91.848	67.1545	9.948	24.5819	8.65492	0.116515	1.42764	13.3549	62.6018	0.891367	15.9051	11.0478	35.4089	2.21334	15.6163	45.4214	0.920472	0.883972	16.2838	0.66008	6.46516	7.28943	1.04261	3.34188	0.89279	1.11797	4.2324	1.64378	4.32551	3.88168	1.66782	2.17628	3.40629	7.5122	9.59074	0.711366	3.95545	1.25358	0.828347	0.510941	2.86594	0.207418	28.2733
3.14156	3.36841	19.707	36.2169	10.3784	5.01326	38.5283	25.3588	46.7604	10.0561	40.4579	32.5276	1.80669	8.87661	5.36766	27.524	26.1825	51.703	3.68369	18.6322	45.6458	8.02286	47.2652	10.7556	1.61749	0.766808	0.880314	1.53222	0.896292	0.601608	5.51202	0.52803	0.595224	5.62136	0.94798	0.139487	1.03262	0.245127	0.146816	0.631316	17.0309	5.73874	1.00506	1.12634	3.34435	1.30333	0.155494	3.33837	3.78854	15.6
6.89283	10.2918	19.3541	30.4796	5.39234	72.7452	9.39993	44.2081	51.4631	3.0785	5.09798	6.74817	4.03554	0.997443	54.8133	22.8081	78.7578	16.8637	23.8247	21.653	16.0255	20.2374	79.4698	14.0022	0.186405	9.19362	6.71958	0.383894	2.99813	8.05805	3.15814	3.98408	1.99797	4.51674	0.637829	4.64302	0.388253	0.96974	0.269055	8.03485	8.00127	12.0933	1.89276	5.61678	0.29506	4.78639	2.26582	1.73818	7.04425	5.26223
2.5759	32.4518	17.792	32.4058	2.01698	29.9227	58.2757	38.5859	33.997	36.2874	41.5568	20.2883	4.9672	6.33723	10.1467	1.37825	17.7605	17.1577	21.5575	23.4188	2.84664	17.7052	21.7611	4.10157	2.28554	2.35171	1.55313	0.351677	0.188959	8.66353	1.32086	1.04343	2.18876	0.390685	1.26249	6.00371	0.346185	2.45373	0.911461	2.94177	21.0701	3.46163	2.22247	3.1275	1.23949	1.88101	2.70736	3.39983	3.91092	10.1938
14.7582	11.1237	64.8326	48.0098	48.6371	100.555	103.79	50.4077	107.561	41.9934	16.2281	4.93826	2.42602	3.53238	3.80588	14.1703	3.59875	8.99941	21.6055	3.76458	15.2815	14.7994	2.27298	6.82857	5.2279	3.30616	2.44649	0.796516	7.50397	1.49238	2.14508	0.286605	2.78529	3.79663	0.268241	3.42894	0.890405	1.64965	1.13325	1.75371	4.49758	0.349876	0.728083	1.03405	2.21974	2.85604	4.23686	3.4893	2.52038	8.14105
5.6803	24.414	6.73094	1.83258	38.0835	49.7791	24.2708	27.7896	173.885	13.4034	17.0552	38.0648	8.97715	2.66145	16.0242	33.0699	14.27	60.6726	33.0369	8.77735	28.3074	23.3238	46.7308	8.42491	5.69547	23.6988	4.22892	3.0136	3.23379	1.28893	1.11812	2.26895	1.9906	1.06008	0.260387	0.674802	1.29778	0.332604	0.0504705	8.49133	18.6499	4.69172	1.29665	1.56129	2.11245	2.20489	1.5541	0.631447	1.73934	15.1019
3.10811	6.70314	2.5528	33.9314	26.2719	32.295	12.2285	55.2496	24.7146	22.5292	14.5032	33.9096	1.97972	1.8292	20.8373	47.0224	18.2186	25.5486	52.2667	7.24287	13.8508	10.349	31.5131	4.08358	4.33322	0.159836	8.37173	1.09649	7.63144	3.58419	2.55948	3.5876	3.19161	0.758184	0.102038	1.0464	2.9695	1.59388	1.34653	2.97782	1.91398	1.22008	1.28163	6.21433	2.30714	1.08659	2.46745	1.68889	0.071949	25.802
4.46001	21.1181	4.76998	1.78433	25.6643	92.6475	6.95232	43.1218	78.0887	10.945	8.44009	14.6151	4.1198	3.39345	12.5472	42.6875	11.0211	46.8045	8.88169	10.4447	10.66	12.6354	27.1855	2.67727	1.8209	17.6696	4.30614	0.614478	4.18703	6.09946	2.24438	1.46865	2.03435	1.34942	0.275303	0.213875	0.715683	0.669979	0.726887	0.845758	28.9043	3.95358	1.12295	1.66139	0.998247	0.906134	1.97495	1.36947	1.10949	9.37482
11.3615	7.00428	34.0286	15.577	17.2947	73.4153	58.2757	64.1135	56.0429	6.60522	6.34411	26.2103	3.75096	6.7232	18.1574	61.4487	21.4675	22.3695	20.991	23.2395	6.29696	14.3663	19.898	3.66712	0.485785	9.3695	3.56403	1.60906	2.92062	6.51739	4.71228	0.981014	1.22231	9.61972	0.650375	1.94108	2.85132	0.0438892	0.383329	1.60374	4.07285	3.05041	0.615744	2.75469	0.493397	1.44232	0.229973	1.49177	0.112003	2.55907
7.84316	6.43825	30.1875	25.0692	8.45808	8.17831	128.926	8.21664	24.7146	10.1058	32.206	17.2599	1.59647	3.80613	14.5438	22.6708	9.80281	19.1416	3.47143	75.1793	24.6399	4.60092	59.2419	3.24033	0.656107	13.1906	5.1554	3.09861	1.89748	5.90181	0.923075	0.338546	0.462136	4.89324	1.30977	1.69688	0.781619	0.812503	0.421844	6.91988	22.5773	2.41754	0.0208212	1.92531	2.36676	4.49381	0.0782869	2.70535	1.34078	31.599
5.08787	0.133098	31.5994	3.38004	6.43082	48.0335	58.2757	26.1258	23.3222	4.16889	17.4058	8.95233	3.17777	1.67978	5.14512	4.85021	19.9784	18.2271	17.5891	40.5564	31.5465	13.7054	8.31136	0.93993	1.25987	9.2338	8.4022	1.09872	8.4098	3.16141	1.22664	0.330779	0.120053	10.1352	0.886618	2.22316	3.69343	0.833241	1.76905	5.35346	4.11813	0.16569	0.919702	1.41477	2.45776	4.79149	3.39614	0.309525	3.5113	7.75896
15.4995	7.62612	15.8659	21.8594	0.279693	25.4476	69.5537	30.669	56.0429	17.6321	8.20122	13.7276	8.60699	2.14767	20.6797	13.3094	12.2624	13.1709	48.5923	27.3833	9.98358	2.36353	75.3377	3.66113	2.42835	5.42269	2.63482	2.90689	0.27521	2.64296	3.96905	1.09052	2.01174	0.907406	0.146316	1.51049	0.186881	1.29378	0.766014	1.60867	13.4537	1.22996	1.55683	0.570384	2.53477	0.850965	1.09677	0.275732	1.48311	3.14275
6.71608	3.84479	37.7121	4.9952	2.13059	48.8024	42.4408	9.5739	89.2004	0.954972	36.4029	30.6081	3.42398	9.14265	17.971	26.982	3.14058	11.7148	56.3054	31.6275	18.7555	7.45847	13.0607	2.27988	2.29719	12.2167	12.5478	10.5624	6.77796	8.01221	1.62243	1.65315	0.514265	5.62058	0.116486	1.93967	1.60168	0.129142	0.736814	4.55128	12.8391	3.24217	0.961301	5.34095	1.09083	5.9659	1.35009	1.12458	0.781391	0.413282
4.1788	4.28446	15.6706	8.52758	5.08446	11.9087	66.4835	34.3874	135.315	1.59822	2.7555	0.768353	6.26604	2.71324	48.0374	18.2299	14.27	18.7142	33.3397	39.6136	18.0736	9.64041	49.8451	1.35532	0.551911	3.46701	2.15438	4.94795	2.68224	1.4169	0.817753	2.02351	0.344755	0.488294	2.95541	4.51626	1.06677	1.0249	2.10616	2.26591	4.33824	1.56469	0.0749916	2.76064	2.22215	14.0208	2.29823	0.452218	3.60241	28.9421
6.8501	1.77427	42.1462	51.8155	13.1177	89.8798	82.3184	38.0451	10.1875	1.99005	8.32818	119.789	0.215664	1.64376	7.12775	5.5951	4.3589	26.8324	0.731716	33.5358	34.2635	3.95484	16.4598	3.60242	0.500341	17.7655	2.08316	2.4726	2.88486	7.64138	0.37955	0.363691	0.799787	2.62639	0.40612	1.77108	0.876362	1.17141	0.974427	0.795829	9.47284	4.93853	0.190941	4.1363	0.428357	3.62079	3.49066	1.54527	3.08177	10.8843
8.89402	11.1899	29.372	28.752	36.9219	49.3525	0.140807	29.1345	8.06073	19.6497	12.7043	61.9726	5.79262	0.888961	9.00106	8.12179	24.6934	21.3514	26.2912	18.3129	53.6411	10.7499	7.22913	0.151052	3.79974	1.05087	8.17795	2.90604	2.08834	1.5384	1.80789	0.447449	3.02869	2.22381	0.311418	1.69637	4.29693	0.376988	0.820439	5.5295	3.06014	8.64451	2.08338	5.44033	2.57093	0.796307	0.399037	0.23537	2.61784	37.5753
3.84073	3.4608	22.3156	21.6669	36.0097	18.71	58.2757	65.898	13.9851	27.6595	28.2966	22.0937	2.24455	6.32042	26.2298	0.563173	2.10969	11.5083	31.225	11.3788	7.21527	12.0289	18.6931	2.80459	4.29574	6.14602	0.378057	2.82279	4.01847	1.47928	1.48379	2.54399	0.509579	2.84946	0.913201	1.72799	1.77151	0.0741396	0.118909	9.78519	12.8366	6.77824	0.227376	2.51771	3.33416	0.427062	0.141369	2.8124	2.44092	2.13373
11.4012	15.6624	46.5197	29.9269	18.3138	18.5209	27.8217	20.6368	19.3771	2.90359	24.5212	16.3953	8.18631	1.25335	7.97623	2.37541	19.9784	17.891	11.6804	17.9805	22.6932	7.06475	25.2818	9.05958	3.48494	7.52281	2.79287	3.09252	7.35323	1.22392	1.84425	2.49256	0.546081	3.62739	0.755007	0.179797	0.529789	0.123652	0.507237	6.34934	3.54831	3.93421	3.78158	1.7352	2.23062	0.288378	1.44032	1.31068	1.25339	16.1379
7.88663	18.7438	27.4561	6.33502	12.0103	1.70833	40.7901	11.5612	3.68398	5.76502	13.3423	1.00359	9.63566	10.9009	16.6357	6.70523	11.0211	32.5793	4.88599	1.52567	1.45119	3.61398	30.6155	1.4544	0.535953	6.97936	5.95893	0.447321	0.100757	2.8565	0.220895	1.72009	1.86948	0.793484	0.172703	3.47596	0.182876	3.06073	1.44945	10.8662	1.65463	1.26829	0.731708	2.72663	1.04255	1.42817	1.49671	0.791173	4.78213	19.2465
1.04906	2.53573	14.2936	31.218	49.3918	18.5104	32.7302	42.4985	3.68398	24.0796	2.62774	7.01194	3.84254	4.50389	37.851	81.387	21.986	14.212	8.05805	20.1069	23.5852	4.07166	9.49882	4.23626	0.125964	16.2851	4.72801	1.06368	1.0248	0.40112	0.335434	0.621069	0.72953	0.176616	0.748219	5.86368	2.53208	0.32122	0.71958	2.19598	1.29194	0.719332	0.91371	1.26266	2.77055	2.66211	4.22662	0.078698	0.229461	4.15324
0.780541	13.6684	36.7495	62.4336	33.3951	21.8858	4.80766	76.9261	56.0429	30.8104	5.4294	6.00114	3.93403	2.04181	9.38579	42.8939	26.6407	50.7465	6.30914	51.5512	24.7082	38.778	22.6893	6.3582	0.475282	1.51083	5.98746	5.1899	2.06705	6.10927	1.98099	1.41229	0.615583	1.95938	2.30905	0.744766	1.51317	1.72217	0.133475	3.3839	16.2708	7.5587	0.682977	0.586453	0.188181	4.07581	0.207658	0.693482	3.26	31.6077
9.63503	2.88256	62.4201	50.9644	16.6247	87.2109	50.9429	32.8807	3.68398	22.8219	6.48649	43.5226	1.88662	0.963699	7.62879	40.7342	7.09542	3.08895	2.03792	55.9049	23.0008	19.1193	43.2227	0.814694	0.522657	2.07712	3.80719	7.48206	2.01173	1.7913	0.678408	2.68111	1.50687	6.11581	1.07009	0.167201	0.334699	0.743227	0.391022	1.57027	3.25055	1.43765	1.66889	3.63673	0.124068	2.76449	0.239862	0.489634	1.97811	4.87307
7.1303	0.0874861	37.853	16.7455	16.9152	38.8748	49.6891	8.17865	26.0779	4.57331	25.4808	29.1595	0.485779	11.8417	7.59082	5.04073	21.0093	38.9492	1.83484	18.1739	14.7124	1.42535	3.29151	2.8774	1.03929	6.49341	2.07487	4.04538	1.34115	0.27754	0.396648	0.719901	0.677427	6.1638	0.452316	10.8114	2.04148	0.135453	0.498172	1.8381	32.2159	0.737795	0.310338	0.0586746	1.72005	2.73116	1.01354	0.47571	1.95448	8.63719
14.1365	10.6647	41.8903	21.6443	15.607	45.201	21.8937	33.5786	35.5476	2.26193	16.7304	75.3947	8.62405	6.77648	8.89719	35.1275	6.57688	33.3302	24.7671	39.6332	1.55462	5.82712	25.0375	1.22709	0.977906	12.2497	2.47334	4.00523	3.57823	7.99193	0.383039	1.15752	0.623459	1.03353	1.00036	5.27843	1.9817	0.473571	0.172705	4.1621	15.6471	0.583766	2.09674	7.21679	0.800479	11.4159	2.19218	0.862848	3.56658	23.0452
14.8682	4.75761	9.19787	1.87179	16.2029	72.6711	14.1194	2.88235	31.2413	24.126	28.6562	48.6233	6.15849	16.9653	23.6745	32.2089	2.3575	28.5193	6.38615	17.0356	27.2978	5.31941	45.8937	3.8821	3.60582	2.86422	7.66389	0.871078	1.99116	3.3001	1.97034	1.17332	0.235013	3.91026	1.5227	0.275922	1.85336	0.635972	1.0059	1.92084	14.9896	1.42041	0.483791	0.489415	0.294457	4.16009	1.3427	0.509405	1.09957	6.94247
1.43322	12.9278	14.3038	32.6602	13.5438	18.2631	20.6879	4.19829	31.2413	19.4323	5.12549	0.640896	8.93611	3.42809	21.5872	43.2218	9.28426	6.04136	12.5396	65.1651	52.3007	5.67478	11.2771	5.05076	0.484389	12.1795	1.7551	0.272934	7.29528	3.15073	0.687982	0.517405	2.97737	2.40178	0.394007	0.137402	1.80674	0.228061	0.375774	5.04785	7.34573	0.477056	0.830235	1.37176	2.1242	1.91511	1.30995	0.321772	0.47021	1.50334
0.205681	15.3873	32.7471	42.3021	12.1487	69.4614	6.18328	2.17194	43.0747	16.1147	35.0128	13.9974	4.27311	3.16178	0.111626	58.9349	22.2276	33.1588	7.9065	19.3455	2.55065	13.3803	12.3175	2.19341	1.05083	3.31297	5.08594	4.48041	1.49772	13.4791	2.85866	1.00959	3.59776	2.64583	0.794322	8.16267	4.53013	1.62283	0.309004	5.27846	20.958	5.74546	0.0642652	2.0458	3.43232	1.73533	0.286739	2.56951	3.21514	26.7943
14.8007	11.1104	21.315	11.3586	15.1386	67.7381	44.2508	66.7146	137.874	26.2905	15.6118	4.14146	0.0773236	2.79792	3.39969	10.1246	7.7952	39.8993	24.8586	26.7789	9.10551	26.6566	56.0773	7.56228	1.42122	10.4481	5.14753	1.61479	7.00574	1.15054	1.05539	0.203401	1.2134	3.61896	0.568374	1.62507	2.61457	1.25724	0.307942	3.42854	10.94	3.08548	2.70258	1.13978	1.14128	2.68656	0.935637	2.26396	4.12446	26.3246
4.88405	16.9116	1.94312	19.1221	26.1022	65.9588	12.9109	54.0221	78.0887	6.77702	11.4522	36.2055	10.343	3.72389	17.1004	3.58284	3.59875	35.8895	5.52204	5.74732	31.8556	9.559	5.15793	9.59051	1.68675	6.13215	1.3963	0.901426	1.4009	3.58237	2.4932	0.326623	4.91078	1.58907	1.94121	0.301709	3.04586	0.099867	0.210891	3.92726	0.933159	5.67656	0.626208	0.59049	1.50512	3.81615	4.26111	2.48752	0.539086	20.7733
1.90456	2.30593	11.5273	23.3445	44.6778	13.57	51.8643	11.0939	33.997	25.1965	6.69057	22.795	3.89249	4.0332	3.53853	5.84186	41.0731	2.81344	12.0208	17.271	9.61755	26.8986	3.92609	0.861748	1.78451	1.75368	2.46519	1.50648	1.21873	3.16333	0.256531	3.93827	1.32367	6.87057	0.986706	0.30476	1.77542	0.96998	0.195436	8.60633	17.7556	5.12109	1.58642	4.47493	1.23149	2.4845	2.90403	1.95876	0.728296	21.3562
2.30574	8.42609	10.4493	9.02594	35.8034	78.0669	32.2341	3.11846	23.3222	28.2708	15.7193	6.27519	10.2529	4.61498	27.0171	6.28822	27.6716	25.8684	22.8035	30.5794	35.0277	24.5691	72.1821	2.08836	2.92013	15.0072	0.268761	4.68778	1.52608	1.47355	1.17953	1.27655	1.7644	3.75063	1.08209	3.35989	2.3781	0.269603	0.145412	2.20592	8.98665	0.173256	2.50423	0.863981	1.46619	0.906472	3.04842	1.59988	1.26186	18.5107
0.0983912	4.07652	24.0456	41.4902	16.0373	43.8775	31.8843	28.0657	23.9762	2.64924	5.17744	50.6735	1.92221	14.7103	6.06197	11.3334	35.575	19.5123	31.2241	31.7428	33.904	20.5796	24.3748	0.577919	1.84139	1.72869	5.22481	3.34591	0.816151	2.82967	2.35586	0.975193	0.454392	13.5264	0.689617	3.20388	1.64098	0.368607	0.542082	9.97442	19.096	1.11335	0.891075	6.72732	1.02682	0.76192	1.113	1.03429	0.918634	16.4378
1.14367	6.6968	11.332	11.2689	30.4276	22.0584	65.3995	3.06448	33.997	29.0905	17.7394	3.26547	0.541844	5.64169	26.189	59.5675	3.59875	20.9208	28.8942	34.5316	11.0662	1.1765	20.2962	3.06181	5.74983	12.8112	2.55936	4.87774	1.68854	2.42953	2.6031	1.28044	2.79651	2.14863	0.181237	4.42534	1.62897	1.07347	0.588761	4.36514	25.6384	3.14712	0.312056	3.67974	0.25321	2.92063	4.40504	0.620958	1.35906	28.3619
4.20805	5.94963	19.938	10.6503	34.9528	68.3159	34.9454	27.8779	33.997	39.1105	1.68861	12.6936	2.41884	0.550469	36.3906	19.4786	12.2624	17.6713	3.95212	16.1767	15.1787	28.7459	15.5827	0.926231	1.09327	4.91655	0.753588	11.5828	6.22204	1.96213	1.64755	1.16006	0.75102	1.86648	0.965528	1.84057	1.07882	0.601015	0.530739	7.55794	11.8061	0.00175918	0.0699947	3.59618	2.2696	8.21924	0.611825	1.18587	2.23906	17.4257
1.82512	9.26176	2.09335	41.3436	23.2912	62.1461	6.18328	37.5568	32.2334	4.01114	6.13526	23.6409	5.65953	3.10471	2.61274	6.45798	23.2044	28.0319	46.2299	1.95467	46.0442	14.232	66.3771	0.0730437	2.50709	0.837274	3.51778	6.0579	4.74019	2.23462	0.652367	0.847576	2.10962	1.41952	0.60984	2.41595	0.105532	0.718032	0.0129938	0.99126	6.67238	1.92186	2.10171	3.9644	2.17333	1.41464	1.34477	2.08382	1.58143	2.47055
10.8312	0.443314	11.5273	5.96364	21.496	41.4215	48.4806	32.19	8.06073	5.00226	19.1874	11.0586	1.83554	0.955488	12.2968	39.2907	36.0874	32.2598	4.47021	5.03061	7.69121	24.8982	58.7613	2.74276	0.681815	12.5867	6.19048	1.25571	4.09789	4.65471	1.13995	1.79144	0.617119	5.16803	0.263512	1.20012	0.84004	0.368628	0.222827	8.63691	6.85971	1.12241	2.06591	1.36899	0.937356	0.454227	0.705542	3.95242	5.19813	29.3698
13.0234	8.01275	19.3541	37.5694	6.2629	19.8962	73.4501	23.3597	56.0429	11.6249	10.2777	26.7513	1.61825	2.51659	0.917686	36.1355	7.60777	11.7997	62.684	27.1732	6.51639	23.1007	8.6586	4.4483	1.52643	6.59221	1.07065	0.93674	2.02095	6.37864	1.3845	0.71501	2.26898	0.780932	1.33225	4.28814	0.186065	1.56739	0.33111	6.38258	3.15434	2.8371	0.0958348	1.82915	1.18267	3.05177	5.30112	1.09977	0.222314	3.08649
6.80071	18.278	10.5647	6.75356	19.4283	11.7349	24.4379	10.9176	67.4139	0.481066	30.8858	24.7651	1.75866	4.74319	4.12353	33.7862	3.32801	18.2981	50.7701	26.794	26.7637	62.1412	2.058	6.83788	0.680258	3.76308	0.662759	0.96378	0.817897	2.30706	2.42895	1.4728	1.31028	4.6952	1.39257	0.874812	0.889683	0.50699	0.055408	7.88335	10.4101	3.0329	0.503786	4.19678	2.75406	6.01898	0.943709	1.29697	0.725566	13.2249
0.273745	18.6497	26.8116	18.2388	26.8618	45.2863	54.4392	1.99359	121.977	42.9693	6.35013	16.9129	6.32417	2.43707	13.2411	66.6975	18.2186	7.9143	8.83791	27.7212	14.4227	23.3181	20.313	5.56805	0.507239	2.74272	3.42842	6.27542	7.94783	0.605808	0.738796	1.88352	0.0759822	3.53459	0.292417	0.227064	3.48179	1.26305	0.442014	4.06125	2.126	6.69082	0.821787	4.44208	3.24859	2.9734	0.530352	3.43303	0.714585	7.67789
4.73586	17.0639	18.4365	24.4794	6.01569	10.1533	38.8126	35.1061	32.6047	22.0296	22.1841	40.1058	5.2573	2.60046	6.06211	28.3944	21.1738	64.4636	10.8159	16.1276	27.8294	16.4344	31.8386	2.0162	3.15983	5.5916	2.21328	3.34167	0.103996	3.72613	0.970706	0.170513	0.0911808	0.0876769	0.787756	4.75767	1.04679	0.361355	0.787682	1.01748	9.3684	1.5723	0.154548	0.240059	1.24553	4.78608	2.07427	0.391949	1.09509	9.46117
0.402422	2.80032	19.938	3.23555	2.81637	87.9959	48.4806	37.7383	32.1405	0.469456	6.32652	7.54765	6.63851	5.89015	17.8967	10.4775	11.0211	20.3861	5.828	11.4301	30.7994	10.9121	21.2821	8.38623	4.96257	0.0310568	0.340722	2.89782	0.494113	5.14149	0.773185	1.93633	2.034	8.4884	1.68424	1.90086	2.75861	0.528768	0.542294	9.71025	10.7187	9.15255	0.725169	4.15838	1.58117	4.51571	1.39131	0.797449	3.25197	12.9062
0.395352	0.911129	34.6732	4.13389	26.9421	45.9898	12.3856	73.3897	78.0887	24.903	14.9021	39.7078	2.36353	3.76114	5.97788	51.9055	6.55394	70.4585	48.9353	17.4866	12.1953	2.72593	7.65206	0.0733598	0.490893	2.81947	5.62262	3.30272	7.11172	1.52745	1.87615	2.80165	0.189319	2.61056	1.54238	0.0716201	2.18857	0.387717	0.525862	4.62899	4.91734	1.66075	2.48669	2.09993	3.22913	4.19163	1.61283	1.23967	1.92604	22.9222
4.62304	14.9345	1.01535	9.33696	8.32851	68.1138	10.9028	26.7373	10.2994	1.19583	9.11619	11.1352	3.9948	2.01205	8.32827	3.60428	9.09683	3.57612	27.6308	27.3342	32.178	16.3168	75.4761	3.60086	2.85709	4.80427	3.57027	3.70023	0.492521	0.587429	1.17451	1.92257	1.08225	2.43437	0.14201	0.407027	2.21017	0.362562	0.220253	5.76757	10.6151	4.99008	0.909014	1.23021	2.8385	0.540766	1.88552	3.78298	1.5909	26.3107
2.88561	22.3802	16.8285	27.6452	34.9061	42.7416	58.2757	16.3416	11.9512	10.6435	11.0906	59.9956	7.8739	11.0522	3.16555	21.7543	4.81708	4.43837	28.8064	25.8626	20.186	13.2231	20.3893	0.735005	1.64104	0.368214	1.30269	7.42486	3.99914	6.53163	0.289395	2.54346	1.62154	0.291544	0.238497	2.48349	1.32724	0.614391	1.26783	5.80604	3.60074	0.828627	0.603723	0.148502	0.187848	0.271062	2.50156	0.297395	1.22405	16.5758
5.94005	5.82312	26.6511	14.2706	16.7782	78.6424	73.4501	31.7793	33.997	1.37613	19.0774	12.1961	0.589672	7.63171	22.6011	16.9933	4.1173	14.6216	10.8985	5.8024	23.0493	1.38772	23.0324	6.52463	2.15705	6.98887	1.61205	0.119144	2.84634	1.09578	1.85136	0.112735	4.65249	3.04982	0.139022	4.31734	2.21835	0.613405	0.156286	7.61183	7.70028	7.32863	1.85585	2.82559	1.12176	2.82218	2.33393	1.5717	2.03537	22.1616
1.84178	9.08377	31.5994	13.2292	12.5149	48.7036	21.2432	45.8125	49.8874	29.9097	41.4926	31.7016	4.26371	1.6886	2.51926	4.33591	6.82468	26.5615	0.19371	0.444484	32.6781	7.73532	26.9261	8.65142	3.7068	6.3035	5.25325	1.69475	8.15099	6.42441	0.599434	1.33159	1.07806	3.5901	1.70347	4.78906	3.10355	0.373843	0.289347	7.70251	15.6379	2.20325	0.519524	0.549327	1.65944	3.13987	1.48078	0.257863	1.50324	46.4762
10.2166	24.4539	16.8285	12.9833	0.866196	61.263	44.2508	32.5636	2.66871	32.0219	20.2068	7.86896	4.36388	1.57705	7.79073	37.8864	6.57688	23.2769	2.72654	17.485	5.74685	1.66422	40.6749	3.7611	0.72046	1.06999	2.24364	0.182081	4.28202	8.73546	0.149745	1.76373	1.0788	9.6908	0.188812	1.36861	0.103313	0.298466	2.00191	7.38355	24.1136	0.995814	0.695093	1.83214	3.40798	1.04022	0.574013	0.595189	1.35266	17.908
3.87612	18.758	4.00265	9.68367	22.7455	22.7127	55.4472	50.9557	3.48092	30.1068	10.464	12.2909	6.86474	5.66134	15.7724	8.80094	18.2186	37.678	4.38037	0.825796	30.5914	12.652	43.2246	0.49326	2.31343	6.83188	0.258248	0.487259	2.63559	0.155045	0.798743	2.18374	2.1337	0.764096	0.545168	3.34483	0.407527	0.957767	0.130149	12.8575	9.90435	2.24824	3.48956	1.59007	3.15952	4.26999	1.91062	0.274774	2.04885	19.8897
1.28069	2.1151	23.5773	21.3734	32.7321	151.9	34.5074	11.9533	1.27633	4.37719	3.95866	41.0296	1.51372	7.96728	45.7229	77.1335	4.14023	32.1722	9.8535	7.67179	4.93593	6.69982	27.733	13.3859	1.93025	2.65011	2.19999	1.71795	1.07938	11.3658	2.57852	1.7256	0.926919	3.51458	0.702257	5.47422	2.24422	0.61936	0.19763	0.665555	30.9544	1.18531	0.217545	2.85186	1.37218	1.65624	0.265211	8.08197	0.471531	3.85411
0.419165	0.529956	17.2778	43.9559	12.7974	48.8373	82.3184	11.0217	143.518	6.61749	13.663	12.6522	5.24091	4.65069	5.1132	16.6725	17.7063	18.642	15.001	4.91508	15.3793	7.58939	10.0921	5.86519	2.18936	8.01004	5.57994	2.30433	4.26245	2.78862	0.286228	0.340169	3.37198	2.01737	1.19869	8.52412	0.442694	0.156367	0.884464	9.44273	4.48571	4.58177	2.10533	0.344279	0.377263	9.10855	2.74373	0.0929652	0.0397074	2.24555
1.07899	2.86632	0.785162	55.4251	21.3014	42.41	1.06769	23.1916	33.997	28.3451	9.87623	13.0605	1.65421	7.12262	17.8123	18.3871	42.2914	0.80772	21.775	21.5668	5.47904	9.66455	0.827543	4.89719	0.564155	5.28303	3.77705	2.52067	4.39421	7.48132	0.940076	0.630494	6.37254	3.96198	0.468529	2.79644	2.4447	0.763485	0.9098	1.49876	6.80333	6.37383	0.72335	2.99249	0.172027	5.10837	5.41487	0.819265	0.637144	25.7737
8.6373	26.5131	42.5	21.6076	5.89256	85.4721	61.3652	62.1075	78.0887	21.147	1.73207	8.94635	5.04817	9.24714	3.44971	69.641	6.30614	60.8662	35.4902	4.69289	47.531	10.7519	17.7105	5.48924	4.05747	2.07809	4.03637	4.58646	9.47267	0.805003	0.972814	0.272235	1.17774	6.06161	0.0619589	6.59284	0.351873	0.947051	0.509062	4.91817	3.84751	1.17783	0.43274	0.594433	2.74599	8.41021	2.09885	3.64688	1.77299	11.9426
1.99223	2.94135	27.764	32.7473	10.0103	78.4135	47.83	50.5047	11.9512	37.2132	28.1572	24.1545	1.48558	16.2443	10.5448	48.7546	14.27	22.6257	40.4955	37.0738	7.93832	5.80086	16.6311	4.58735	4.99873	4.1156	0.89674	3.66228	7.13129	2.78608	0.116743	0.962978	1.07262	3.48305	0.689449	0.797711	0.130361	1.63273	0.0150855	3.82993	19.4302	1.75896	1.13052	2.05367	2.09696	1.66467	4.82782	4.3476	4.75695	27.7394
5.09228	5.58574	57.9693	8.43476	29.2971	80.7859	1.87809	8.8295	12.7634	0.720321	4.3982	26.0583	0.916891	4.35586	17.0489	63.1893	34.5983	3.23861	2.28013	0.921152	33.9194	5.01354	24.142	5.38573	6.98823	3.24444	2.73346	7.43529	1.48968	6.53351	1.48166	0.40306	1.99872	0.146071	0.719183	1.34918	2.23308	1.20653	1.31185	6.50536	8.08157	7.66985	1.31859	2.4597	2.88377	0.40736	3.06203	4.18754	0.346093	50.653
9.64705	26.5837	10.9176	16.9442	26.609	34.5255	60.1567	65.5424	78.0887	2.96952	23.3609	36.1817	4.4369	8.32283	22.4458	27.8615	0.891367	12.7502	16.4838	25.3324	15.5675	8.53662	23.4106	2.82142	6.41286	15.0056	1.65944	2.97983	3.29231	2.46594	1.02587	0.48472	3.31642	0.799298	0.760768	0.0884585	1.08255	0.816257	0.687017	1.1936	9.94972	4.65826	1.08075	5.88792	0.517088	1.32901	1.19437	0.269214	1.56662	21.8878
0.959651	11.4224	1.93291	30.084	21.2954	93.7246	14.1963	47.5537	78.0887	0.692161	45.4756	29.5581	2.02818	14.0336	14.0725	18.7882	9.80281	54.7398	30.459	50.5324	12.8946	0.0741895	9.53909	1.91201	3.65205	10.2999	1.80684	7.37137	2.82693	2.11559	2.01581	0.688677	0.0984497	0.395749	0.233959	1.58249	2.66141	0.231146	1.40289	2.29246	11.7895	7.8357	0.339227	1.56771	1.73894	4.7939	2.34707	2.53801	3.21047	30.0138
0.0169179	5.21208	19.9031	17.9332	21.5211	37.2932	89.8564	26.0549	32.3453	5.57657	12.8929	4.51659	14.3283	0.943298	15.8151	16.3305	23.7167	16.9987	26.6076	21.8489	11.5392	8.27416	3.89279	3.27284	1.00656	6.38382	2.03529	1.89041	4.94605	9.42661	2.8881	0.175286	2.4969	0.796658	0.42572	4.54669	2.5024	0.657266	0.213305	2.01958	21.6241	0.897899	0.472867	0.064351	0.955822	3.12962	1.22365	1.63547	3.42007	16.1244
16.4178	3.65545	6.84629	22.0794	2.61811	45.201	82.3184	30.8591	33.997	2.88114	0.915928	8.77147	7.20439	0.662355	23.0947	13.3475	17.7605	13.324	36.5093	44.6558	51.4362	30.0635	21.9912	1.61083	1.9134	1.97778	1.46217	2.45041	4.28229	4.94646	1.82833	0.790645	0.113996	9.6244	0.301775	1.15364	2.26476	1.34899	1.04668	6.31224	0.612434	1.4645	0.928242	0.672492	0.227522	8.38454	0.148178	0.514786	1.42791	15.2305
7.91403	7.50617	36.7844	7.16774	36.8173	66.717	36.114	28.9996	3.48092	34.0605	31.6508	18.633	6.6794	2.00469	34.2846	56.2404	17.7605	45.8515	19.8641	40.3705	8.10019	12.5012	16.6881	8.74649	4.09928	10.0145	3.40672	0.975645	0.914086	1.52488	0.616961	3.25083	2.15485	4.69559	0.589953	2.45137	1.0374	2.31176	0.239614	8.57631	4.82449	0.289033	0.167458	1.58239	1.97495	0.465436	1.15181	2.46996	3.29239	14.7367
5.78277	11.797	45.6087	27.0111	4.122	25.404	23.4248	17.1123	125.868	34.3348	13.2143	72.6671	1.29232	11.3303	20.179	4.89028	6.38944	18.2318	45.9675	13.5751	24.1731	12.6902	3.45011	3.77064	4.52104	7.97357	1.94499	3.05672	1.52788	1.50374	0.505728	1.50107	1.25991	0.458379	1.05355	4.56107	2.16574	0.0589178	0.58463	9.12779	2.49802	6.16751	0.456679	1.61981	0.652643	4.28159	1.83256	1.89273	2.23762	13.1538
17.2371	16.6382	18.2404	54.3633	47.5138	53.1087	41.3568	9.80073	11.9512	11.692	2.12466	37.8819	6.03235	3.97409	18.629	75.2632	7.09542	50.6575	1.19641	23.3876	11.3714	7.32112	28.4006	2.47841	2.26709	11.5751	5.46576	4.55599	2.64733	5.59789	2.17945	0.961863	1.8312	1.34351	0.771821	2.84065	1.14227	0.851847	0.0698181	8.91866	1.52892	4.37678	1.2115	0.975023	0.92001	0.632158	0.711541	0.722639	1.66557	19.4644
1.09062	20.3521	16.6332	4.32015	20.6148	26.5945	68.6161	9.14171	23.3222	24.9804	15.3021	7.34662	5.50358	3.50883	5.09103	8.71929	6.82468	52.7	17.9255	32.5688	24.6827	28.6702	25.6242	0.2841	3.12463	2.62857	0.966539	2.0993	11.5596	7.01146	2.26068	0.505073	1.26206	4.94117	1.1849	1.2071	2.46014	0.875531	0.548547	9.63315	4.56209	0.367603	1.97523	2.09705	6.10205	1.05575	2.36307	0.170401	1.22825	20.5256
1.771	17.7498	47.9514	3.41309	24.1032	75.8435	63.6677	18.7098	33.997	19.7809	10.9445	0.616281	12.4217	0.17434	24.8228	49.9532	23.3918	16.6826	31.107	53.4637	6.35013	6.14501	49.2635	0.635175	1.03445	5.907	6.75957	6.45496	3.37548	1.55384	0.829692	0.315151	3.20063	3.74059	0.772059	2.90697	0.660886	1.30292	0.505772	7.03706	27.796	2.00411	0.86077	2.03496	0.208681	0.558669	2.3745	3.09733	6.45651	12.5832
7.88976	3.91793	15.8659	16.159	0.199657	73.2715	11.657	25.6373	23.3222	4.50143	10.1405	46.3588	3.18585	1.13239	39.9768	29.5144	20.9552	22.9836	20.1568	12.1443	7.79167	31.7169	37.3652	11.1528	4.54227	1.10507	3.2934	0.564138	1.33009	0.221132	0.664272	0.046999	0.369243	5.59008	2.01926	5.01271	3.52266	0.952343	1.88893	7.4663	0.498476	5.87151	0.953778	1.06204	2.47687	1.75234	0.860542	1.52698	0.591796	20.6027
13.1289	25.4309	34.7081	7.74346	0.376928	66.1565	48.4806	3.57127	46.7604	16.4934	14.49	26.1442	3.27199	0.612431	2.56535	38.9466	30.1311	44.0247	34.5571	5.31119	31.1996	10.7398	19.9133	1.07098	1.5789	2.78803	3.8154	4.69968	4.54299	4.64093	2.37927	2.27531	1.39416	6.42983	2.66376	2.51504	0.688546	0.917768	0.816608	7.7818	7.36649	2.14854	1.70567	0.654301	2.32528	3.91348	0.402593	3.47532	1.92995	33.1137
9.51948	13.5862	4.46866	1.2949	1.10561	59.8333	59.7586	19.5634	55.8398	7.07534	11.4225	12.0506	5.82741	3.31152	15.0372	7.26676	21.4675	8.90076	31.8259	4.1122	28.6417	5.49225	33.8546	1.96374	2.27124	11.8851	0.401124	3.51116	6.6813	5.97043	4.41613	2.21945	1.10308	1.10962	1.25581	0.873515	1.54549	0.559144	0.103065	0.100513	6.89929	6.45765	0.97044	0.343323	3.92386	9.42657	0.716323	2.34882	0.401566	13.0367
2.81672	20.1361	1.01535	11.2836	19.1659	55.8199	47.6246	31.7391	23.3222	16.9075	16.9794	45.5944	2.75384	5.75422	14.5836	64.1119	17.7605	33.5377	1.28403	4.79772	24.2964	21.2384	22.6447	9.33257	1.68799	6.24281	0.363633	0.709211	8.77356	6.42954	0.137058	1.52461	1.4197	8.21317	0.471299	6.85129	0.191425	1.94913	2.45777	3.11256	12.4799	5.83964	0.165595	1.27594	0.0787895	2.75644	0.56785	0.356982	0.995407	12.0783
4.83937	15.3243	53.6307	68.6032	6.88802	1.39829	25.1104	15.2221	67.4139	1.34459	24.2009	3.20024	2.12138	0.780782	19.7162	15.4953	8.31374	58.9559	35.6358	10.3646	44.0537	28.5873	26.8003	2.07938	2.42371	9.63057	2.96917	7.89983	2.30941	1.49945	0.803635	0.407101	0.358961	2.03768	0.529807	4.13843	1.23127	1.98365	1.71403	2.71622	11.7693	1.39233	1.14249	4.2885	8.2876	1.0663	2.69787	5.69962	1.86478	30.0834
6.59978	6.66414	2.86068	17.9146	18.9197	39.9411	58.2757	1.70713	53.2872	30.7397	32.9756	21.5341	2.78771	4.84534	12.1394	52.6707	47.9999	36.2134	5.73633	9.63859	34.791	24.3713	8.53635	6.51387	4.60856	1.94523	0.905698	0.98888	6.06686	2.68865	3.8794	2.36144	0.656069	1.48672	0.613246	2.9805	1.33806	0.627264	0.851979	4.16387	6.95983	5.8526	1.97725	0.35325	1.54981	4.04055	1.10269	1.77857	0.266303	5.09637
18.8408	20.5244	31.1399	18.1815	34.2934	72.1804	48.4806	9.31377	53.3759	24.9755	23.1185	3.82166	4.37828	0.206095	6.93206	54.8064	30.1311	25.2715	64.0679	25.8623	1.70552	24.1578	27.6769	4.03423	3.0745	6.317	4.19951	1.99335	1.73351	6.52055	1.95456	0.353749	0.280024	9.80292	1.45729	1.6948	2.04905	2.11211	1.40012	4.81905	10.2056	2.43802	1.46487	5.57831	5.24437	3.42495	2.65403	2.67162	3.32898	8.84542
6.49689	0.248526	18.0222	26.2885	15.1125	43.3659	18.797	23.2588	13.9851	49.2499	5.21121	9.63427	1.52272	4.83992	11.5369	10.8956	8.06594	6.9786	3.18146	12.326	21.8878	28.2197	10.9667	3.14862	6.64367	2.49248	0.216709	5.58236	4.40567	0.440832	1.62107	0.24914	0.214182	0.634021	0.94376	5.03713	0.0919087	0.0296853	0.875298	7.19618	9.06601	5.16651	0.198581	0.440049	1.74348	3.51578	2.20739	0.220687	6.55127	4.96727
9.25605	11.512	7.8438	2.43911	39.9514	76.832	36.114	71.3841	10.0947	3.87024	7.04983	31.0464	3.04362	2.56899	4.94547	36.262	6.55394	33.4153	14.836	14.505	10.7337	24.3534	48.0894	8.6341	3.35813	3.96039	0.449196	8.34068	1.99328	6.1306	2.5069	2.94444	0.320396	1.26826	1.08223	2.49817	1.2135	0.354561	0.646609	2.03596	11.8683	10.88	2.75606	5.00399	5.63235	4.04815	0.150405	0.0244132	0.992427	13.1823
19.2242	26.9775	9.95498	1.93991	0.847372	21.7909	49.6891	36.1409	19.3771	8.69899	2.10607	18.859	2.27729	2.15676	6.74399	36.3522	5.79379	34.4747	24.6208	19.0868	8.72197	0.525534	27.9645	7.23269	0.0051831	2.46939	2.25924	1.65279	1.35735	4.03879	3.14032	0.832103	7.96961	5.30036	1.50089	4.02495	3.29446	0.996598	0.149582	0.97095	9.68307	5.90623	0.0807448	1.42598	3.21163	1.91584	0.340685	0.664951	0.741174	3.79603
20.5499	9.16261	12.1824	7.25536	49.0982	44.552	39.854	56.5983	8.06073	4.64016	13.0648	21.3822	0.474834	7.44818	57.3889	0.517334	26.4532	24.6587	1.03171	15.0155	26.6921	1.87469	55.027	5.50056	3.37507	10.6192	2.67969	0.561868	3.13304	6.43679	2.36369	1.1487	0.241903	1.25121	0.549702	3.54935	0.569817	0.61826	1.08953	1.1218	4.51916	1.90971	0.694044	0.509519	1.67195	5.00744	3.60903	2.17245	1.32417	1.81376
0.421745	1.2857	18.9397	15.5653	39.0982	69.4126	82.3184	40.5855	1.27633	1.35656	0.381897	20.7348	5.62967	13.978	30.4532	51.2768	30.1311	29.3218	44.571	24.2432	32.1454	20.5702	21.9046	8.33694	4.37862	0.00503395	1.46957	2.49504	5.41418	0.836973	0.332447	1.04904	0.855846	3.16684	0.344475	1.80422	1.03746	0.634258	1.35192	0.689091	29.5666	4.51927	1.69821	0.989056	1.34595	2.53146	1.05127	0.197959	0.0169979	6.65597
13.1746	25.3262	15.8659	4.311	4.6371	58.881	82.3184	45.9682	78.0887	18.2644	15.0995	1.56241	8.40169	6.46739	12.2688	1.03981	3.14058	4.52853	54.0206	30.3253	15.6366	2.27618	22.4104	2.59557	0.393102	11.636	1.65986	1.24239	2.56075	1.99641	1.29391	1.97744	3.76344	5.37025	0.255208	2.84465	0.0751636	0.112984	0.383975	5.85516	15.201	1.15184	0.633427	2.74094	2.67824	2.69123	1.46215	2.95682	2.3762	31.7538
18.0764	2.3727	18.7895	17.3394	5.13133	42.4333	48.4806	28.2189	60.8001	28.8021	14.7174	18.9975	11.0961	2.92775	22.7085	24.9842	25.9118	14.2596	35.7396	44.4437	24.6801	4.66826	2.7695	3.13468	1.91977	0.501216	5.72923	1.31828	1.7931	9.8496	0.852775	0.794263	0.869754	0.315056	1.18038	0.587771	0.469991	1.01904	0.255507	3.55869	2.46964	4.15182	0.693367	4.28963	0.793223	2.00555	2.13256	0.551239	5.13597	11.1988
2.83702	7.56739	69.928	16.7956	10.0997	58.2488	65.6866	4.28406	56.0429	1.2524	13.4597	58.4235	8.36608	0.368484	23.1935	33.7862	30.1311	22.5624	14.5321	10.4034	2.44818	20.169	18.9808	3.61415	1.37876	3.41209	2.21534	2.91482	0.648399	2.04554	0.798024	0.187377	4.22443	1.60244	0.791843	5.87336	1.34822	0.849883	1.09695	0.028304	13.9038	1.59522	0.738891	5.65575	2.87063	2.0471	2.98732	0.0810041	0.568556	0.506669
1.89637	18.0271	3.09165	6.31902	36.4535	6.59481	2.79949	22.9991	33.997	19.4968	5.17361	11.1507	0.622904	10.6333	16.9874	1.07887	22.6858	15.4219	17.2971	3.86843	48.3014	5.55925	9.76694	7.56442	2.6179	7.41115	2.63292	9.22485	1.72178	10.1072	0.975446	0.770059	1.08453	1.42871	0.286126	5.54476	0.920953	0.580573	1.4653	6.75841	2.9797	0.588781	2.90338	2.29204	1.34273	2.95514	2.26062	0.48542	3.90527	31.2236
15.7373	9.04006	23.888	2.33396	18.3234	52.0468	34.2331	8.71509	169.586	10.6918	6.89351	23.6931	5.51617	0.615781	23.0625	0.206112	0.34989	69.6231	8.09929	10.6363	2.50295	0.386065	28.7654	1.96264	0.0812976	1.42287	3.83621	3.69587	1.14186	2.21397	0.300278	0.623282	0.591279	4.88224	0.871627	5.41439	0.765192	0.00321461	0.75292	1.25642	1.3544	1.80305	0.289184	4.39366	0.488442	8.24504	0.370163	2.3779	0.621777	52.1065
12.2499	13.368	32.2987	15.4582	31.9625	78.4135	2.27618	35.3205	56.0429	44.8461	26.403	44.1003	0.346578	1.26034	35.8901	33.9069	37.8242	4.05995	57.3898	35.2147	19.8426	0.809239	27.9124	7.36167	1.9505	13.5877	3.4733	0.722637	1.90992	0.0595449	1.83455	1.01906	1.11748	8.07927	0.486775	2.66174	2.5483	1.47686	0.16687	0.856156	3.50895	1.59518	1.68372	2.22592	0.0810849	4.8902	1.38298	2.44124	3.76346	10.1707
9.39591	4.87673	11.4151	15.8734	27.5381	10.4999	77.2442	22.1781	33.997	20.0937	18.3357	39.5765	3.49743	15.4778	31.0502	16.1867	40.5316	1.28933	9.56208	70.4949	1.16599	8.09127	3.33943	0.922078	3.19772	4.94977	7.23099	3.89119	4.14312	2.86333	1.32752	3.10742	0.262014	3.24289	0.894143	8.26523	2.59901	0.0969083	0.486482	1.3557	8.32785	1.25269	0.386968	1.79439	3.79718	3.89354	2.59883	0.0293575	2.35943	7.09197
21.2364	9.82498	2.70303	31.0781	22.0876	62.1461	82.3184	10.5703	46.7604	7.12537	2.50999	30.1791	2.42252	2.53988	26.506	36.5581	26.4532	9.09887	1.77344	15.7046	3.33581	7.44337	11.9277	0.589337	0.567136	2.91768	0.941701	3.84286	1.34359	3.21225	0.00583572	0.303279	0.381051	3.24874	0.354063	0.451553	2.6611	0.673523	0.99905	7.87557	4.66296	6.18087	2.56159	0.626715	5.99073	0.24303	2.86339	3.04013	0.76515	17.031
4.15501	6.98946	86.1647	8.56677	29.2115	112.297	1.87809	2.32095	12.7634	20.5477	17.2858	22.2616	6.41611	5.56302	20.3788	11.6328	23.7167	8.30358	15.1569	56.6074	38.1279	7.32417	32.0842	6.71533	0.679163	4.45292	1.21507	6.00546	0.601598	5.93145	1.40777	2.57755	1.18832	2.40706	0.575849	6.34595	3.40473	1.80404	0.298027	6.06538	12.2432	0.617121	0.802744	3.23191	1.29672	0.897721	0.385993	2.33074	2.17097	41.3442
8.87244	0.182926	34.0286	8.71102	4.35995	54.6095	26.4461	20.9111	108.299	20.1667	10.8943	21.0879	10.13	2.949	10.1578	23.9022	7.7952	45.6921	5.39922	13.7741	3.59922	11.3713	33.6496	1.72698	4.61949	5.97221	5.37538	5.24744	2.93934	2.59901	1.41561	0.950356	4.58753	3.69254	0.725802	3.23891	1.27423	0.0104384	0.176437	6.62655	14.3728	1.71912	0.484632	4.41756	2.98519	7.99725	2.49716	0.786585	0.931557	25.6055
0.525997	4.10896	9.9652	18.042	15.8549	76.832	55.4472	38.3961	78.0887	64.1704	20.0032	2.79209	3.35769	2.23861	22.1152	9.53708	22.9336	30.0204	10.698	32.7263	17.1693	19.4172	3.0729	2.58405	1.48219	3.32213	9.55168	4.85489	1.35906	4.8158	0.47794	1.80019	1.7836	1.20336	1.35563	6.75485	1.22065	0.224399	1.34764	0.628062	9.12471	1.19834	0.0188993	6.91891	1.95554	0.381331	0.350645	1.50276	6.10042	18.0528
1.43117	2.97829	4.35563	0.883987	12.7906	92.6475	146.201	62.7011	93.3502	15.2156	16.2012	22.6701	8.82517	0.428572	1.66688	75.1018	21.0093	10.6239	10.7815	37.558	21.2448	0.825881	4.61825	5.2055	4.28868	3.24226	6.25494	5.66303	0.348937	2.13751	0.922218	0.728926	2.08357	0.295354	1.31836	0.106733	0.185121	0.2586	0.641086	4.4918	9.42267	0.740881	1.40353	1.1065	0.694673	5.1692	1.15775	0.0812764	1.19508	27.7943
2.39867	4.49453	2.09335	20.7448	12.626	45.6864	53.3891	27.4389	1.93034	38.9358	5.93835	34.7	11.3971	22.4039	15.8513	2.54196	25.9118	6.53508	20.8809	19.1041	5.24202	6.54002	10.8036	0.173531	1.19306	5.57941	5.06301	3.13349	3.09337	1.13948	0.343955	1.11677	0.989972	3.18666	0.799462	0.458509	0.78344	0.925944	0.0597326	3.32012	9.40265	4.0824	0.455369	5.58657	2.00035	1.68609	0.0143757	2.64303	0.626922	3.72509
2.02324	14.9066	41.123	19.939	28.8251	61.0165	4.69043	77.2759	23.3222	3.42332	5.15493	3.24955	0.415639	1.72395	28.7528	19.1619	31.1078	34.1082	35.1258	47.1584	5.57165	2.70176	43.9184	6.15948	2.87377	0.0725636	3.64626	0.451378	1.38971	9.21835	1.1778	0.447534	1.44943	1.00764	1.89179	6.4995	1.5692	0.111016	0.320776	4.79085	7.97058	4.0961	0.413163	0.928312	0.475545	5.41132	0.603287	1.9174	1.99955	6.72119
9.62897	10.9435	33.6757	4.458	43.818	6.22704	36.6373	2.83558	68.0977	24.0502	4.71162	27.4785	2.28652	11.9103	5.69556	8.9002	51.2258	13.7469	22.6261	24.5571	17.0145	1.33898	17.2913	11.418	0.357135	9.72517	1.57543	5.96219	7.37405	1.46848	2.93579	1.36526	2.75832	6.77995	0.738451	0.350931	1.56909	0.751837	0.676518	6.55456	12.1259	3.73963	2.32811	1.52967	4.96792	5.21624	0.855768	1.57356	0.451101	11.0699
3.07518	0.371606	12.8437	27.5343	9.18498	5.6622	82.3184	23.5664	78.0887	5.15328	17.1994	28.2318	3.8438	1.19599	14.6608	22.9276	29.1606	35.4527	35.691	28.5377	3.5897	35.3721	11.7861	0.156357	2.59928	3.79401	2.04245	0.486681	0.524967	3.37564	1.05477	1.07649	0.485093	3.61249	0.53929	0.63279	0.321355	0.480097	0.594566	4.00265	6.99158	2.57619	0.0314832	4.01648	0.927758	3.56929	1.23976	1.00145	2.01232	39.9529
20.9895	21.9998	26.8013	11.6156	4.02267	74.855	34.9454	55.6874	10.0947	29.7115	5.22236	12.95	3.32298	0.470007	11.1133	3.71798	45.7277	21.828	95.1142	6.68288	29.6346	2.26067	4.57933	3.85543	1.2835	0.00144077	2.6672	7.00741	1.919	0.41368	3.64938	1.48803	0.524957	1.05399	0.924967	2.04751	3.91641	0.0202618	1.97819	1.74966	12.7325	1.36605	8.23746e-05	1.41492	2.32922	2.21588	2.83948	0.406466	0.988617	6.46192
1.6362	9.99393	33.5144	29.3919	43.3444	2.87123	10.7356	14.5963	26.9533	5.46119	21.3343	19.2857	4.75134	4.00989	5.35169	12.4771	6.38944	9.78591	62.9879	11.9358	19.0354	22.193	21.6472	0.638219	0.407872	0.874757	4.36575	0.932802	6.9486	3.39451	2.30112	0.522921	2.12231	3.84361	0.539523	1.21754	1.28591	1.41901	0.512455	6.90379	13.1205	0.0254486	1.09762	2.09518	1.7536	1.33379	1.2827	0.644081	0.451	2.78003
2.55316	3.61454	10.8828	26.9209	22.0799	47.5987	100.655	3.61668	33.997	21.4948	2.19606	43.8224	4.67091	0.553106	31.4637	18.5777	18.2186	15.4374	38.4056	50.0291	42.7976	3.78541	23.7267	7.69734	6.20403	9.92076	0.28528	3.69391	3.54746	4.7442	3.09335	4.20895	0.606613	1.36168	1.2791	4.4673	1.5229	0.412569	0.732485	2.33121	11.2057	2.04548	3.73523	1.0859	2.9286	0.354388	1.3663	0.091238	3.04121	28.5281
12.6899	11.5046	18.7444	5.79374	20.8381	7.32911	82.3184	43.7097	45.368	44.6511	10.9432	40.3434	3.10308	3.66557	16.3968	71.4895	47.9999	2.99047	22.1394	14.8586	9.0187	14.455	32.4765	3.61009	0.878509	7.04769	0.698322	1.52855	0.701476	9.04839	1.82194	1.10177	3.04451	4.47719	0.735739	7.78175	6.06936	1.22886	1.17096	2.71924	22.2454	1.47693	0.116409	3.61581	2.22618	0.655028	0.747842	1.69002	1.90654	7.67235
2.33254	11.2871	28.3737	39.2825	33.9812	132.041	11.657	20.0251	78.0887	20.7371	0.480792	6.43839	0.90296	10.8829	7.75418	31.0536	8.31374	42.3054	6.71918	16.363	5.5847	8.30071	54.976	6.08528	4.56567	9.14085	5.5709	2.35301	2.96105	6.27378	1.30816	0.396885	3.6723	3.79323	1.25883	0.201598	1.53262	1.47728	1.11244	0.997296	1.66758	1.4131	1.47239	8.24173	0.301791	9.8349	2.03925	2.9845	0.840809	0.71095
18.1678	11.9939	25.2998	20.0247	36.2689	25.0674	129.41	32.1588	114.174	18.8918	16.2077	109.96	1.47189	12.1598	15.2043	58.3361	18.7601	51.1628	14.6498	20.6964	44.8119	7.93429	6.27727	1.23331	1.23061	10.2946	0.199408	1.95297	1.92193	0.354363	0.501375	1.83566	1.66775	1.12924	1.9329	3.12618	0.990509	0.0577385	1.19929	0.116816	31.5324	10.3859	2.60599	2.53453	1.0622	4.81617	0.332479	3.35543	1.15185	6.00748
0.289092	17.0528	42.4992	29.8017	34.0209	45.1445	19.9189	42.2515	33.997	16.881	21.8752	34.2884	4.35355	11.1711	11.9796	37.3965	6.30614	9.28878	28.483	9.8067	47.4057	2.68304	43.4868	8.91262	0.610413	0.615564	2.25892	0.668415	3.80264	0.209785	1.72975	3.76951	2.80238	2.47398	0.273487	2.07463	1.5053	0.644447	1.30264	2.20849	3.62159	1.26992	2.44775	1.70655	1.48128	0.246399	1.16824	1.00021	0.8252	9.27309
3.28512	0.612141	16.6681	1.67985	26.4164	31.0036	68.6161	27.4872	46.7604	12.1414	21.8602	50.1143	1.38142	6.9296	28.9343	11.749	30.1311	51.0002	20.7958	15.4212	28.7305	20.3012	65.4021	5.49254	1.30199	11.0819	1.83685	4.72532	1.91333	0.669948	0.561276	1.67998	0.487462	2.12316	0.624286	0.834061	0.182393	0.939723	0.38402	4.6309	17.3704	0.43878	0.860167	1.84911	3.45041	4.44727	1.91162	1.63794	0.0737749	26.2567
13.0733	5.35642	30.6359	41.5519	29.2242	69.5173	72.2416	54.8451	56.0429	31.9441	10.409	13.1543	1.86291	10.8443	3.16788	22.4844	22.1735	27.942	12.3176	32.9376	0.143799	6.18399	44.6435	0.280432	1.9606	6.40064	0.994937	3.65585	3.38645	0.204515	1.33644	0.910652	1.47449	5.43904	0.560532	1.30212	1.45152	1.40941	0.972722	3.30529	16.3311	4.30209	0.217429	1.09477	3.0415	7.91309	0.401645	0.525086	7.12013	1.83305
10.384	0.517681	36.9448	15.6389	22.1308	16.6069	31.8843	60.202	25.0859	23.0878	18.3404	16.5867	0.0231437	4.77781	3.86256	9.46173	53.4438	2.75781	40.1634	7.79045	6.54776	20.2704	13.6205	5.05519	2.0048	10.8531	3.33802	4.61003	1.47431	1.77613	2.40337	0.977914	0.510372	0.697304	0.993387	6.33174	0.865685	1.24707	0.40067	6.84333	7.08088	2.34729	2.11403	0.981091	0.0587374	7.10454	0.0512434	2.05442	1.64056	0.871126
14.5046	11.41	11.332	10.8435	11.7957	72.7452	96.1406	53.0754	49.3363	9.25233	27.1773	15.2099	0.925535	2.63586	11.8791	6.0891	11.2919	27.7556	17.5213	3.23747	19.9731	3.04019	28.5132	5.57141	3.27925	4.23242	0.389286	7.22154	0.745321	1.25001	0.375795	2.25015	1.67857	5.69475	0.971663	2.85665	1.88598	0.688915	0.137883	4.15597	5.90616	8.91697	0.914127	5.62515	1.01814	7.3594	0.778432	2.77855	3.60124	23.4228
6.64598	10.8507	11.5273	29.2453	6.10593	51.3534	85.535	42.3993	33.0837	19.8877	2.04906	20.1771	4.84753	4.93382	16.1661	0.145904	18.2186	58.608	48.1995	8.11928	4.4097	0.217341	52.5699	5.62392	1.10381	7.36975	0.721765	1.05816	2.57699	3.89026	1.22774	0.407362	1.8025	5.66725	0.996115	3.38425	2.38132	0.33404	1.44133	2.35743	22.9168	4.47433	0.641218	0.563255	1.39926	4.44292	0.807613	1.22631	0.380211	17.7116
2.28624	15.2725	31.5994	3.04573	10.4515	87.6239	36.114	22.1676	32.6047	9.85928	8.78327	56.9699	3.69679	28.2938	25.8843	22.0371	15.7591	16.2813	1.47745	17.0203	34.0095	1.1581	3.71912	5.5533	4.06438	2.76088	0.914828	3.19612	8.42035	0.66516	0.305928	2.07979	5.32968	0.74871	0.168458	0.745346	0.741399	0.0776079	0.308884	0.0533736	12.5847	7.65372	0.266562	3.36535	1.73504	4.75237	1.82697	1.25235	2.68225	14.9571
6.73737	15.2179	8.00424	4.22115	11.1792	77.4251	89.5294	85.6108	12.8504	2.63372	15.6409	11.4788	1.60955	2.53951	38.8672	15.2146	3.59875	8.96357	5.91012	0.101568	50.1437	5.40667	50.9544	1.81906	4.07167	6.73108	5.87962	3.88428	4.17762	7.33593	0.93507	1.92098	3.94275	10.9245	0.347356	3.76005	0.166859	0.122118	0.860864	7.8703	2.3918	5.06887	2.03073	3.99005	1.65592	3.31135	2.40355	4.35773	1.59913	5.34774
9.32923	7.99315	12.1824	25.8088	22.7952	37.2932	112.973	12.2614	78.0887	1.7373	8.99343	12.5577	10.9612	0.864765	15.3029	25.167	18.7601	5.32347	14.7706	32.4511	33.8786	1.2809	11.0957	8.34711	7.21803	7.26924	1.70821	3.7364	6.91239	2.87756	1.21417	1.59972	1.66832	5.36868	0.543805	6.15725	0.952454	0.226788	0.665235	0.654469	19.8106	0.438709	1.32211	1.63018	0.434608	3.22742	0.0436166	0.13325	1.37385	34.546
12.5584	17.8247	27.7291	34.6992	8.82958	1.39829	41.3568	8.26873	9.19545	0.751159	15.6637	9.11848	7.28038	4.80438	0.186151	54.0358	30.1311	2.19475	3.40182	17.6681	17.0023	0.744218	23.3164	1.57446	0.305995	12.1317	6.0009	0.245007	4.46362	6.30942	0.340033	2.48488	1.0373	2.09007	1.0641	4.14364	1.57831	0.112708	0.523594	5.58955	17.9686	1.49187	1.78531	5.17505	2.82957	7.00656	1.32996	0.2412	0.532327	35.2855
18.7696	8.71104	21.3499	24.9416	4.26656	72.1804	150.921	69.1086	33.997	15.8729	17.733	70.0978	2.98177	2.28244	22.3145	4.31012	41.0731	32.2315	46.4193	18.0036	46.523	20.5319	8.76931	2.15992	3.555	2.11802	0.957347	3.64743	0.821901	6.72744	4.41577	0.587561	0.520817	4.88864	1.50291	3.96631	0.0918743	0.296211	1.48727	9.84725	22.0998	1.88782	0.43528	3.50848	1.49415	3.58809	0.0316494	0.829543	1.20676	3.14488
5.66469	1.0776	13.7547	16.9728	5.06881	30.9112	48.4806	43.607	11.9512	7.4484	6.44712	13.1372	8.67512	3.35863	20.2521	18.4338	14.7282	11.7875	34.1373	13.2275	9.27369	23.5802	6.71182	1.73177	2.17963	5.67088	0.40976	0.62787	5.62592	1.17055	2.38379	1.09722	0.408553	1.48803	2.60268	1.68392	0.903888	0.607628	0.348727	3.17031	0.58247	2.70036	1.08459	0.417215	3.61272	7.54231	0.106501	2.34241	2.38578	1.33143
4.20608	21.3985	14.1433	7.84323	4.42407	60.9294	82.3184	30.981	48.1238	1.88088	6.04817	45.8733	1.35789	9.41515	16.1089	18.8604	14.27	43.7331	10.9511	10.6764	33.275	3.73357	45.2758	2.65027	0.491808	20.4343	3.00012	2.65155	1.98235	3.68787	0.292014	1.69688	0.228183	0.462597	0.787251	7.40375	1.2677	0.252638	0.272867	5.24906	4.56392	4.7057	0.666942	4.29889	3.85847	1.04082	0.816352	1.04175	0.865771	38.9529
8.90464	6.93748	61.6528	32.7157	16.9303	137.923	4.97752	98.051	18.5649	0.325333	1.68669	48.4437	1.08696	4.83539	7.54814	44.9657	3.59875	11.8951	2.06418	7.69146	5.81776	18.9628	14.7626	2.0022	9.36415	15.2555	1.35391	5.83445	3.5755	0.444875	2.75477	1.7832	0.314322	4.84579	0.332893	1.72024	0.413057	0.903643	0.130613	6.4428	2.19545	0.785661	2.15283	2.56373	3.5144	9.86837	1.79091	0.0333163	0.232541	42.1511
5.55798	9.43865	55.3439	17.3391	3.41113	34.3278	2.79949	6.47405	46.7604	17.147	31.0826	48.7123	7.89599	1.0872	9.50716	10.2891	53.4438	12.0017	44.1704	33.7252	11.377	5.83826	1.506	2.20816	3.26353	2.40802	1.91443	2.24218	3.8769	2.32588	0.57612	1.48843	2.66319	1.2344	2.99308	3.40564	0.275074	1.65612	1.41451	5.62006	30.466	3.17818	2.27959	0.0387307	0.441075	3.1376	0.605454	3.24494	0.242669	3.32262
2.82935	6.80105	16.8285	29.4561	21.1029	53.6736	17.9866	19.1401	32.2334	33.948	5.77706	40.9238	11.4174	5.40628	12.4032	75.1018	2.10969	9.7452	27.5528	8.64831	28.5374	2.68565	52.7771	14.6193	2.38837	10.4169	1.85339	6.55828	4.15147	9.20517	0.5828	2.59063	2.89245	9.78717	0.768916	3.38713	2.45693	0.240842	0.0394974	3.15195	4.91825	5.28016	1.30942	2.18793	4.79173	0.633965	0.713213	1.07339	0.547691	52.4617
3.94261	1.98373	55.3439	55.7792	1.35468	84.7397	31.4045	12.9255	11.9512	62.6436	25.6831	41.3366	7.72602	2.61138	27.4158	8.80094	4.81708	25.4835	15.3778	5.90016	63.4923	33.1394	16.5606	2.92017	5.83631	1.12117	2.00686	0.703545	3.56573	0.205814	1.10829	2.79965	2.83814	4.12397	0.995721	2.24594	4.73604	0.150823	0.571268	1.83445	0.967349	0.731031	2.08065	0.904295	0.871024	2.8854	0.93352	1.55457	3.57117	16.6901
3.23159	13.424	39.6563	4.37054	11.4525	199.112	31.5616	21.8309	113.71	2.34174	24.1874	40.6356	2.36019	6.26511	20.0662	54.5257	0.34989	46.4418	2.39785	12.2877	15.0871	8.26482	10.9573	5.09891	2.05708	5.45559	8.5608	3.4826	1.02238	10.6114	3.0163	0.163489	1.02331	0.185034	0.150576	3.27753	0.75952	0.127654	0.83022	3.84163	15.7513	1.74565	2.08841	6.67462	4.81856	2.0804	3.24601	1.49051	1.28199	0.654288
12.562	31.6454	25.0439	8.58466	24.0051	11.9884	57.0979	33.7574	11.8583	5.72311	19.8509	37.4456	9.27296	10.8117	4.84923	76.8341	30.1311	30.3567	14.7069	10.7082	23.0488	5.24859	44.6571	8.05598	1.68411	2.39047	0.635167	4.85395	0.457918	2.89262	0.0785042	1.78907	4.20398	1.70298	0.389878	1.7555	0.289661	0.264233	1.39918	4.22422	5.98868	5.50601	0.27511	2.45634	0.343876	6.46882	3.1727	3.51362	6.6038	27.2496
13.811	9.07394	29.372	25.5699	20.6488	16.3942	15.5696	5.90456	82.5866	46.5579	24.964	37.8545	1.46954	6.08345	23.8843	37.9431	35.575	35.7134	34.6496	8.07661	48.4695	9.95142	3.33953	2.43647	2.11593	0.532694	2.93252	0.773356	4.07873	3.97772	2.13241	1.61348	1.8904	0.160738	0.515098	3.84472	0.135597	0.0139059	1.24416	8.29589	0.370857	4.76162	1.79279	5.40024	0.30971	4.26609	0.435006	4.22623	2.18642	3.71566
10.6142	18.8459	1.14091	48.9348	1.64021	2.94329	32.7701	38.9475	56.0429	0.867766	17.0828	27.7995	1.72512	0.699397	35.672	19.6205	30.1311	38.4833	18.8909	5.25538	39.512	35.8754	44.0936	0.28104	4.00232	4.04416	0.255568	8.13791	1.57091	0.375315	0.885277	0.753245	5.24388	3.53353	0.763632	2.96211	0.913434	0.889116	0.0407721	0.715255	7.52112	0.66881	1.28132	2.38364	0.258703	1.64949	2.59467	2.46438	0.90088	4.79997
14.0495	19.2336	2.58768	4.02117	11.0704	22.0149	66.568	48.7122	53.2872	0.868006	10.4685	25.3057	2.40066	0.530574	12.1207	23.1716	23.2044	18.9033	7.75281	60.1204	10.8479	1.28196	75.8358	1.44593	5.20878	7.32175	0.503092	3.99628	9.68327	3.43172	0.0677944	1.41349	1.33508	5.21715	1.02764	0.103961	0.748119	0.0786363	0.0158577	5.71436	11.8038	3.64581	2.84104	6.72661	0.405825	2.33622	2.47144	1.15645	0.79432	11.1726
2.72077	10.7269	25.2044	31.8485	29.7381	84.7397	62.2162	33.6207	56.0429	42.2188	16.9278	24.9775	8.42771	7.68112	33.3351	39.8838	6.38944	38.3848	7.76171	17.1454	40.0335	22.4247	30.4084	6.43489	0.236966	8.16261	0.900326	2.06205	0.650533	1.50142	0.166155	1.90846	1.5883	1.57638	0.482894	4.41854	0.790592	0.84887	1.21102	4.22876	3.12322	5.95945	1.62778	1.24709	1.05683	1.14495	1.72396	0.673045	2.35616	6.20377
20.7405	0.293612	22.2003	5.66101	55.1465	57.0067	19.6345	1.82738	23.2676	27.2822	4.68707	45.7082	4.32989	4.64012	9.06473	5.87009	18.2186	4.85085	39.0379	11.6904	11.0136	11.882	1.3393	7.55299	4.33388	14.496	2.51487	2.28729	0.904643	3.69635	2.20587	2.46641	3.95568	4.68308	0.59491	5.34835	0.552928	0.115831	0.0833665	4.55333	5.61786	0.398434	0.160306	3.85781	5.16668	0.743877	1.57895	2.74153	2.12122	6.29928
18.2524	3.54863	4.76998	17.8648	15.8442	38.8189	82.3184	21.9938	55.1295	27.0146	29.8941	16.4083	5.12352	8.64198	3.26647	47.8575	6.57688	80.307	13.352	28.6632	4.14585	14.2776	52.622	2.91275	0.372496	11.6387	5.0786	0.136867	5.91355	13.8767	0.861466	1.57897	2.19406	6.70614	0.391066	2.08508	4.32231	0.763057	0.958925	0.568692	24.7744	1.01495	0.809254	1.8535	1.36603	4.36788	3.75631	2.70065	3.47212	1.21352
9.69689	9.94825	21.6163	6.90619	7.80564	77.3968	111.041	14.4159	51.4438	9.59995	6.47663	4.25794	7.30602	2.99419	12.6509	5.43786	24.6934	9.51687	24.3336	21.323	24.753	12.0151	7.67297	7.07923	5.8832	7.2683	2.60039	2.22916	4.52978	1.10373	1.59102	2.38528	2.88246	2.85874	0.842764	4.89224	2.28506	0.707819	0.585654	1.57608	1.62113	2.37397	2.50546	5.55738	5.77874	0.0380229	2.70336	0.335981	0.603531	21.0488
0.876386	13.6491	2.58768	19.3752	17.2427	89.8798	24.9931	22.8642	78.0887	0.214056	5.05054	11.2013	9.13814	7.85739	9.22006	2.69343	53.173	35.9455	7.44556	10.3781	8.6301	8.40648	33.0234	9.18361	2.68962	1.00944	0.337229	5.95716	1.99357	0.213016	2.18478	0.395147	1.37242	4.12573	1.52644	4.2673	0.0642509	1.07794	0.135961	4.30514	6.76975	4.1642	1.26505	2.37907	4.60476	4.82823	1.93123	0.382121	2.08601	0.847655
20.816	11.2746	13.4534	25.8649	7.9421	54.6903	14.4856	75.2526	143.518	33.5501	3.68564	44.3268	1.33787	13.8586	4.97091	26.3378	0.34989	28.4544	47.0887	7.58795	7.23998	16.3672	27.7446	5.59874	4.02338	1.97118	2.53206	2.29978	0.110815	5.99476	0.975034	0.586534	0.281588	0.612801	0.568006	0.122627	0.420538	0.210133	0.93775	2.60669	12.1687	3.16193	1.8473	4.34836	5.06258	3.86029	3.62936	4.65744	0.756035	26.0236
5.4227	8.08245	9.9201	4.04448	22.2218	53.1087	18.0265	26.5638	3.68398	9.06759	7.95896	15.5653	9.95891	2.33118	12.2939	0.653419	2.3575	8.13568	53.8312	25.3981	0.889375	16.7647	22.9414	5.457	1.61335	3.83191	10.1688	1.443	4.20839	2.78159	1.03925	2.16327	0.527972	0.149116	0.0207891	2.78703	1.32672	0.0543409	1.37826	0.505123	12.7616	3.69547	2.25647	2.9453	0.569425	3.25777	2.17964	4.24894	0.301495	19.806
5.48224	6.54954	3.47036	5.86006	39.2085	9.42698	65.3995	19.9164	80.1227	8.27778	19.6056	14.065	1.07764	8.59978	11.9913	68.8136	14.27	55.6293	19.192	4.25905	26.3796	5.06484	23.8848	8.87756	1.04624	0.358495	1.13195	1.7799	3.17332	0.27926	1.28641	1.56577	2.8878	2.74471	1.05076	3.37324	0.136612	0.84703	0.329367	6.47694	5.22215	6.75744	1.4086	2.29111	1.21258	1.95185	0.781861	2.50303	1.50229	5.17119
0.354853	16.5898	18.7444	23.5769	19.8782	119.224	82.3184	41.9067	56.0429	11.3613	2.19518	8.55721	7.07748	7.99094	4.78323	24.3855	19.9784	4.64105	8.40754	0.806885	6.13307	38.119	4.95721	5.91973	1.75872	7.91037	2.50287	3.32775	4.21924	6.02784	3.99898	0.50806	2.98997	4.47485	0.181175	5.28642	2.27759	0.852534	0.11305	1.9792	10.11	0.451142	0.657391	0.757795	4.86289	1.73469	1.07246	1.70598	0.804308	5.71865
1.1422	5.53032	52.4371	26.2902	21.2317	37.2124	82.3184	51.6984	56.0429	23.8238	8.13946	15.8181	4.2251	2.54297	21.5081	0.300456	9.04266	5.68302	7.33981	21.6407	32.7739	13.2544	11.4167	1.38456	3.0486	12.786	2.1622	7.84301	0.699036	10.4526	1.50658	0.617964	1.1694	3.9559	0.593291	4.74414	3.09797	0.053929	0.555437	2.50307	6.89231	0.709294	0.605614	3.87397	0.633974	5.51731	1.53648	0.299132	1.07558	17.931
1.22206	0.499996	11.3771	6.2954	44.3504	81.972	34.0093	3.3084	46.7604	10.1833	5.93012	33.1436	0.0849904	6.62545	42.7399	55.6201	33.38	10.7786	0.747985	25.7373	62.4697	1.06722	0.885383	0.0542811	0.847825	4.83932	1.65102	4.72421	3.99529	14.7221	1.21599	5.20893	2.57617	3.03753	1.58641	2.89098	0.246195	0.844415	0.831135	9.10409	14.6534	4.59884	2.05926	1.5054	1.63627	1.63354	0.385361	3.34884	2.76855	0.651734
1.96735	12.496	5.96361	10.8668	4.74023	0.472121	20.6879	10.3427	21.0289	1.69675	12.7589	24.7312	7.80144	0.678747	30.7351	96.0852	2.10969	19.9631	19.4297	1.93763	23.4501	12.24	42.5051	2.55444	0.0306345	5.329	0.763634	0.00782202	4.54475	2.50932	1.63318	1.49923	0.904315	1.04255	1.16988	3.80258	0.341043	0.729745	0.126612	1.41881	9.47046	0.996129	3.3261	3.46811	4.72966	11.0218	0.988402	4.55583	3.60531	14.1421
4.5317	20.225	45.22	58.1527	10.0404	41.6902	58.0667	43.5811	78.0887	2.0153	21.9494	11.4145	1.30578	12.362	18.4534	32.7683	19.9784	7.39134	8.51524	55.8685	18.075	23.0671	15.5795	8.12157	3.14274	5.71521	1.55099	9.06217	8.83343	0.165178	2.69782	1.1628	0.337123	4.1413	0.0773047	4.68615	0.773895	0.500686	0.24636	0.580164	13.0001	1.7359	3.18895	0.367812	0.155357	1.64156	1.28349	2.71996	0.504861	22.8585
14.2148	18.1731	22.3156	19.2602	0.716076	45.794	6.18328	21.2825	10.0947	23.2521	28.1338	41.0068	6.69231	2.12185	20.191	56.8567	39.3133	25.3313	33.1756	0.159255	6.60464	16.4449	46.2256	11.6584	3.19419	3.2899	1.26835	2.58218	0.890825	4.17522	1.09776	0.872789	1.24442	6.52571	0.936518	0.0884743	1.88481	0.194128	1.24972	3.18461	29.692	8.17287	1.75984	3.36225	2.46492	5.49643	2.2601	0.0699023	4.6086	30.3624
10.1957	3.03985	6.27149	28.0805	8.74796	8.65882	2.27618	15.0238	24.7146	2.24656	10.4144	24.7842	0.99463	5.46749	13.8838	7.55654	3.14058	83.791	12.8296	5.42935	9.96285	4.10141	31.7848	8.85926	2.62174	0.876192	3.98171	1.60553	0.0763445	8.80695	1.23086	0.169539	2.8065	0.136097	0.499188	3.32727	2.43573	1.22097	0.558991	1.87107	23.1259	3.16602	0.139416	1.90691	0.183162	1.2628	0.0900536	3.05437	3.8842	4.15326
2.72899	17.5282	49.3633	49.9297	4.6682	107.837	40.7901	26.9706	34.8963	11.6008	33.8452	49.5637	6.47225	12.5232	17.5686	87.8996	8.04301	45.2987	10.7578	22.6715	2.61575	1.14809	15.078	3.42455	7.34742	5.96643	7.54331	3.79155	1.09822	5.47723	2.19065	0.741777	2.11865	2.28485	2.26362	1.25731	2.33407	0.773632	0.791944	7.56851	1.13264	0.739129	0.820556	5.43008	1.04363	0.103113	1.8809	3.38548	2.56635	9.56102
3.77128	16.8771	33.1009	0.313126	6.21898	55.7392	14.6427	56.4419	18.2732	20.9259	7.63164	10.5261	0.536315	7.80151	16.9793	50.552	19.9784	6.87904	2.14148	18.4996	41.0113	5.81905	48.8688	1.46384	4.79643	10.1791	2.59569	2.00072	6.72697	6.98331	0.547588	2.28077	2.36166	2.19868	1.14772	6.79593	0.590329	0.329524	0.0495429	3.97488	6.09272	2.98089	0.319588	4.12362	3.43888	4.23942	0.748044	2.06293	0.247536	4.10686
1.70626	11.3	16.415	36.9559	23.8449	57.0626	82.3184	66.8284	12.8504	0.856617	10.0458	27.3239	6.50914	1.30149	20.0032	5.34012	23.7167	45.7024	10.2069	22.7442	17.9209	27.9891	41.9012	2.03165	0.0894478	8.62684	6.41218	0.465768	6.56016	6.09403	1.906	1.15958	0.690031	4.05994	0.667138	0.359999	1.27879	0.0862923	0.145638	3.90339	20.0054	0.458542	1.20738	0.0777065	1.83987	5.46531	3.2845	1.88283	2.05389	20.1011
16.7044	8.7588	7.19926	15.434	26.6949	42.2827	65.3995	48.3302	1.27633	77.3886	3.14711	60.8919	5.13001	5.03898	5.87676	32.5799	31.5973	3.80859	26.0471	25.2964	48.3644	21.3695	18.4336	0.67664	2.12981	0.533914	3.87589	1.35434	1.9845	5.41407	0.451192	0.364869	5.87751	2.45143	0.268411	6.79914	0.849687	0.809222	0.0881437	3.58398	17.1291	6.53416	3.07435	0.980621	1.63356	5.40051	0.220877	0.0700693	0.639601	21.5221
1.61797	5.21683	12.3777	2.02821	6.52765	68.473	66.6386	42.2394	21.9588	16.7133	0.109743	57.7199	3.89966	2.79039	7.88232	13.4999	36.6059	8.46275	63.1845	63.1725	30.7681	13.1296	1.52938	1.62562	0.790896	7.59109	8.57848	4.11222	2.0014	6.41179	0.497832	0.462337	1.77677	3.75909	1.24112	7.24038	1.97306	2.52857	1.1902	2.02195	4.51119	3.87476	2.77754	0.798673	3.38727	7.93553	2.23023	2.61853	1.65038	29.5222
8.33667	16.4033	35.2829	24.3092	2.6153	240.071	40.7901	17.2392	33.997	15.8726	12.6791	5.91481	2.92962	2.2141	25.2679	12.3105	3.59875	22.6376	40.6434	36.1626	26.9883	16.5898	42.8628	6.3139	7.57352	6.75322	3.95484	8.97963	1.47226	6.41231	2.97938	0.522994	0.62575	4.59585	0.6541	3.00562	1.71996	0.667579	2.11258	7.93263	22.2454	1.88004	0.791893	1.00727	0.679977	5.00976	0.344032	3.37173	3.45096	3.90567
9.56661	6.10387	4.01942	29.1071	9.035	13.0843	48.7676	42.889	43.0747	29.4499	11.1351	19.1257	4.91685	1.56365	15.3373	28.0805	33.38	10.5738	49.8832	16.5847	22.5842	13.6307	0.261114	2.55377	1.54649	9.14991	1.01399	1.0848	0.469223	2.36163	1.19659	1.01959	1.30927	1.40311	0.222211	0.330974	5.91992	0.664516	0.0740088	0.267796	10.3967	1.06775	0.12089	2.46162	3.68138	3.59934	0.76282	0.39296	4.83752	3.63619
7.59639	2.50827	4.46866	7.57435	5.22151	36.3047	51.8643	90.8702	33.997	17.3867	3.2904	28.9326	1.05679	3.09154	20.8326	4.03652	21.4675	8.74766	16.1545	30.3413	50.0917	21.6802	26.0076	8.85082	1.70446	2.78987	4.92203	1.12219	4.43481	12.7131	2.75866	0.536788	3.12148	0.304689	0.725056	3.45694	2.71495	2.48188	0.0354409	1.38169	5.35695	6.97558	0.619576	0.823678	0.529692	5.53718	0.01433	1.20514	1.06004	7.15475
0.107739	11.6853	51.3242	23.2894	39.6866	54.2384	82.3184	23.6915	78.0887	11.8512	6.93426	50.0024	4.65	10.2494	6.9621	59.7862	26.6407	37.8079	56.3329	24.2477	6.15597	5.61669	51.9997	1.81769	3.24806	3.86956	6.60351	2.84744	9.66989	1.57275	1.9093	2.6391	0.00239669	0.014796	0.771672	0.042135	1.6697	0.2111	0.796664	0.694571	0.213266	4.57349	3.83183	6.6264	2.61163	2.04355	5.0503	2.61749	2.99928	10.3302
2.26206	1.7068	42.5	13.1802	8.98463	34.5022	66.4835	10.3826	67.4139	19.4547	18.0701	18.2646	0.27753	14.1959	26.8654	6.8317	35.575	43.2633	39.3787	7.9344	16.3608	6.27316	13.881	5.18468	3.06866	4.75308	0.724817	2.51235	6.99704	3.36105	0.41778	0.547443	2.92321	8.19547	0.0694829	5.2363	1.36756	0.027454	0.864377	5.43248	9.06609	4.41323	1.38012	2.81902	4.25345	1.13627	4.08935	1.83234	3.24443	18.9759
10.6968	2.92395	34.4779	8.70181	15.6949	33.3393	53.1901	14.3856	127.489	52.2744	0.0913887	48.4322	0.903648	1.97929	13.3147	29.7853	21.986	23.7116	11.3444	3.78467	17.2195	14.9509	76.2101	0.739723	4.74397	15.0888	0.644883	4.59636	5.59936	3.21353	1.77948	2.24947	3.90876	3.95874	1.44182	0.422814	1.28987	1.74251	0.157693	2.04419	5.619	1.17414	2.56205	0.318944	0.970628	1.93796	1.29385	2.37671	3.73464	8.45211
5.64306	6.07166	43.8081	6.51552	37.3806	122.181	14.6427	18.0551	56.0429	0.275663	1.20691	45.8596	10.2477	11.616	37.1551	28.1178	34.5983	72.7953	20.4927	43.9409	11.2137	6.80176	31.2853	4.91704	1.29816	2.38193	1.52819	3.8528	0.935822	0.892311	2.38404	0.309078	0.871562	3.23035	0.704077	5.90301	1.22726	1.84988	0.0151226	9.45968	5.22669	0.142809	3.21408	0.547018	0.262658	5.19134	0.47021	0.205756	1.7088	6.38265
0.64943	16.292	5.35393	33.8606	18.4479	72.8781	41.3568	19.8473	78.0887	27.1293	19.9984	26.6796	0.57827	0.373372	13.573	19.3025	8.58448	15.9742	27.8328	6.88405	12.9553	14.7078	40.5296	0.464155	2.40648	3.06241	3.5582	1.59343	1.64829	0.391025	2.3343	1.11207	3.02922	4.52552	1.25491	1.15819	1.25886	0.489161	0.0117888	1.54909	5.13477	3.93859	0.909119	1.84577	4.52403	0.480003	1.95892	1.63144	5.47701	19.6778
4.904	11.0316	45.7691	1.8651	21.7204	4.53252	56.5312	29.7937	170.77	5.45252	3.92985	37.1035	4.5888	16.3756	10.5997	64.8399	8.77192	4.30847	24.342	4.59769	7.15608	6.03819	1.5297	1.80551	2.27845	11.7468	7.61923	1.2086	4.59697	1.63322	1.57189	1.10603	1.03231	0.352858	1.0709	2.37139	3.41578	0.426526	1.05873	4.75541	5.51945	0.536372	0.760317	3.45529	0.737981	5.17348	0.524818	1.97496	0.870915	5.9773
9.33883	1.2682	9.41613	7.45989	38.8601	26.6177	6.18328	7.0707	86.2531	1.07288	1.73643	20.3255	2.6084	5.32848	13.6204	40.9888	49.7367	43.0254	25.9011	0.160795	48.4438	25.3706	46.647	3.84735	4.81343	9.03037	7.29425	2.51447	3.00913	1.09998	3.13298	0.403098	3.01397	0.85999	3.13223	0.675614	1.05884	0.703369	1.42099	6.7428	5.81793	0.483745	2.32983	2.15217	0.794218	0.188392	0.0569697	2.04068	1.53555	2.10669
1.69357	8.39328	15.7054	8.22216	2.29517	133.222	24.4379	0.4866	40.4077	1.94358	0.744754	34.7666	5.84724	9.35674	22.263	19.1152	0.34989	18.4349	20.8846	7.29398	28.8008	2.48517	36.149	13.6285	0.622288	3.14485	4.98852	6.23793	4.20079	0.950884	0.821016	0.467103	1.44496	0.773772	0.507657	1.49953	0.552438	3.09923	0.50127	7.9424	7.98253	6.75206	1.0203	1.39553	1.65006	2.75792	0.308138	0.0335598	4.07829	1.56917
15.2339	10.3974	16.2196	9.8335	42.3486	43.3659	82.3184	3.66828	56.0429	13.8756	35.2114	38.8235	3.31839	8.80536	12.1596	23.4982	8.77192	35.5263	5.22372	21.3064	24.2842	25.5514	41.9742	6.97854	2.46335	0.0973726	1.22424	5.68792	4.73097	0.0219406	0.931659	2.06328	1.57933	4.53141	0.581583	0.936623	0.372537	0.863112	0.762635	5.62616	4.14781	3.297	1.45842	1.41122	1.79466	0.640996	0.0818051	0.897899	0.0768026	12.0466
1.01408	8.87288	38.1614	46.8287	33.6474	101.398	15.5696	29.3432	46.7604	3.15316	48.7984	14.8039	9.40802	8.45799	47.2558	1.07887	14.27	18.7152	25.1898	21.8213	16.5062	3.14651	30.2899	2.35792	1.19894	5.61513	3.29033	3.82286	0.235579	3.10432	0.804304	1.68366	0.774353	3.63178	1.17129	3.07142	1.0623	0.0327507	0.238946	5.89668	8.08742	2.98955	1.07614	0.409935	0.377593	3.59334	2.03852	3.48207	0.429065	35.5469
12.8254	16.3959	16.8293	1.07405	4.50073	70.4069	28.576	28.4024	21.0289	34.9604	5.06224	25.6548	4.22173	2.80546	11.6026	18.6004	44.322	43.6175	44.3911	15.0054	53.8944	37.1427	40.3788	3.336	1.44667	13.9721	2.44978	2.86665	7.91928	4.30629	1.28671	0.883843	2.87052	0.920945	0.63699	3.2553	1.7029	0.224485	0.444881	4.63463	11.8022	3.29564	1.58593	4.79907	0.281735	7.35799	4.6087	0.0364676	1.71665	14.2888
0.200843	17.1606	26.6162	21.5513	6.4152	131.111	82.3184	51.9867	46.7604	2.3156	18.0756	15.9105	5.12972	7.93267	9.37162	25.5667	0.34989	22.5453	6.28486	34.0968	15.4697	9.49283	42.4168	0.806238	2.90247	5.42116	4.22877	1.69555	2.90965	7.70341	2.85072	1.78919	2.07375	1.47386	0.996121	3.20364	2.65863	0.0366394	1.66208	1.72037	16.8725	3.03421	0.778081	2.38399	3.94657	0.63274	0.0349395	2.09892	5.65803	19.097
0.452025	5.19379	36.7844	27.1715	31.9216	22.0149	14.6427	44.6865	24.7146	52.4836	5.79465	34.1616	1.63647	0.445944	28.924	11.5398	0.34989	25.2188	3.68163	11.4822	9.37281	26.7904	10.7624	1.73498	1.86752	11.0214	5.52783	4.47476	6.96075	1.7688	1.24125	2.99561	0.308643	1.30902	0.695534	8.45628	1.86654	0.976671	0.935195	7.45028	8.29087	4.83654	0.169993	1.3724	1.06416	6.51419	2.88762	0.605153	1.05083	10.6742
0.810073	3.62808	40.1247	29.5198	5.92312	75.4567	59.3171	4.80681	46.7604	36.6264	12.2909	6.01881	0.725367	1.13534	21.2994	25.1497	8.04301	9.05344	23.8883	15.9084	33.1156	18.9655	55.0396	7.71071	0.0471134	1.57156	0.519442	5.53152	3.48172	1.80754	0.855939	2.65887	1.86793	3.60596	2.18821	0.0438755	0.00317167	0.144726	0.94959	10.9517	0.260377	1.35813	0.669592	0.825561	0.491228	1.32346	0.741206	0.438482	0.580889	7.72001
5.79558	2.05544	34.6732	58.9416	12.5237	38.9601	2.43332	6.58367	56.0429	24.5775	11.758	29.084	4.48512	1.22894	8.76269	31.3104	33.8152	40.949	8.18884	53.4212	9.47706	5.17563	0.0670464	1.06934	0.820258	8.37537	0.0648925	4.64299	1.86277	6.30416	2.68211	1.21544	6.42217	0.296716	0.207893	4.53169	2.03034	0.276269	1.0108	10.5985	3.90407	0.294987	0.69292	0.634053	2.29626	4.47549	0.114621	0.862212	2.2573	25.8203
0.879548	0.469073	9.03743	12.1385	32.34	22.6074	48.4806	37.9055	46.7604	6.69092	0.494799	36.2371	1.12594	0.0248669	36.1263	54.5257	0.34989	22.2437	44.2418	7.89915	10.2307	15.84	6.8777	6.25732	5.73698	11.8772	2.30803	1.45584	3.7967	0.294709	1.55623	1.26543	3.05899	4.10305	0.0237476	0.925333	0.54611	0.437133	0.734569	3.2454	7.89997	6.31933	1.32921	4.71181	5.28728	0.461183	3.40206	0.987733	1.40021	23.0249
3.71101	13.1273	0.335925	1.26497	61.3848	77.0383	58.2757	1.70007	99.9315	5.2056	8.93245	22.9572	7.95453	5.27757	19.6516	13.6542	17.7063	20.7059	40.4452	18.8668	48.2394	0.0484671	33.1248	5.57181	0.011038	11.1853	0.607597	3.23268	2.59052	0.81318	0.821336	0.349669	3.62465	2.96836	0.276998	0.240737	1.47441	0.262437	0.196961	1.48761	7.54694	1.06457	2.82617	0.720137	1.66441	3.23252	0.64759	2.14379	1.3144	0.317219
6.97406	13.5497	14.2936	3.6039	18.5141	20.6097	82.3184	48.8803	23.9762	4.18853	10.9002	6.15933	2.18212	9.51438	8.98824	23.9685	30.1311	31.544	21.6787	16.0519	19.3564	17.7924	20.9848	3.11531	0.434746	0.431207	1.15048	8.23359	11.7162	6.75076	0.41437	2.26776	1.30046	2.32294	0.14661	1.7475	0.593015	0.370299	0.0680311	1.09271	11.7874	1.10367	0.931645	3.73541	0.952929	3.92647	1.75103	4.39013	1.60377	14.6651
1.09152	6.9252	21.202	7.01426	42.3023	74.5624	130.618	33.1959	102.687	21.0089	23.8199	34.0754	7.33913	0.180973	30.3372	74.439	2.3575	76.0952	46.1117	41.2306	16.1601	42.6707	35.0191	0.539234	1.44232	4.61773	4.69959	6.80919	5.57585	4.27517	2.46377	0.0525925	0.76565	3.79432	2.11834	7.86816	3.16895	0.239057	1.49427	2.8327	10.4328	4.31836	1.62591	0.467449	1.98259	4.57867	0.158012	0.344937	1.16393	38.847
2.61895	17.7033	3.55342	3.28052	1.39319	40.5981	14.6427	54.4339	6.23665	10.2639	1.12708	18.7126	2.24924	6.06426	2.37201	57.4718	8.31374	46.3682	34.2692	15.2295	0.69119	0.0631837	4.32295	7.62643	5.16826	1.80011	6.05751	3.20722	5.01267	2.06764	0.159652	1.9724	1.14934	1.0817	0.0321717	0.275529	1.59807	1.51036	0.429776	5.42362	2.48104	0.18773	2.07729	2.29319	0.923262	4.38234	2.21643	1.29988	2.00011	28.1841
3.57783	1.28176	21.8117	2.8518	16.0801	13.3183	38.5283	46.4508	0.905046	39.5476	4.50083	49.6343	5.04284	5.53924	54.3927	0.61719	6.82468	11.607	18.5473	16.7545	35.2631	2.37826	24.2862	1.59726	2.32496	3.51613	2.36148	0.608357	0.55837	12.0039	2.11488	0.0260448	1.0989	0.459891	0.0834952	4.13956	3.2545	0.565832	0.0642232	2.41854	21.2552	5.44721	1.82444	3.05884	1.43557	6.103	5.84181	0.0570221	2.64114	18.0842
1.27541	17.4356	18.4714	33.1831	17.5394	100.555	58.2757	23.4341	33.997	23.5074	31.1645	5.3821	2.14024	16.9779	1.35292	35.3648	17.7605	50.3863	16.3789	27.4862	39.3849	27.4513	36.8429	3.81242	7.43419	10.9388	5.84021	6.56271	0.0274942	1.46572	2.73261	5.13613	0.690505	7.79804	0.71119	1.31581	1.19178	0.855626	1.0211	0.789867	29.4603	0.509347	0.070733	1.73808	1.28017	5.12477	4.32141	0.128007	0.573213	5.44761
5.57215	9.9699	8.84212	3.46184	47.7105	29.8797	51.8643	38.6512	46.7604	4.46947	44.6616	10.2568	0.723374	8.79492	2.00206	27.8048	33.38	22.8125	43.1704	40.3713	15.4562	32.2148	56.3709	0.959347	0.667142	7.45378	2.11582	5.25917	0.363153	1.95064	3.08663	1.61284	1.71616	4.70421	0.357873	2.3846	2.79244	0.210436	1.60641	2.1125	0.00635877	2.63988	0.386847	6.17869	1.25163	6.05598	0.117917	1.33616	2.447	11.8137
10.5606	1.23589	13.5943	17.512	28.0737	91.2722	15.5696	54.2708	66.344	9.14594	5.83447	32.7727	3.79635	0.439852	4.99494	11.749	34.5983	34.5267	49.7508	16.6046	5.92673	13.8623	29.9552	5.17381	5.79982	3.78664	1.91588	2.17918	2.56698	0.22001	0.189806	0.997949	1.10325	2.72825	2.25157	6.50663	1.03481	0.339862	0.0518175	2.33365	13.1806	1.69557	0.655617	0.528111	0.290155	1.91321	0.53909	1.21245	1.11883	16.2186
2.00226	5.09944	21.6512	7.19014	43.9632	26.6177	4.00799	3.77183	8.06073	0.456258	7.30222	20.683	4.0757	1.14989	2.40119	41.1512	52.9856	19.0143	37.4984	18.5808	13.0787	8.02304	90.5057	4.4994	0.346859	4.20826	7.54278	1.49673	1.86151	1.19477	1.73117	2.55208	1.44477	3.5289	1.92341	0.209622	0.904307	0.289682	0.550443	4.61618	9.41953	1.51977	0.814254	2.96538	1.02173	2.61767	0.823471	2.24073	0.222385	25.0133
0.983826	14.6779	12.8269	21.6188	37.5568	14.6996	20.2082	3.20245	67.4139	37.9382	7.54602	15.6511	2.07423	8.01519	34.7659	33.9495	0.891367	19.957	1.11875	20.1432	27.3049	7.87717	40.3913	5.18004	2.73877	10.2447	0.297496	5.35633	3.03686	5.29129	3.50478	0.242667	0.858094	4.99255	0.22928	6.18183	1.4792	0.617383	0.329014	4.55536	13.5476	2.37332	2.76395	7.6925	2.72211	2.1789	0.00155062	2.74677	1.60956	30.2829
1.21513	1.6496	3.85898	24.1767	20.1192	27.6167	41.3568	8.51931	75.4217	21.279	15.4988	17.5201	3.17439	0.336139	4.97083	17.2068	12.5102	38.4717	49.3599	38.2687	23.0155	2.20067	46.4879	1.74175	1.67283	2.69269	2.61765	0.00916913	0.78575	0.846612	1.86715	1.28116	1.34164	0.506599	1.82023	2.36392	0.798824	0.289178	1.50629	6.87501	8.52841	4.87682	0.203797	2.30442	0.0454747	0.268598	2.78959	5.11703	0.405626	20.0776
6.77089	10.8357	58.7366	0.796597	30.2436	0.62419	65.3995	3.1409	46.7604	1.21253	1.29463	46.9522	10.1052	5.43738	9.32273	11.6287	71.3125	26.9593	9.73059	13.9498	1.43379	2.75354	39.8858	6.23319	0.557927	2.3137	2.85826	2.7759	4.69977	2.07118	2.36734	1.50219	1.35938	0.666502	0.515197	4.90148	2.38767	0.200465	0.00292726	6.13668	6.52518	2.96549	1.18612	2.45958	1.76558	1.85476	3.55064	0.21759	2.28021	51.5989
0.109276	1.87265	0.0178325	0.469838	23.2302	76.832	10.413	44.2942	54.2792	8.00654	28.0751	63.8848	7.55167	11.972	2.5152	38.0407	7.09542	0.114458	33.6838	17.8717	33.6565	16.6798	25.5052	2.76781	3.76203	10.4922	6.52952	0.358849	2.08114	2.75109	0.649553	0.0531525	1.55692	1.38552	0.884554	3.00471	0.447171	0.56184	0.444388	3.45788	11.8714	0.640909	0.782286	0.73841	0.810984	0.411652	0.803765	2.07775	4.51263	35.5094
17.2197	23.9327	20.9007	67.1678	13.2871	68.3159	51.8643	46.4476	33.997	21.2098	1.62797	46.101	5.24356	6.3183	7.69742	4.56944	47.9999	5.26838	25.8042	4.0096	11.4301	16.3922	42.7464	7.76861	0.029401	2.1819	3.59402	0.888895	4.36066	0.956757	0.709584	3.63304	1.45529	3.57356	0.776125	3.48601	1.76524	0.696753	1.40729	2.80544	1.4314	1.51979	1.91549	0.574022	0.592376	4.01478	0.00175295	2.1868	2.20138	0.713155
17.0846	7.04812	21.4755	19.4741	3.46441	84.7397	82.3184	51.2383	33.997	27.9783	29.6161	36.8554	0.403176	1.23494	0.527133	56.2404	39.0426	2.18439	5.87958	26.8148	19.4394	12.6814	27.6111	5.47548	1.33335	10.7209	2.29413	3.49209	0.886649	0.632323	2.60262	1.7903	0.905869	0.856844	0.387974	1.91055	0.779732	0.353164	0.937452	6.82843	6.55565	6.59978	0.265273	0.0349358	4.17058	5.83341	4.18432	2.35163	1.90436	4.51794
5.61713	11.3843	4.00265	2.37908	27.1661	7.49392	25.6464	47.2482	34.8092	3.91212	3.70676	20.2338	1.32207	5.62728	21.109	50.552	22.1735	2.68065	17.4434	34.9211	29.7133	0.320385	7.10759	2.92978	0.848781	0.820521	4.12987	4.26228	0.415514	1.44787	0.793029	1.6776	2.0344	1.62708	1.47773	3.12773	0.632637	0.11444	0.120314	6.8575	9.37924	0.130488	2.55597	1.73535	2.29328	3.22578	0.259129	2.56534	1.01879	8.48633
7.24491	1.42092	31.1399	31.6097	38.749	56.4369	82.3184	35.7295	177.643	12.6865	1.20745	6.32909	3.95994	7.55231	0.0573333	33.0317	16.488	0.998366	16.5136	46.2828	10.3417	13.9717	38.6224	0.728333	3.01507	2.65784	3.90915	2.97633	1.2437	1.17139	0.961329	3.62905	3.38479	5.68164	2.91182	0.583412	2.78345	1.23471	0.0396359	2.70903	16.0934	3.53216	1.42944	5.52707	0.761395	7.02854	3.75097	3.14746	3.91022	11.1481
3.02432	18.2336	79.3014	15.3799	2.93145	16.4795	65.3995	49.4544	32.2334	25.9577	3.82774	0.796254	2.76797	4.29417	23.4415	45.8882	23.3918	17.6859	21.2137	26.7637	0.660726	36.4086	19.2459	0.777989	1.57416	15.7857	3.23875	6.98165	1.57536	4.2062	2.8239	2.24372	5.79765	8.09321	0.0987727	1.92169	3.09006	0.197397	0.290577	3.84341	3.18195	3.19185	0.436428	2.02064	0.21771	1.63016	1.63793	0.76272	1.17069	22.0336
1.97506	4.35731	15.2562	24.7163	7.5596	33.7354	19.1951	52.9683	56.0429	5.01065	16.2209	41.3755	6.31291	5.97839	25.8743	7.50942	18.2186	101.532	28.6766	39.561	30.9187	25.6585	52.3647	1.02338	0.487558	8.27126	2.17768	2.27734	0.650979	2.98471	0.265717	3.86559	0.0402381	0.512515	0.803253	7.55371	0.211389	1.2241	0.515538	9.2235	16.0645	0.928185	1.32047	0.895508	0.548536	6.27101	3.57015	2.15337	0.208964	12.8263
9.69983	1.75082	6.84629	15.2406	42.5621	18.5007	51.9816	43.4755	36.031	18.8897	11.6798	7.16609	0.911087	6.55913	16.3923	14.3608	3.14058	1.12028	24.7843	27.7506	1.12253	1.88195	32.6941	2.41254	0.829744	5.88003	4.27342	3.39151	1.46044	1.51089	3.00613	0.105017	3.0804	1.73339	0.19553	6.48713	0.807941	0.598156	0.781703	8.98872	14.6608	7.76826	1.78714	1.54349	0.60886	3.84664	3.48438	0.259457	0.102785	17.2614
7.8456	15.1594	37.7121	26.7241	38.987	84.7397	24.2708	17.8578	55.3889	5.9469	3.4003	17.0848	3.68097	2.08252	8.47326	4.04696	26.6407	12.6034	42.8908	14.183	45.0743	34.1429	12.5081	0.730092	4.38562	3.08293	4.41755	3.39621	3.88183	0.748275	0.989974	0.166242	0.450441	4.14776	0.326886	0.0828607	0.463905	0.629055	0.785911	0.0989582	7.41999	11.7415	1.12247	0.833209	0.118464	5.50073	1.8478	1.46271	4.73151	2.17513
6.7753	17.9829	31.6343	7.79814	13.118	11.3438	43.2378	3.63837	31.2413	52.5449	16.154	4.91381	1.45924	2.57065	16.8426	41.789	47.9999	27.082	36.0252	1.34524	6.84888	24.7458	44.0024	7.60129	2.61468	3.24441	3.62497	2.41903	0.298371	8.27871	0.337674	1.60485	0.922229	2.89041	0.16043	6.96212	1.03441	2.18135	0.0843243	2.9993	5.28634	0.942282	2.86329	3.65401	0.0106558	2.13357	0.61078	3.59298	0.864668	45.005
0.907717	8.08606	50.5569	1.36547	1.2772	68.3741	17.3796	17.4944	26.0779	27.797	34.1779	24.7158	6.84805	4.35207	15.0872	7.36602	36.0874	1.69775	6.87915	39.2335	8.88625	16.4093	39.8403	7.36318	3.69257	7.3715	0.482538	0.405495	4.43541	1.77235	1.72843	1.9311	0.362143	1.77114	1.23288	1.66706	1.01806	0.525134	0.326926	8.08475	6.34997	1.64893	0.554747	0.818407	4.06825	4.65831	2.38221	0.733918	1.35025	11.1236
8.29529	11.9995	34.6732	8.52215	18.3481	5.15682	2.43332	3.64549	78.0887	26.2919	3.81237	9.8185	3.93268	1.7832	1.32379	15.3263	3.14058	19.6613	9.06254	99.0126	8.34846	3.10209	16.8833	3.80627	3.19473	9.87105	0.516578	3.57826	2.00164	0.144112	1.30453	1.57388	0.278087	7.29668	1.86386	4.4968	0.893632	0.061202	0.929445	2.42472	7.26793	5.9407	0.883908	5.01143	1.72931	2.18547	1.81773	1.77862	1.57327	35.0442
1.88947	12.3969	25.6536	18.9614	16.9481	51.2736	31.5616	12.2952	66.344	22.3417	19.7791	13.9501	3.13806	2.9389	27.0521	4.07275	37.8242	53.9049	43.1376	2.60286	43.1108	36.2474	41.6317	1.78774	0.271617	0.736894	2.23905	1.29223	2.23559	9.75663	1.69146	1.0109	3.03707	0.159735	0.738796	0.0210437	4.24499	1.29255	0.296785	0.791353	14.2145	4.68697	1.71828	1.32539	1.73572	4.33434	0.732685	1.0764	0.979111	20.0744
0.727913	12.5887	26.8116	49.9779	32.8395	35.918	46.2654	32.7178	33.997	6.14174	15.5577	4.44581	12.9564	12.3757	21.1778	28.0707	7.01212	8.68159	36.7384	52.0949	34.4404	15.9214	31.9271	4.24397	8.40604	6.0338	1.73725	3.235	0.178232	0.957756	3.26782	0.692316	0.794729	8.83363	1.40743	0.526785	1.83148	2.02343	1.17345	2.75212	3.45248	0.349495	1.14289	3.80341	0.23468	3.0671	1.76171	1.09075	3.05492	9.52446
11.0602	8.81279	19.3889	13.4494	40.4685	11.7425	32.7701	0.598634	159.488	39.8189	12.8169	28.6904	12.2062	10.1944	20.4696	46.3996	23.3918	7.10134	54.3035	15.5123	9.78407	11.9339	11.4718	7.37497	5.08814	2.84348	2.57236	12.5837	4.82248	4.17741	0.216662	1.32244	2.68677	1.78523	2.0049	4.73591	0.422203	0.0257186	0.797843	1.65688	7.05258	0.80967	0.800184	6.95982	1.19567	3.4006	0.194468	1.63236	1.38798	0.837808
19.0645	3.20414	0.785162	12.1421	39.6121	81.972	2.3161	31.1959	46.7604	4.36284	7.45274	88.5899	4.47205	2.96499	15.0779	37.5694	20.6844	53.5011	83.3146	20.4621	21.4821	2.75112	23.6953	1.69241	2.00961	0.299785	2.64691	3.26927	5.18752	2.56987	0.804034	0.70512	3.0832	7.86902	0.00221461	3.37446	0.548978	0.336115	0.206825	0.366207	5.41188	8.90395	1.05096	4.27056	3.1301	2.26464	3.90564	1.02331	0.502135	4.13077
8.20539	11.5129	33.066	23.8211	2.45288	50.3177	82.3184	14.0755	53.3759	26.5112	22.185	23.2361	0.277079	6.39067	27.5411	0.163511	19.9784	6.26402	23.2795	3.31275	14.2206	49.5671	36.2493	1.80549	1.437	7.23854	1.55638	0.0734044	2.65174	3.33534	0.808774	0.727117	1.05166	0.0756264	0.648118	2.78586	0.278233	0.992697	1.31385	6.50672	1.79896	0.194217	1.63104	3.50987	3.43539	1.74353	0.285978	0.315778	0.660691	47.4679
9.78667	8.94683	21.8117	5.92905	28.3969	20.1024	26.8855	94.7686	24.7146	24.6792	43.0146	16.3148	0.171097	7.19791	25.0209	2.68893	19.9784	12.4372	73.6448	36.5129	15.0309	13.0656	8.83215	1.46951	0.761023	9.64332	4.44625	3.3491	5.65349	0.899858	1.76968	1.42837	0.927364	2.81551	0.247521	2.13302	2.58409	1.05797	0.467993	2.99751	11.8259	7.77762	1.66117	4.43713	0.085234	0.473505	2.79542	2.77019	2.38891	12.6718
7.15222	7.78033	0.980482	0.919017	31.4841	21.3789	44.2508	9.58722	33.997	7.1777	18.6544	7.52179	5.80669	9.15198	0.170572	27.9192	22.6858	25.5238	47.364	8.53575	51.9721	1.35496	24.3266	0.66916	0.924005	11.3294	8.70094	3.75673	6.43279	9.72488	1.28015	2.27251	0.754156	1.16157	0.252629	4.08115	3.0949	0.576177	0.167321	7.53983	1.15152	4.87073	1.19127	4.67901	3.366	1.73669	5.83227	1.42918	1.13096	9.18638
6.41733	18.1595	17.2778	18.5549	6.09622	21.4603	31.5616	18.169	33.997	8.58364	6.10558	9.55652	5.21104	2.53627	15.8304	12.3827	9.28426	44.4577	45.0253	2.66225	10.6091	8.572	23.8051	4.70268	4.39457	8.01962	2.6308	0.683563	1.32455	3.39275	0.275631	2.61588	2.35462	6.90296	0.146438	0.441604	2.8336	0.8251	1.418	0.0641856	16.5889	4.1275	1.52955	1.75101	2.11622	6.15599	0.387873	6.31937	1.98683	18.8725
8.35175	6.23301	37.853	5.67199	4.70587	4.22249	1.1076	32.1654	56.0429	39.7026	0.107938	68.5257	4.31817	5.1116	67.0161	58.9349	9.09683	45.5234	3.50353	31.2997	14.462	2.23354	38.2596	5.69305	1.11001	6.7045	5.05889	0.520632	1.05181	4.06026	0.736094	1.7542	0.473396	1.99173	1.01105	4.68702	1.11739	0.395908	0.280089	5.76601	13.5694	3.0907	0.491282	1.32597	2.83611	0.701178	2.06664	5.20431	4.10852	3.74637
4.50018	21.3504	25.0439	33.4415	16.2555	43.9609	65.3995	4.49357	33.997	13.0998	17.1895	8.29253	1.59491	3.49159	40.9852	93.5422	34.5983	20.7154	23.5525	32.9178	11.7861	3.88439	6.91844	3.78309	0.0363144	2.10447	0.305058	4.84249	7.75763	2.36258	1.35688	0.363268	1.83127	1.69706	1.10789	0.480583	1.33653	0.482214	0.531745	3.3589	4.28913	1.2039	0.171368	3.24392	1.64793	7.47383	0.368714	3.35067	1.93025	4.02196
2.33313	21.404	4.66398	17.9522	10.3779	46.3306	44.5735	14.3548	14.6141	23.2943	2.97998	81.4918	9.32419	1.09121	8.51636	31.3104	3.59875	2.55502	28.83	43.0174	11.4071	17.5198	10.2088	5.14036	1.14427	7.68018	1.68004	0.494201	0.972015	2.29859	2.29678	0.638444	0.813844	1.52952	1.21014	2.26004	1.71336	0.886082	0.669764	2.84964	11.9971	4.54562	5.2056	1.06051	2.7603	5.03108	0.393162	2.95284	2.19616	38.8484
3.30169	19.0693	56.7757	18.6516	40.2593	91.0333	6.01615	9.17053	10.0947	4.31783	12.8502	14.005	1.224	16.7915	25.8234	17.8446	8.77192	22.0387	15.9935	43.0628	3.47034	22.4118	21.4779	2.82892	1.05072	1.04817	0.198762	2.51521	7.7721	0.372843	1.98287	1.05714	1.39245	0.285938	0.0794547	6.45597	1.01944	1.23856	0.356046	2.8972	4.40799	4.42599	1.44748	5.987	1.07101	6.82942	1.80099	2.77964	1.09339	20.2512
3.21446	14.7679	10.4144	3.07099	18.988	57.4945	13.0744	27.3557	56.0429	18.7467	13.2546	18.1726	10.4206	4.13864	16.3924	39.6651	5.33562	14.823	27.7188	80.2379	0.212977	11.2462	12.6271	0.202387	1.76108	14.4133	8.41708	2.64405	1.02292	5.19628	0.172169	1.85819	4.44889	4.38262	1.709	4.0477	2.02262	0.8083	0.269002	2.92525	0.287181	4.77749	0.814719	1.08057	2.8613	0.61507	3.55697	1.96606	0.0317269	17.8227
5.98153	16.6806	20.2393	19.0616	18.9979	181.831	55.4472	54.0357	13.9851	0.506236	9.0947	24.7144	3.37984	0.262328	31.5997	23.3077	17.7605	13.3576	36.5139	37.5158	32.1845	20.856	42.5926	9.50243	2.26344	4.96355	6.24887	5.28565	5.08922	0.569413	1.49309	1.07327	1.32762	4.53334	1.70286	1.92859	1.19018	0.244628	0.223538	3.49569	17.4841	0.732797	2.83684	1.3294	3.72699	1.72539	0.546072	1.61124	1.1229	0.167767
8.43732	0.160879	18.4714	1.52194	10.3377	76.5354	75.7399	136.328	18.3619	0.834815	3.19167	2.334	6.15765	0.462739	7.37576	20.8599	10.261	3.39359	17.7632	23.8708	38.0677	9.39404	23.0099	3.39015	4.36983	2.00579	11.8348	0.637715	2.15394	5.73944	4.17384	1.10345	0.840661	5.81831	0.626657	7.00299	0.0408727	0.276115	0.321294	4.95867	10.9964	0.384337	1.91215	5.33723	0.5349	2.09021	1.25203	2.07801	0.0739658	5.86621
1.57015	9.56436	12.2173	19.4023	14.5303	76.832	117.083	7.55319	21.0289	9.34534	3.88736	61.7436	1.8345	11.0206	50.3742	53.2291	23.2044	16.8967	30.2467	31.1432	17.739	9.00888	30.828	1.32415	1.00087	7.76191	4.17584	4.6724	3.42964	7.15442	0.686374	1.17526	1.89943	0.633755	0.787663	1.88646	0.113701	1.48334	0.919617	4.0448	17.537	0.187098	1.89669	1.05423	5.1099	2.23648	0.169263	1.32578	1.31032	9.29388
8.30261	8.80611	41.5365	0.773049	15.3494	40.9643	37.8912	8.41657	59.8405	25.1466	14.8147	38.6438	6.62066	14.4257	11.0798	31.6623	18.2186	17.6012	37.7139	18.033	5.75675	39.0471	48.4786	0.808686	2.36964	4.06535	0.173036	0.398422	2.30303	1.39499	2.2768	1.31511	0.47783	5.11575	2.65169	5.2751	1.4711	0.764949	1.24132	6.83832	11.8335	6.8771	0.462365	1.82657	2.68345	0.460297	2.81722	2.34673	0.188523	9.28109
5.48976	9.95901	40.539	2.52111	33.9606	2.24555	27.8217	4.40171	0.825396	29.3993	14.1067	32.8713	0.646505	11.6309	14.6877	30.2108	24.9642	32.6802	32.3756	25.6764	13.1195	23.1267	64.8435	0.754093	2.28068	1.8073	4.69274	5.83652	8.50862	3.54835	4.63401	0.67926	4.16115	6.1039	0.955155	0.229216	2.93169	0.462227	0.255723	2.00265	5.1121	0.728676	0.793171	1.96041	0.150316	4.25361	1.03348	0.7768	2.77048	9.45182
17.5838	12.6861	17.8268	4.61167	9.21993	120.176	1.60372	14.0324	11.9512	27.8183	11.5094	33.3626	2.92073	12.8534	23.9548	11.1144	4.14023	6.33054	27.4814	46.4219	0.221097	20.8589	18.3721	5.91432	0.853088	13.381	4.95906	2.40932	5.02405	4.73072	1.50051	1.59278	0.929809	5.34239	1.55482	0.218273	1.28662	0.185828	1.02902	14.7252	10.4948	1.31042	2.68279	1.22514	0.558421	5.48472	3.49874	0.805735	0.0584503	25.0415
2.60435	6.89261	53.0468	17.4829	21.6488	92.9784	48.4806	22.2906	33.997	18.5684	2.9941	6.07542	7.99505	4.47249	2.50498	20.4837	34.5983	9.07121	34.7699	11.3848	10.3893	25.8178	40.5464	2.15236	3.17398	3.29532	4.59816	8.88724	2.40773	0.85416	2.4219	2.22611	3.07163	4.62173	0.562467	2.57898	1.09476	2.05397	0.483616	6.74884	14.9516	3.00699	0.116742	3.01052	4.3328	2.30536	2.26261	2.52168	3.09374	16.3968
4.25018	5.57517	0.785162	7.57252	13.956	30.5716	82.3184	2.11134	32.1405	10.6622	41.5623	30.8432	4.86086	3.10582	10.2648	0.750983	7.60777	50.5529	10.6937	0.424791	7.46351	13.3743	2.47988	5.23927	2.10072	10.683	4.64898	7.82852	0.860379	3.60183	1.22491	0.188639	0.471966	0.0345716	0.980283	6.46454	1.36816	1.48406	0.636117	4.1869	13.1421	1.69169	0.655408	2.79154	0.535544	0.34889	2.93364	1.41504	2.13456	7.44985
6.2333	8.40253	53.0817	24.1767	1.79892	55.6248	82.3184	52.7626	124.733	16.7721	14.4081	13.6333	7.38465	9.30365	1.66589	22.1273	3.14058	21.4591	34.6608	38.1093	3.88497	10.9933	29.5691	5.39644	3.26053	15.0703	3.405	1.34351	3.55787	0.599129	2.41119	0.826326	4.05917	2.28882	0.339413	5.06945	2.09195	0.904016	0.342766	1.60551	19.6054	8.43072	2.93507	1.16827	0.86081	0.709088	1.27953	0.176888	2.16197	2.92605
1.88097	6.97964	20.9007	42.291	41.0546	112.753	27.8217	31.2833	76.6964	58.2084	11.9566	11.5725	3.36566	5.62116	11.3091	6.64118	3.59875	39.0584	33.155	12.3982	25.8209	4.45618	15.9569	5.60549	4.28775	3.49023	6.06733	1.94535	1.14171	5.22005	3.0445	1.85732	0.349314	3.18536	0.549133	3.9834	0.566094	1.36935	0.196051	0.390452	22.4648	3.97955	0.557553	3.63761	4.07956	1.01303	1.4367	0.656772	0.423551	7.54409
3.04202	18.9565	15.9008	15.0074	24.0344	47.7171	26.3188	2.07384	12.7634	6.93018	19.7985	19.5427	5.63407	1.10999	6.69906	8.59308	26.4532	25.7719	3.77141	12.1319	11.8232	5.69964	42.8989	10.4367	1.51311	2.08239	4.2072	3.09991	0.756182	4.13867	2.72544	1.58117	1.13573	3.2817	0.338549	1.56026	0.553936	0.473883	0.85369	2.21116	12.0586	2.26223	2.44945	1.65151	0.321507	2.64292	0.324548	2.03086	3.2994	18.7596
13.0951	15.4079	56.7757	9.38121	5.70063	49.0502	24.9931	97.133	56.0429	4.70408	3.68202	11.8515	7.96582	0.932705	18.7712	3.133	52.2255	34.0667	6.42083	3.93628	50.4778	12.3003	57.2115	2.85669	3.62628	1.34866	5.73254	3.86536	3.499	2.60129	0.451334	2.52569	0.113659	4.20669	0.692069	7.23167	2.28789	0.0202939	0.291477	4.61707	0.568242	2.32902	0.848776	5.89437	1.06944	1.02421	0.182557	2.67827	3.40632	24.3555
14.7643	6.7586	10.6098	5.98701	16.6694	84.7397	16.7475	15.2696	56.0429	3.92753	13.5696	2.15314	2.74814	7.93834	3.4331	17.8827	29.1606	32.3448	14.9243	18.9833	8.00304	1.22004	43.7809	3.86903	0.285267	5.67482	3.21709	5.42397	5.49794	3.78883	1.68473	0.812287	0.379292	5.03664	1.94909	0.555299	0.37017	0.248251	2.97031	3.2762	9.50187	7.16834	2.5904	5.47767	1.06601	5.88949	2.47377	2.65898	5.0451	2.08402
7.95459	5.52087	38.2444	11.4226	9.10164	24.7826	71.6437	36.1818	9.19545	29.4768	8.04773	2.48535	0.203429	7.15119	9.73901	13.7444	23.2044	42.6491	25.9397	8.0403	36.8011	21.6328	31.5792	9.22655	0.741917	5.67082	8.25208	2.06761	0.679647	0.826912	0.278583	0.20627	0.0986325	4.65092	0.410939	3.0884	0.787234	0.761708	0.316166	9.95152	17.6342	6.34375	0.270885	3.54447	2.23454	3.96412	0.445925	2.42401	1.27957	6.9508
2.88786	8.34447	2.54258	27.3763	44.4836	50.3177	19.7184	11.9985	56.0429	29.827	0.133433	36.4476	5.11539	8.83466	46.1592	6.40584	21.0093	42.5681	65.6473	27.9223	40.126	12.5556	22.2514	4.25224	2.83554	11.0707	0.959245	2.70933	1.04806	3.78474	1.4269	4.02046	0.958657	3.8273	1.84332	4.44572	1.01279	0.893168	0.812532	2.62561	1.12203	5.52718	0.202026	3.49268	0.399631	2.2261	0.998562	0.906882	0.102816	14.1018
8.90542	3.63113	17.6315	23.2089	38.8169	14.8049	5.89892	6.65241	18.5649	23.5116	3.98271	15.0428	5.92726	4.22696	12.3018	14.2247	6.57688	20.2822	14.4864	18.5432	19.9527	1.80712	3.10575	1.98553	0.983067	1.68624	1.89286	0.346585	1.51055	3.06052	0.384905	1.16362	1.99256	7.18086	2.07979	0.713109	1.23689	1.89568	1.35989	7.32928	1.05832	2.55933	0.601983	0.57103	0.0914495	3.48198	0.081977	0.750437	1.95714	31.8769
3.37644	17.2309	2.09335	25.0643	43.4471	35.3143	19.6345	12.427	33.997	41.3315	11.2065	14.4172	2.47728	4.81069	17.893	8.94333	6.57688	15.6038	51.18	12.3585	13.5421	9.22219	4.09474	1.46997	0.441388	0.681336	4.66904	0.228264	0.94441	5.54546	2.17622	1.50798	1.10988	4.00041	0.898342	1.08192	0.454075	1.21704	0.781893	0.232442	14.2095	1.48375	1.5531	5.13146	4.90496	10.4294	1.84482	0.112328	2.26271	47.3497
9.74733	0.684576	11.332	9.5497	23.7638	124.194	21.4103	50.6619	11.9512	12.9677	5.37791	29.4576	1.15536	2.34953	31.0716	30.418	12.0208	20.4906	86.6111	52.8015	19.1579	7.84386	32.7273	9.54494	0.824588	6.22796	0.108697	5.59491	1.00393	1.5158	0.145469	2.90309	0.614632	5.23071	0.91994	6.73682	0.649604	1.462	0.19866	1.32937	11.6382	4.12874	0.907486	1.04511	0.66698	3.98075	2.12963	1.04368	2.96236	15.8215
0.146342	15.7827	34.1241	21.1588	15.2095	4.15043	58.2757	70.3621	50.4286	10.1143	2.76934	102.946	3.77644	16.2145	12.5964	75.1018	47.9999	35.8892	12.3745	12.7311	34.5074	0.773518	46.56	0.346634	0.626657	9.38038	2.01815	0.0584879	2.73278	5.12042	3.20277	3.19259	0.534666	0.213477	1.43341	6.94326	0.476707	1.65739	0.876062	1.30707	18.8176	0.901593	1.61254	2.89995	3.3626	0.981746	4.82328	2.93706	3.70109	6.76357
1.67043	7.84531	29.3371	23.122	48.848	243.542	14.6427	19.9633	89.4598	9.53035	25.7203	6.93374	3.27305	5.74123	17.8052	0.653419	5.33562	6.47178	7.14503	22.9894	24.191	17.9289	24.3781	5.58229	0.275032	3.10605	0.639198	3.77199	0.307582	2.99247	1.64005	1.1164	3.90843	5.3342	1.49624	0.654146	1.71385	0.95534	1.57252	6.7067	12.0548	5.32056	1.2151	2.41385	3.12804	6.79466	0.94437	0.494173	2.20029	0.0564592
3.05469	36.0436	3.85898	13.1314	7.45196	27.8039	2.14897	9.70837	78.0887	8.86499	8.07787	48.7123	3.39054	5.57419	31.4458	60.0126	7.7952	8.26228	34.463	21.7097	5.02374	6.5778	4.8917	4.49074	2.34679	4.62493	8.7614	3.68516	1.65119	3.25672	1.48657	0.456629	0.393933	1.76435	1.77544	4.14343	1.76788	0.273933	0.695084	1.01667	2.64462	3.46483	1.5943	0.220663	1.60585	2.9577	1.4631	1.73488	2.15046	27.8254
12.0606	10.3755	28.2132	1.53128	13.598	42.41	82.3184	12.4305	78.0887	26.431	8.75017	25.2441	2.69773	1.7631	12.3622	8.23696	4.81708	9.11505	58.1761	15.9504	5.65221	6.0768	5.59247	2.25906	2.06843	5.78744	2.12163	6.16511	13.0275	10.2059	0.871694	0.2182	2.46152	3.30869	0.152942	7.6387	1.87964	1.4498	0.68918	0.367384	10.4727	4.71601	1.23055	2.20911	2.13907	4.25542	0.229651	1.12588	5.23962	6.13554
3.61795	18.4455	12.4907	27.0224	17.0474	52.2039	39.6123	9.12445	56.0429	32.6922	3.90515	28.0685	2.86036	15.419	1.15335	37.7599	5.84797	16.1059	6.58635	36.0831	27.0695	29.6319	8.04695	2.69296	0.101251	10.8378	6.39834	0.844537	7.66872	0.0951486	2.59375	0.569085	0.238649	4.43313	0.0390565	6.03173	0.0741011	1.15937	0.774336	4.81647	11.2095	0.589315	0.051338	1.7381	0.962057	0.105801	0.752006	2.20438	1.63695	12.9299
7.85325	6.07703	6.43193	32.5681	12.2589	45.7658	58.2757	3.54513	78.0887	31.623	1.07553	8.7116	7.9267	2.88891	11.5192	63.1893	34.3567	30.5468	4.77449	24.0202	0.781488	5.83608	9.10551	3.86658	2.70767	2.91347	2.00302	5.98852	0.678015	6.08098	0.0107976	1.72164	1.2193	1.12414	0.112189	3.35873	0.775479	0.727365	0.497699	3.38286	5.54399	5.22595	0.529803	0.127757	3.55566	1.01571	2.4307	3.34836	2.75489	34.439
4.13573	5.93645	23.083	1.72985	18.7242	7.6372	49.6891	13.9526	78.0887	31.6661	30.455	51.1199	1.79985	1.54076	15.5285	12.9523	36.0874	23.2201	1.89727	47.1831	1.80145	1.67424	26.9386	9.53013	2.82659	10.6419	0.612412	3.07584	6.50407	4.63548	0.403786	0.333055	0.464833	1.78864	0.704867	2.81706	0.132856	0.230634	0.924767	6.84499	9.30699	0.64653	0.834431	4.47679	1.71713	7.55762	3.82385	1.53287	3.09355	21.1133
4.58456	19.4526	45.1078	23.4893	31.7762	37.8304	15.8512	41.1178	48.1238	20.7786	9.62835	5.66265	3.64987	11.1445	3.20804	47.8575	21.4675	4.76407	38.1509	21.5238	22.4115	18.5519	29.529	7.56794	6.97331	2.72639	5.41337	0.897068	0.171854	0.271139	0.599346	1.26121	2.19337	4.36248	1.50555	4.06898	3.83762	0.0676648	0.23144	9.55158	0.541671	0.28061	1.81327	1.59955	4.44519	5.29716	0.798005	0.227928	1.06303	8.57344
4.39648	26.2117	20.5477	8.34863	10.6068	76.832	18.797	17.9791	8.06073	31.5715	20.7608	53.0755	0.132898	3.34863	6.80521	24.3855	40.8024	18.9565	23.7668	31.6153	27.5197	22.4592	22.0896	2.32499	5.5608	2.90095	2.02504	5.10072	0.539596	5.40378	3.23333	1.47973	0.584613	4.30066	0.120045	3.80688	0.636576	0.70934	1.18414	4.67958	2.18824	3.06266	2.15134	4.71127	1.38458	3.17711	2.09232	0.314351	0.914553	36.8698
13.4096	17.2083	40.1247	6.3398	9.94685	41.9557	82.3184	35.0904	56.0429	1.39033	25.201	35.6517	3.41962	3.85903	0.590037	68.2793	6.57688	45.0221	42.0933	1.20111	1.53543	4.90354	3.97029	0.00569195	0.590356	17.1429	2.33458	0.70332	0.190325	8.65005	1.96383	2.16985	4.00244	3.56706	0.515229	0.720705	1.1729	0.985642	1.81135	4.04427	28.6131	4.36748	0.931709	1.86503	0.787938	5.45554	2.87614	1.88991	0.889812	26.785
2.22481	1.95764	6.23661	7.98946	33.1183	11.5286	51.8643	49.1248	185.91	19.0614	19.858	51.0018	1.47382	5.33228	37.3656	0.916578	21.4675	0.524833	23.2193	6.01389	40.258	25.0557	11.5051	1.57144	2.15736	2.43448	1.81172	3.91158	3.31068	3.82871	2.91155	0.460087	0.879777	6.51179	1.57123	2.64926	0.85003	0.629475	1.63172	1.65533	11.7579	1.52841	0.440449	2.53247	4.28986	0.0304581	0.171111	2.80289	0.972716	0.515751
4.8926	8.28176	23.083	8.99008	25.7034	75.8435	60.2839	92.7226	71.3043	3.93931	20.8408	5.691	4.83618	6.96992	8.36358	39.4746	6.38944	39.5229	34.4433	20.4148	16.004	0.635213	64.1596	2.97867	2.0446	5.40369	5.91057	2.86937	1.44506	8.99751	4.28562	0.180459	1.81916	7.23347	0.316336	1.04346	3.80176	0.787404	0.500106	7.43159	21.2038	8.38421	0.252861	2.5423	1.52958	1.12325	2.43253	4.09728	2.64372	9.40298
0.900648	13.5133	3.09165	35.6481	31.8774	84.7397	102.056	8.0077	78.0887	12.7513	20.0401	61.4937	11.0836	15.9052	12.9881	34.447	22.6858	5.03882	10.7995	6.85558	18.9869	7.40869	25.5361	8.4065	1.00727	9.5585	2.61781	4.55877	1.56109	3.63054	0.685653	0.874154	1.66731	2.04381	0.659932	7.22862	3.84162	0.155242	0.671568	3.51293	14.3621	5.70033	1.53251	1.36601	2.03732	1.31463	2.94279	0.68981	0.175315	2.39053
0.46094	1.2758	55.0077	12.0434	26.1109	31.7578	48.4806	30.9472	3.68398	21.7328	1.67009	28.5886	5.47295	0.0466026	8.7114	15.8187	6.38944	42.4142	21.2033	27.1682	56.2312	38.5902	17.0476	1.70989	0.72197	10.3177	2.37641	4.09501	8.21773	9.26842	0.32654	3.63302	3.95027	3.19573	0.126723	1.78859	0.651793	1.76863	0.327157	1.47437	4.30711	3.17881	1.66058	3.17246	5.01865	0.937474	3.2253	1.57611	1.0578	26.9285
0.917795	2.77601	1.89803	18.3144	16.4575	36.5238	58.2757	28.5492	92.2155	6.98293	24.1811	14.9079	7.16624	9.12563	6.23205	28.2688	6.30614	3.17048	4.82903	0.0441977	0.825147	5.02434	44.9289	3.23577	0.485537	2.34037	3.21269	0.479971	5.77327	6.62972	2.43914	0.972471	3.58806	5.5994	0.509575	4.34237	1.11073	2.05108	0.883283	2.23976	5.07459	3.92348	1.74485	2.20055	0.581595	0.350833	2.47439	0.165657	3.60408	21.5749
3.56732	9.93008	0.626724	1.53166	49.0529	4.34342	40.6999	9.8633	53.2872	50.6936	38.0291	22.014	2.08461	3.29389	48.0145	10.473	11.0211	30.094	26.4048	57.8043	32.0919	1.55265	1.14387	12.1974	6.38231	2.79549	4.15973	1.40069	0.63353	0.144461	0.448279	2.47708	0.886032	0.332385	0.589708	1.95137	0.586172	1.34205	0.238107	3.58065	7.68699	5.63643	0.130986	0.548495	0.212068	5.18706	0.965761	1.52453	0.892299	15.1595
10.5659	21.3964	32.5169	19.9868	14.7246	0.270553	62.7009	53.3113	78.0887	37.6116	22.8963	33.9202	1.73852	6.65941	28.1204	1.7847	21.0093	47.3459	13.5043	3.24884	19.712	13.4534	20.4365	5.45513	0.0444916	5.08041	1.20652	2.16858	0.597139	4.37671	0.969955	2.8477	2.38697	4.00201	1.58894	4.99695	0.222671	0.992267	0.245438	2.72579	7.06311	3.55612	1.41962	1.26254	0.18067	3.64048	1.01142	0.722393	4.18663	9.98914
12.4518	13.7554	26.4935	0.234114	2.17286	84.7397	23.4248	19.2146	10.1875	0.364709	2.01966	6.52371	0.0306096	8.03856	23.7439	2.24162	2.10969	12.3486	10.2421	38.7083	0.612505	24.6625	87.6346	1.94692	2.85338	1.08981	9.90068	5.81539	3.59939	3.45563	1.46999	0.128935	0.211772	3.62307	1.28279	0.495459	2.0467	0.30018	0.496254	1.69482	4.37811	7.40112	0.704399	0.328108	0.674071	3.12704	2.46344	1.3392	3.69268	43.7021
3.28679	4.9086	29.141	9.20287	42.6809	37.6241	82.3184	19.3369	73.4897	7.98268	16.4867	52.4128	3.84635	0.937116	4.48322	31.0536	4.57547	17.9112	16.3839	1.83263	3.66794	18.6615	13.1788	7.31931	1.39676	5.25208	5.02091	1.59286	3.69464	3.03365	2.65795	2.25258	2.11591	0.873689	2.24394	5.99684	0.785984	0.981607	0.75536	12.6133	2.03539	1.55264	0.141388	3.1926	2.89988	0.42084	1.58576	1.8056	1.3763	33.1348
4.40181	8.67571	23.7726	25.4018	2.02175	85.277	58.2757	94.1389	53.2872	9.1551	26.32	17.1954	4.59767	6.03005	18.9705	12.8835	15.5113	49.5327	15.7361	24.3585	59.4476	22.6663	3.20965	1.27801	0.952539	8.04822	6.18535	0.325771	13.2424	1.82512	2.22103	0.672185	3.58229	7.59865	0.679004	2.69873	4.02658	0.846499	0.122378	7.48779	7.92101	4.17092	0.307859	0.682659	2.12481	3.59888	0.163336	2.40107	1.96342	5.49463
15.1233	6.86851	25.3347	1.14358	1.28154	163.974	7.51898	2.22388	56.0429	21.5821	2.42921	4.87462	10.1605	2.57977	21.9581	19.4973	25.9118	44.1032	30.8446	13.7119	12.3363	17.1315	8.82874	2.77505	5.29571	4.81824	2.17018	4.15761	3.0861	15.5881	1.18947	2.60201	1.27529	4.07637	0.055725	9.34871	1.39368	1.49402	0.290882	4.59191	0.689341	8.69505	0.739367	1.29299	0.246105	1.09826	1.64399	0.17974	2.59958	7.89314
6.913	1.0955	5.31905	38.9205	12.5741	34.2821	4.05338	31.1469	24.7146	20.8637	31.4138	56.9902	2.71449	6.12934	4.03365	18.7456	30.1311	20.9249	19.0838	8.79045	11.5206	7.13668	48.2774	1.32012	5.14761	2.88935	5.18846	5.79256	0.46313	4.50629	1.58271	1.72859	1.26172	0.192962	1.82434	2.67715	2.08372	0.922158	0.0546989	4.38532	21.2189	1.85062	0.465929	0.205522	1.91664	0.784228	0.84955	1.02667	0.734067	4.66198
12.8261	17.4522	22.3156	16.1796	18.9343	32.9752	15.8512	42.6839	8.06073	46.183	19.7747	43.309	9.03388	6.87464	16.664	30.1372	10.261	80.7152	32.1815	11.5354	25.591	1.42745	7.72866	3.58796	2.63281	2.95462	6.25174	0.870971	4.28751	2.81116	3.31924	0.35562	2.93002	4.50679	0.18563	4.34552	1.78255	0.425943	0.85815	2.27645	8.67478	1.23034	2.70887	0.352504	2.51264	1.45822	1.26813	3.79338	0.920164	3.36179
8.05114	19.2632	44.415	9.25186	19.8872	23.422	60.8805	12.7089	78.0887	31.6184	10.9894	7.37543	3.18421	5.40998	30.1653	45.4624	3.32801	32.7239	42.8004	19.2981	17.1791	20.309	12.7353	10.7032	0.682335	3.22674	2.48591	1.531	5.53799	0.490868	0.859434	1.5755	1.0216	1.81315	2.07331	0.680548	1.32341	0.742743	0.903634	0.753004	3.21228	1.56864	1.95086	0.0631364	0.970144	3.35384	1.5693	1.6487	0.00737144	7.60372
13.5941	16.401	3.47036	38.3885	25.2719	24.468	44.2508	66.6016	32.1405	29.0581	37.3907	69.158	3.06136	5.37259	34.8994	20.5751	15.5113	46.9548	18.4436	12.7144	20.0855	20.2009	37.0275	5.37173	4.8563	5.82752	3.75345	5.52044	5.0189	5.2353	0.0394529	1.50634	0.977421	1.19092	0.011782	1.60303	1.05356	0.280628	0.494188	2.81366	13.6537	3.44881	1.79569	2.24112	1.55582	3.26543	0.125572	3.79447	1.92486	2.09901
8.35028	18.9943	6.39705	36.9856	24.2985	4.08065	118.576	35.879	78.0887	40.3219	0.515288	17.7587	2.62126	13.7434	5.33325	46.5165	21.0093	19.9199	10.7614	37.0151	9.22268	25.7167	20.2221	9.6078	0.256858	1.85211	6.8492	0.125651	3.7671	3.60519	1.04386	0.249284	0.610306	1.59508	1.93575	1.17866	0.497159	0.549956	1.24738	1.92485	3.67997	5.90032	2.04122	3.08145	3.55432	0.305593	1.96093	0.806124	1.56171	0.384345
8.65737	12.7846	20.7053	0.660514	13.1545	1.49597	23.4248	25.0084	3.68398	30.9381	16.993	63.959	5.55231	0.533435	14.1014	34.2044	11.5626	12.0197	11.4776	21.4029	31.3325	6.4832	0.363308	3.91894	2.50299	6.2709	1.26452	2.80009	1.02231	3.27965	1.74779	0.682683	0.901969	4.71552	0.33714	1.24685	2.27855	1.34347	2.19659	2.61732	1.7328	8.26915	2.15848	1.00034	1.01559	2.44119	1.40775	0.974659	2.84973	3.10396
11.3143	9.41132	49.3633	16.4329	10.8229	82.4528	36.2711	48.9739	78.0887	8.20218	3.37514	55.6766	6.38362	3.28901	7.26805	36.7442	19.9784	30.8047	11.2495	59.4108	19.4814	20.9291	5.89764	5.76258	2.08914	1.82546	0.518702	4.54882	1.77925	3.0738	3.88768	1.25291	0.927727	6.36881	1.25329	2.27635	0.0933581	0.00881193	1.59746	3.91641	19.0187	1.2174	1.14214	1.34133	4.079	1.22394	2.47354	3.44812	1.05125	44.4527
14.1025	14.4605	24.2766	38.4335	37.362	99.5494	32.7701	6.68062	33.997	22.4225	4.23097	28.3266	10.9019	8.50035	23.8389	34.3969	15.5113	38.6484	1.4128	15.1423	16.1927	1.90424	15.7296	3.7563	2.43278	10.4843	1.08127	8.84747	0.62848	1.64689	3.71809	0.32965	1.78703	0.705207	1.0166	1.75689	0.115494	1.57043	0.555505	6.57586	11.6297	6.14326	0.574993	3.57582	2.40828	0.911194	3.73024	3.87883	0.63498	3.391
7.05669	14.2345	19.5494	9.63359	14.1304	45.1139	14.6427	59.0659	49.6902	22.4959	11.6306	16.3443	1.75517	4.44836	16.9792	64.9783	6.57688	28.8587	34.6766	37.9883	13.6361	4.11367	12.7854	5.38808	0.676428	5.44251	7.1578	0.119848	0.75088	5.56496	2.5405	1.30284	1.78034	1.41658	0.956102	0.505116	1.4813	0.324485	0.965767	0.932973	2.46292	0.565004	1.64716	1.57495	6.46463	1.34863	1.94342	0.155463	0.936758	29.8193
7.19773	1.15481	15.4523	25.8868	9.60743	42.4821	24.9931	4.86352	78.0887	5.45923	9.14379	26.5014	5.46718	1.14282	13.2865	32.5418	15.5113	35.9347	47.1786	1.73573	5.48102	25.784	8.42038	1.3113	0.656361	0.642966	1.90003	4.9724	3.36422	0.872208	2.12187	1.53331	0.394386	2.11682	1.30281	0.373815	0.500526	0.884856	0.415378	2.0108	19.6967	1.7942	1.36154	7.05322	4.20929	1.91166	2.51831	1.29696	0.934607	10.6492
5.63545	13.1134	17.6315	51.0178	12.7998	41.7843	32.7701	17.4775	78.0887	36.6976	28.672	19.8665	4.64103	6.77543	16.7197	28.3944	28.8899	3.2282	23.9853	62.039	33.7471	4.25444	3.83084	0.35112	2.90836	2.85897	7.89457	5.43495	5.65288	8.00486	0.65212	1.60944	0.884148	0.553784	0.438861	1.18184	0.74035	0.528099	0.060331	3.94384	14.5774	4.08866	0.515954	4.06414	4.26816	3.09185	0.364988	0.350522	0.790293	16.5325
9.96841	0.383614	4.16031	1.06727	43.5128	37.2932	82.3184	65.5197	31.2413	33.3334	6.93676	49.3339	1.8729	4.65326	1.25616	64.3238	19.9784	33.7416	18.3326	22.1358	12.3236	10.3233	8.04706	2.89866	2.26644	2.53743	1.64485	2.12663	2.87134	0.814621	2.62853	1.01642	0.499205	4.62574	0.696914	2.50007	4.55376	0.146441	0.0646687	0.294776	0.352707	2.23575	0.349724	0.130031	1.34532	2.21276	0.860874	2.45718	0.867089	6.32879
7.12414	24.3345	42.5348	16.1668	11.8238	13.57	46.0237	34.6059	78.0887	0.635751	28.6757	43.5461	0.736542	10.3845	1.94656	10.3581	47.9999	16.1652	42.7644	26.0825	51.9455	9.33623	5.5345	3.03821	2.9595	10.8402	1.19098	9.24327	6.16034	1.17832	1.00716	0.0283124	2.86187	4.72079	1.71048	2.01159	0.345345	1.35791	0.0208977	8.02885	8.50151	3.77646	1.83317	0.471445	2.5603	5.77903	1.02581	0.885228	0.278037	34.5203
1.15868	8.01146	11.332	53.1874	24.7583	36.6675	2.27618	36.0414	89.6645	6.26627	20.221	31.5894	1.49214	4.43942	5.59927	27.7617	21.1968	11.7485	86.9974	5.70129	9.13797	3.69588	44.7684	8.20203	2.64581	5.13316	4.15694	0.717014	0.153881	5.18345	0.83551	0.0892409	0.0303968	1.08797	0.748844	0.708984	1.63551	0.324642	0.498629	0.81408	12.1374	0.888968	1.25364	1.30523	0.379315	1.53822	0.501321	1.04262	3.33351	22.6445
0.651476	19.2891	11.9159	30.2841	17.8158	66.1565	31.5616	70.4132	23.9762	9.61886	16.674	58.4515	6.29225	9.64155	1.20258	44.2376	21.1968	11.8499	7.14084	8.04242	64.6358	12.5175	55.8748	2.28413	0.208021	1.12193	5.49839	0.826447	0.333579	4.67151	0.166716	0.251427	0.242825	9.41133	1.05799	8.13609	1.99641	0.0109676	0.251003	5.92512	14.7569	5.81505	0.556562	0.978575	5.33636	0.433027	1.52189	0.839	2.03978	37.3637
0.634687	8.75815	61.906	26.5	7.21917	100.641	2.43332	9.64742	54.3911	8.52126	0.840948	28.852	2.10367	12.4567	10.5617	25.5026	9.80281	21.7125	7.98499	25.2987	20.2742	20.1893	22.4364	4.29488	2.45592	1.52705	0.928147	2.76698	3.23175	0.625111	3.18411	0.923142	1.80614	1.5957	1.13337	3.29578	2.9858	1.07327	0.881956	10.1386	20.1957	6.67557	2.14753	4.99556	0.743782	0.527313	3.20308	1.55539	2.62195	3.6308
15.8926	5.12297	1.17579	28.3581	25.7486	16.3942	51.8643	12.2736	78.0887	7.66295	14.9136	2.39496	8.47515	7.08523	11.2082	44.5184	58.9419	69.7349	4.79982	3.76391	24.1213	0.346915	4.12816	5.73474	5.2669	2.69763	0.218693	8.89726	0.609378	4.3708	2.12563	0.767853	1.08829	2.55229	0.739614	2.44408	1.40182	0.207375	0.283223	7.77603	8.45139	3.0565	0.60007	0.940124	2.87635	5.523	1.14083	4.06264	3.10731	5.76175
12.3229	23.5711	41.5365	76.0645	4.01696	102.081	6.01615	18.3725	56.0429	19.6201	11.4088	27.2493	6.06266	5.6927	24.2287	21.2077	29.8895	7.02098	0.336764	4.23796	32.7576	3.7162	17.5138	5.25149	0.525937	4.44993	1.12045	1.75391	0.538949	1.79746	1.39023	0.946762	3.23047	1.19453	0.13791	2.83533	0.285897	0.972392	0.73569	6.87689	3.98103	0.523949	0.157151	3.40903	1.8749	7.24203	0.503529	0.848726	2.97012	2.23913
4.03267	10.3517	25.3347	25.8321	12.4153	76.832	0.950461	48.1421	167.755	7.34618	6.76967	3.60809	1.65514	16.2427	2.16765	40.8912	17.7605	19.4931	11.2561	29.4461	18.5344	58.1703	33.7962	5.6546	1.88065	4.64558	3.44867	0.777949	4.09901	9.2496	2.69555	0.36151	2.04405	2.42229	0.691066	0.109534	0.490192	1.53248	0.528612	2.02845	6.24989	1.74664	0.770313	6.20546	0.601967	3.05779	1.50613	1.95451	1.03821	0.690461
1.28331	11.1218	28.8879	23.7796	18.7336	58.8092	82.3184	4.58474	46.7604	8.89648	8.99023	63.587	0.205151	14.0712	46.8697	9.39972	15.5113	0.292151	26.8245	12.2301	24.1267	2.35223	14.584	1.11134	5.33958	1.7951	2.7252	4.7278	4.37041	2.5984	1.22491	0.26464	0.5266	4.4612	1.17	9.53579	3.79672	1.38594	0.607577	0.444455	21.0489	4.69523	0.481322	2.04611	2.88408	1.97382	3.60746	0.362641	6.41716	32.4709
20.5533	7.11699	12.1824	17.9749	4.40126	26.5945	8.19144	30.5466	33.997	1.74231	14.4965	4.57145	4.1985	3.42822	15.6327	13.6542	6.84762	76.2421	13.3272	41.9206	9.92535	7.71391	6.70822	7.34387	0.867293	11.5174	4.34851	5.23421	1.96819	0.376803	1.53803	2.53152	0.750107	0.136737	0.586146	6.01785	2.78454	0.880013	0.00482115	4.36968	3.74215	3.77034	1.11006	1.67571	3.28673	5.16348	0.717811	0.323839	0.62267	18.7897
9.49912	2.98231	25.0439	10.8694	5.23755	5.74003	0.395227	3.81832	75.6811	51.3885	7.76359	15.8302	5.5996	6.07418	5.95182	55.2968	6.57688	1.57406	35.772	10.1124	4.80394	14.5877	37.4334	5.9407	3.37522	5.73697	5.85001	4.15091	10.5737	7.75811	0.532146	0.0326342	1.8168	4.1342	1.10177	2.53727	0.442604	0.129734	0.229225	3.40958	8.20148	2.94083	0.686206	0.945932	2.6135	1.63744	0.300395	3.885	1.48344	20.4062
1.7688	27.4571	34.6732	20.3177	9.09413	288.308	49.6891	40.4967	56.0429	53.2319	12.1765	19.3478	1.48094	4.15411	27.2127	3.53266	24.6934	19.5243	21.1519	4.07303	35.6823	18.8373	1.15316	7.96086	0.996293	4.90155	4.03394	2.21171	2.10733	6.53742	0.115492	0.458691	0.627382	3.31439	0.106502	2.16853	0.0144977	1.17687	1.03443	1.58708	2.6005	3.22685	1.65933	4.87236	2.9066	1.97384	0.375471	1.7971	2.12182	13.3563
6.08644	15.4898	47.287	18.5748	51.3609	115.355	31.5616	72.0201	78.0887	11.2915	18.5198	11.605	0.338444	11.2303	7.63859	17.4192	36.6059	4.39733	24.2736	48.7858	10.578	16.2577	50.5871	1.25372	2.38636	6.06228	4.14867	1.22868	4.37114	5.05481	0.539213	1.66042	1.58424	0.241642	0.0945697	1.35844	2.00725	1.22702	0.872796	3.43608	17.5981	1.28844	3.88047	1.76853	0.395666	1.45922	0.615839	0.705558	2.17388	9.53662
10.5242	25.7723	3.70133	4.43782	28.1057	13.0646	82.3184	0.243196	53.2872	6.12905	2.30944	8.69669	9.02402	13.2849	16.7001	23.7517	34.5983	30.8529	30.7956	24.668	1.70667	9.49733	11.9623	9.25678	0.360694	9.63532	3.69667	0.624468	11.0533	0.912546	0.492429	1.01087	1.63929	4.67125	0.783335	1.91213	0.546504	0.175111	1.58068	5.69443	4.90526	2.79501	0.879515	4.82536	1.36394	3.01195	2.16495	2.42356	0.431747	11.5735
9.40095	10.0652	45.0596	27.0027	11.0069	67.6008	48.4806	12.4992	62.4536	23.7508	5.96233	7.98775	2.70316	7.71128	5.83028	1.78794	8.06594	1.1042	33.1245	24.8462	10.5927	5.74293	8.26244	2.32864	2.86355	3.354	2.3687	3.54261	10.8448	2.71442	0.23186	2.07358	2.98728	0.0663325	1.13751	3.57487	2.08925	0.429767	0.345128	1.23124	7.94629	3.92293	3.02431	0.611913	1.94988	0.419494	3.32919	0.167399	2.40985	1.28448
3.8074	2.85313	36.3957	46.9558	12.5568	0.796614	27.3319	56.5061	33.997	15.3938	9.68775	5.53866	1.7212	11.4179	4.27079	69.6325	81.0071	22.1283	45.8836	33.4958	0.834981	10.0039	47.4736	4.47327	4.26152	1.74077	6.48789	2.68069	4.61185	0.553009	1.64438	2.76154	2.16842	6.36292	0.0888433	0.114954	0.88403	0.243992	1.1964	3.8795	31.006	4.36793	0.39926	0.661667	2.55749	6.06549	3.33561	1.84543	3.71235	24.8885
15.2438	5.17184	47.9863	20.9563	0.965521	5.6622	37.5203	33.885	33.997	42.4359	21.5891	23.3347	5.76206	10.1685	15.5569	45.48	2.10969	14.3039	16.1618	23.9204	29.4507	29.4934	35.269	0.854355	3.46409	11.7611	6.63966	0.169318	2.02243	5.3804	1.29255	1.02653	1.07877	0.502147	0.0618607	0.454046	3.22576	1.09363	0.668763	3.39421	11.2704	1.73781	1.90621	1.19215	1.66835	0.319717	0.547186	5.52415	2.85253	3.60066
0.648576	27.9358	37.853	3.48904	12.2687	5.6622	88.9188	43.6169	33.997	2.70374	25.6868	42.736	5.12701	9.84641	28.3042	15.9852	47.9999	3.84474	13.5556	27.6269	20.4211	31.4357	20.6765	0.62298	2.95144	4.37065	1.42125	2.53705	4.07959	3.36044	1.27089	0.365142	3.7069	7.99256	0.231403	4.02884	2.02479	0.395105	0.525082	5.07877	7.08615	5.49639	1.6844	0.987731	1.37432	4.30502	1.22974	1.01275	0.967234	51.7624
10.1692	0.0872505	17.8268	36.9474	28.9426	26.7131	55.4472	20.2396	56.9421	41.0943	17.4233	22.3064	3.75921	11.6995	0.836526	5.34012	14.27	20.5319	14.7217	6.53644	10.7126	9.66306	69.4012	3.1788	2.6159	3.6037	1.31737	10.1081	1.11317	6.82705	1.91563	0.575475	1.57803	10.6551	2.12563	6.77483	0.252003	0.829683	0.260155	11.5253	6.14465	6.07238	1.52264	5.77218	1.11714	4.34623	4.62727	0.0883578	3.83125	17.6587
2.82707	6.28443	1.39405	39.1448	24.0651	47.7171	2.72259	56.4972	67.1545	31.0584	19.0603	42.411	12.4339	4.9014	0.315447	43.039	17.7605	26.8427	0.166177	14.2748	1.02486	54.1636	22.3983	8.83403	4.52768	7.12694	0.668631	1.80388	1.17588	2.4489	2.45939	0.732264	1.55012	2.14047	0.0942422	0.979903	0.103214	0.484384	0.373249	0.181838	2.02342	0.453148	2.15525	2.74412	1.83723	6.45074	1.03419	0.232927	0.792554	22.9559
0.79722	2.63804	3.70133	16.5696	16.695	37.2932	47.8435	11.1416	34.8092	19.1881	2.27948	58.4672	2.47405	5.55614	1.6795	75.1018	25.4223	43.4751	29.7161	40.7097	21.5157	29.0214	66.4139	3.96796	3.56559	8.69677	0.572209	1.59604	0.595888	6.30315	2.49727	1.32996	2.49906	4.53167	0.97881	4.53182	2.28479	0.214158	0.0536062	0.844827	5.41762	0.706286	0.708578	0.487118	1.93893	3.24283	0.0315167	1.97076	1.32561	19.5759
2.4981	0.325493	16.8642	4.53088	10.1123	37.5311	38.5283	11.8399	56.0429	17.4723	26.7874	24.8238	10.2896	18.7226	2.98845	34.8467	6.57688	49.4128	21.4218	3.61293	53.7816	6.33102	17.1629	11.5998	4.12008	6.05114	2.32375	2.78134	10.6185	12.0091	0.395308	1.24595	1.94727	4.03308	1.03701	1.0767	3.17233	0.141956	0.758587	1.99022	8.2452	1.21029	0.360656	1.85037	1.24438	3.76079	1.81239	0.78472	0.531786	8.70428
2.48785	3.47718	3.50523	38.5376	16.6674	14.1224	43.2378	16.7864	19.3771	28.2902	12.228	19.5483	2.60001	7.6	27.2845	26.2733	30.1311	20.0039	12.4441	14.845	13.4035	8.3549	4.44127	2.14945	6.42845	4.57968	0.660166	11.1448	5.07316	1.12316	0.666766	0.760787	1.8734	2.85726	0.143863	8.62347	1.96931	1.02169	0.127399	6.47721	12.2009	2.64755	1.90559	2.60165	0.728999	2.44488	0.263042	1.48288	1.15823	24.7452
9.22067	22.7399	32.5518	8.25969	3.91899	57.6869	61.4924	57.0164	2.66871	27.3462	28.018	44.0137	2.45467	2.91303	11.0168	6.64118	33.38	21.6824	27.853	24.9138	11.6304	10.0072	18.838	8.09931	2.242	0.378971	6.43504	1.30592	5.47943	12.1667	4.91729	1.25282	0.457622	3.97067	0.673564	1.79935	1.87734	0.248286	0.332231	5.84297	3.16252	0.716886	1.35214	5.66502	3.43677	4.26277	1.28363	2.64188	1.94586	17.9527
0.416046	19.6068	17.792	8.21734	52.6068	65.1274	95.4873	55.0116	40.4077	56.9975	10.7564	8.40464	0.0474375	1.3067	30.3346	23.7517	15.5113	32.6134	24.7064	2.74836	19.9625	22.4868	3.40296	2.47366	1.42448	7.63586	0.262604	0.376628	2.1818	4.93618	1.93592	1.34925	2.71929	1.11638	0.0164377	3.40585	1.1166	0.186963	0.147416	9.47888	16.1338	1.22722	1.2952	0.147157	3.28798	2.20724	2.80785	1.43085	0.842156	22.5283
20.7837	16.3535	20.2393	5.21137	9.61483	12.9443	82.0368	10.7917	23.9762	16.2288	11.1814	49.1687	0.245702	8.20512	0.0425375	23.7331	20.4137	59.4264	31.2748	15.0835	17.3535	13.7046	10.9161	6.71564	2.86899	11.5522	2.08167	6.32471	0.994552	5.79192	1.32135	1.95351	2.82438	0.251805	0.175349	3.51531	0.254248	1.6854	1.26295	7.03304	35.5488	6.47413	1.06603	1.30515	5.77744	3.17834	0.567383	0.30266	1.49744	13.0872
13.4551	0.868902	4.76998	0.289119	31.6322	45.5638	20.2082	9.6306	56.0429	1.6649	7.63365	27.8394	4.17158	8.22192	30.2011	51.2768	30.1311	25.3005	23.623	6.68246	4.39223	11.9063	30.881	7.03193	3.69408	3.50457	0.794741	4.60013	4.59388	7.44388	1.69981	1.97869	0.931573	0.759643	1.03441	5.28412	0.810258	1.74194	0.834105	3.84751	7.74163	10.5418	0.204898	2.85114	1.20445	1.54605	2.37089	2.53289	0.928346	11.4339
6.5227	15.8408	6.73094	9.35782	20.8687	1.01058	53.0329	61.6428	56.8551	28.2292	2.69285	39.9449	1.41577	18.6567	8.11415	13.8709	14.27	28.1238	15.1261	38.7956	11.0175	37.1335	25.3569	11.8969	0.319683	0.794549	3.7178	2.80925	2.6883	2.04529	2.35535	3.92974	0.985712	4.7236	0.175646	5.13812	0.223902	1.35219	0.0606161	0.684591	1.16544	4.95687	1.82048	2.84019	1.72415	0.69405	0.963574	2.75636	0.311639	0.851142
3.75284	12.4859	23.083	56.4954	3.43701	48.4571	66.568	1.88187	56.0429	26.7067	7.25695	8.99424	2.45489	1.04536	8.38058	19.4786	18.2186	22.3222	39.2607	9.67356	21.4945	13.4531	14.8088	9.23571	0.571332	3.52663	3.0241	2.94373	0.330819	5.37978	1.33828	0.260931	0.926235	7.96821	1.69394	5.04775	0.545372	1.46261	0.852281	6.75935	8.4976	10.0398	1.4856	3.49945	4.38565	2.93455	2.97278	1.91412	2.65256	10.804
3.8683	13.1357	25.6885	43.29	10.9713	29.3855	28.576	48.764	32.1405	27.0402	20.455	0.147569	0.115994	2.86764	2.82039	58.9349	27.6716	33.2113	4.19939	16.5263	57.9983	7.97076	5.65656	3.41189	4.76139	4.92038	4.71862	0.125288	5.27549	2.89131	1.7707	2.04911	0.346229	4.37908	0.524167	1.50209	1.7446	0.922666	0.230477	7.31028	0.838439	0.903445	0.900529	0.411612	2.66808	3.08209	1.66956	0.284086	0.446034	4.38499
12.8024	16.7526	22.3607	46.1291	11.257	12.5101	55.4472	47.9787	85.5147	8.80246	6.34147	51.3843	7.72564	6.10366	20.0772	1.43498	9.28426	11.169	18.218	59.9506	44.3372	21.9278	48.0603	1.54897	2.85862	2.94785	4.4619	2.08351	0.641925	2.39849	0.258925	2.02674	0.646708	2.01725	1.81989	0.224207	4.51719	0.679333	0.0992961	3.66178	0.569082	3.20435	0.770138	1.76947	3.88928	0.514635	0.234673	0.250438	0.657536	66.2132
14.3189	9.19525	28.9227	23.3001	18.014	33.894	65.3995	59.872	85.4426	28.4644	0.451437	22.3008	0.0657507	0.112895	16.026	7.03813	18.2186	31.8974	21.1141	4.8323	9.40592	3.15017	31.1792	3.13903	2.32012	4.6055	2.56259	2.01775	7.15194	3.56932	1.13348	0.441018	2.43698	3.96798	1.70985	2.62826	3.6007	0.533413	0.184561	0.597911	10.2326	2.95145	2.20902	0.657285	0.554168	0.862048	0.137732	4.56496	0.239497	9.44368
7.20855	10.3418	0.0178325	5.79061	18.0953	1.08763	24.2708	20.2261	24.8265	24.2809	9.68598	18.534	0.0693777	1.47392	16.266	27.7526	15.5113	36.3086	14.8414	16.9554	2.15297	30.6969	49.8468	9.25783	0.659389	3.35602	0.522498	4.93085	6.79446	4.93164	0.420836	2.75325	0.0963235	5.34061	0.628195	1.51216	1.95189	0.505753	0.385069	6.10016	16.654	4.81884	0.0942912	0.0955581	0.440249	1.65282	1.55026	4.96065	2.72542	40.5051
2.1027	14.0401	47.8361	30.7716	12.1331	54.9694	17.8594	27.4453	78.0887	22.5108	1.97034	4.00531	1.23807	0.904102	3.48728	18.5537	8.77192	63.54	13.1165	20.3553	12.6282	16.349	20.6479	0.564002	0.834529	2.09045	6.8978	5.42539	9.36086	6.74307	2.11923	0.494111	1.64269	1.40209	1.28949	5.3341	1.7457	0.269188	0.323156	6.74159	12.8955	2.56439	1.03117	1.27649	1.37673	8.13711	2.54397	1.90465	2.80759	27.6394
3.33998	3.15412	61.6528	8.2151	36.835	84.7397	48.4806	13.165	18.5649	9.85078	0.611388	2.75892	2.35738	0.480988	9.82882	48.048	6.30614	24.8782	24.9999	25.892	26.2558	3.72705	0.029181	0.0841373	0.421656	0.44747	4.90749	6.5335	5.22875	3.86627	0.786602	0.547728	2.2529	4.26619	0.396887	1.89373	2.43914	1.15187	0.247743	8.74713	7.32094	0.203363	1.03079	4.47171	3.49622	0.145208	2.82435	2.79514	2.75985	35.4953
0.118398	1.63932	22.2003	34.6095	9.54282	42.4333	112.007	45.4379	205.233	29.6075	16.8847	25.2113	2.53869	9.78571	3.42212	12.0298	41.0731	11.9279	14.7423	4.94845	34.5209	17.879	40.192	0.828229	0.840642	2.05008	1.90939	4.98104	10.5276	0.396893	0.498538	1.47968	1.92455	0.178841	1.78858	3.38867	0.657294	0.257707	0.43857	3.34544	17.1745	7.44232	2.47246	5.58457	0.268871	3.44683	2.44991	1.73616	0.192351	6.3149
20.8438	3.96976	2.86068	13.4846	3.27453	74.6291	65.9709	25.7373	89.4598	17.0014	17.5808	9.1715	3.90777	4.07303	11.2581	21.7303	40.5316	20.7725	11.7771	13.5492	30.256	17.0486	19.2128	2.43979	2.08957	2.74269	5.63367	3.21109	2.85214	2.90019	1.23619	0.134387	4.62209	2.57867	0.659727	1.11879	0.0849712	0.0237468	0.942699	0.80507	15.8952	7.71935	1.36998	0.611434	0.893303	3.67555	0.6568	4.52652	0.977514	15.1718
7.3192	7.04438	23.083	3.76442	25.8709	24.6896	6.18328	47.3175	23.9762	9.1519	21.1653	78.884	5.02834	10.4323	13.5691	9.83519	16.7296	5.69253	21.8307	23.0045	22.01	28.7911	17.9562	2.07474	3.42763	4.67922	5.16455	1.6325	0.827105	3.07418	0.905562	0.752482	1.60802	2.82951	0.744536	2.99961	0.538176	0.0563988	1.26854	11.8097	3.46212	4.17955	2.57761	2.90558	3.51555	2.31424	1.57246	5.29283	4.45309	13.4488
9.73528	12.5817	30.2224	57.4052	6.51106	32.9028	38.8126	7.07448	78.0887	1.00246	11.1819	5.31405	7.89044	7.61813	18.5914	15.7426	10.261	51.2907	29.0739	57.8102	14.7523	21.6865	13.9085	0.671018	2.70737	8.16758	5.50421	5.30474	5.80912	4.30605	3.81886	2.24773	2.26642	1.5878	0.990509	7.54535	0.394867	0.50582	1.10083	10.1508	20.3364	7.8737	2.62686	7.14744	3.23935	7.22608	3.94483	2.97309	1.09456	9.22649
15.8379	26.8159	10.9176	36.9322	22.2283	6.76427	2.43332	40.9596	43.925	34.4911	5.22297	61.7597	3.72338	7.28075	25.1239	16.9573	5.35855	13.2796	15.8012	20.8914	8.42691	35.6737	19.7929	1.05278	4.67531	2.42649	2.37571	1.50597	7.80089	6.6652	2.76047	1.03895	0.741642	3.17086	0.334135	1.34391	0.982517	0.315271	0.251133	1.8774	15.4741	2.23495	2.92577	2.25513	3.02788	1.71583	1.51989	0.530864	0.452703	34.3832
1.30114	16.6439	26.8116	14.107	25.0351	76.2063	49.6891	17.243	32.6047	24.1834	21.2199	48.8226	4.75762	15.671	19.1841	23.1974	3.59875	52.7323	5.72017	21.5947	35.32	22.7939	4.41494	2.67964	7.74701	3.94137	1.79279	0.920375	0.535779	1.18976	0.593319	1.56325	2.84069	6.2837	1.37511	1.33237	3.28795	0.67573	0.715257	2.84633	7.25016	5.13413	0.303138	2.34358	1.87723	3.01557	0.244072	3.43348	1.41438	4.54498
16.6253	24.0323	0.591845	11.5868	4.43043	85.1083	31.0383	0.754203	53.3759	11.2851	43.3795	38.0526	10.4519	3.68333	5.0034	12.1963	21.1968	19.8466	42.7245	1.77778	45.8208	19.896	29.3863	8.59908	0.60223	11.3341	1.8515	4.538	2.46395	1.48098	2.92525	0.555067	1.37061	4.09657	1.94045	0.766836	4.01724	1.3789	1.17489	7.89074	24.736	8.52313	1.72428	2.3699	3.17218	7.07653	2.98583	0.395382	0.0555939	18.2609
4.22945	21.3993	2.54258	7.35427	4.22778	70.5911	48.4806	13.6487	64.2173	25.9733	23.4845	45.6717	0.119958	1.6676	11.3491	21.7303	9.80281	3.29575	36.0691	20.4925	29.5244	12.1608	20.3561	4.95386	2.95242	3.49256	4.34945	2.72055	0.71024	2.61614	2.41059	0.491651	2.33075	0.125663	0.40646	3.26772	0.466222	0.902016	0.669691	0.0443805	10.4432	1.34262	2.22713	0.133049	0.0128968	4.02442	1.66901	3.32316	4.74581	10.285
0.261031	16.1643	18.0222	25.7647	9.70436	62.8771	58.2757	56.0153	33.997	13.2711	13.6815	28.586	4.69025	7.4206	0.20694	11.1764	18.2186	26.0978	57.9906	3.05553	20.4091	9.8287	38.6347	4.00436	1.94938	5.079	11.457	5.50442	3.71423	9.10411	2.20531	0.121046	5.03591	1.24322	1.10149	3.45372	3.46633	1.64134	1.63425	4.77724	3.69455	8.87564	2.21727	1.85871	1.30763	3.98046	2.35505	0.568067	1.03127	24.4442
0.269708	0.653869	15.9008	2.04232	14.8965	43.6194	66.0719	22.5894	15.7488	9.38941	10.8494	8.42659	0.551886	0.587557	4.85246	23.1716	11.2919	49.6518	11.1097	35.5191	24.1671	9.22167	31.9249	0.316135	0.00350919	2.37541	2.036	7.07177	3.95236	2.51243	1.52282	1.13534	0.0676611	6.20615	2.28872	2.9661	1.08696	0.324436	0.122801	2.69994	11.0246	1.38316	0.251364	0.538682	1.88581	5.68556	0.698097	0.22542	2.31711	11.5036
26.1884	19.9645	6.23661	37.8483	7.40554	75.8435	39.6123	89.2677	89.4598	24.838	27.9286	5.68146	2.35021	6.64981	44.486	3.1756	33.38	4.92501	23.5723	7.19315	0.664785	21.1712	12.624	3.49692	1.48948	5.31509	3.21646	1.76286	2.36312	4.02889	0.155689	0.548227	0.0661958	5.8691	1.06237	1.4856	0.74056	1.21843	0.377914	6.19546	12.9205	3.08712	1.99328	0.208832	0.748255	5.22188	0.6731	1.23183	1.78662	49.5302
0.239448	15.8102	31.1399	41.226	0.863813	15.709	70.2362	19.9148	78.0887	6.26201	6.1282	36.363	1.71171	9.99015	4.13518	44.3279	10.0735	17.4812	32.4154	11.5153	25.3031	19.5576	6.8482	6.7557	1.51796	7.32368	3.43958	1.53814	1.5742	2.00011	1.43607	0.393393	0.0687499	2.07252	0.348214	5.25088	1.44502	0.361981	0.0162164	2.97723	10.9734	9.11199	2.51809	5.25577	0.269107	0.926462	1.0054	0.689237	1.83895	0.784116
0.685078	1.56651	8.39288	20.341	12.2046	40.5051	65.3995	21.1536	33.997	7.30075	34.4896	36.9987	3.18188	9.62194	6.40831	23.6355	5.33562	12.0177	20.5678	12.6101	8.79133	5.83827	18.5576	3.00249	3.82143	4.67169	0.323697	1.18183	4.26911	9.9745	0.492974	1.85385	0.594797	5.42076	1.57769	0.0625263	1.28473	0.720866	0.647308	4.10554	7.74257	1.39194	0.814942	0.84687	1.62648	1.87328	0.106987	0.3578	0.0943346	8.71801
5.93071	12.608	12.0764	47.2959	4.96121	6.19943	58.821	63.8099	89.4598	2.93439	1.62389	63.5236	2.15895	8.38573	5.41478	25.5667	11.0211	1.92787	10.1604	27.547	43.8442	14.7816	43.7543	4.07099	0.86449	4.26944	3.28712	0.788929	1.54536	9.20771	2.65982	0.98851	0.038238	2.06026	0.967557	0.435913	0.44745	0.520597	1.09173	11.0719	4.98074	0.697138	1.88094	4.87653	1.59669	1.63653	0.30616	2.42177	3.17395	3.28169
2.29424	4.18247	9.25569	25.899	3.81206	76.723	11.657	7.40202	33.997	0.891623	20.0879	39.5059	3.94487	8.2501	16.0437	41.3417	3.59875	35.0531	16.1349	24.0823	41.9422	1.06624	22.6655	1.1987	4.56197	0.564728	4.38782	2.2657	7.4633	7.01017	1.37592	1.23527	0.328597	1.05033	0.356442	0.601619	0.437227	1.76612	0.649949	1.1403	18.5377	4.91599	0.718697	1.15818	2.92825	1.01849	4.83151	0.537754	1.95281	8.93177
2.32951	4.00439	20.2045	4.01533	2.59018	45.7658	29.8298	30.0528	69.6185	28.3703	13.2903	40.3513	0.484292	1.9299	15.6088	39.6651	3.59875	8.73261	16.5913	13.3871	26.1725	9.42802	25.092	6.66491	0.0593134	12.9515	1.55098	4.4563	4.4963	13.7857	1.85952	0.755947	1.48561	3.1534	0.809825	3.29697	1.09747	0.153532	0.131215	1.81722	4.93898	1.8688	0.488407	1.77071	5.69379	8.61361	0.424696	2.93179	0.929356	16.2842
7.58948	2.98547	8.03991	10.3957	49.7284	119.111	86.7435	25.1965	8.06073	15.5462	15.7996	19.4205	4.38077	5.0985	17.9275	13.3734	12.0208	36.8951	22.3818	62.3998	30.1713	9.92564	21.9689	3.14043	5.8311	2.03743	7.85272	1.50177	5.51909	2.47074	1.12868	1.30869	0.0606332	1.22667	0.266062	5.62056	5.36693	0.233137	1.65834	1.47062	10.5976	4.71659	1.32675	2.50984	0.941343	4.32747	3.3756	1.84586	0.870232	17.9027
2.53278	20.1321	6.12405	23.4958	33.7325	75.8435	109.512	22.3927	11.9512	20.5602	5.17378	8.92418	0.83339	2.0718	22.9671	35.6642	3.14058	31.2025	23.9612	8.87622	8.4499	28.0819	44.3835	0.157827	0.607676	13.0171	2.23006	2.37898	2.43873	1.37736	1.44403	0.416621	0.214762	3.81715	1.61983	2.26165	0.0915196	0.585345	0.616197	8.76181	22.0006	6.20248	2.85767	1.35007	0.529104	3.59974	1.62043	1.56574	0.184979	30.3644
6.7012	0.153677	66.7936	23.8271	17.7081	50.5817	41.3568	0.603967	78.0887	11.3031	13.9746	75.4931	3.59642	0.244227	29.3918	7.94183	30.1311	7.99516	12.555	31.7242	36.5944	12.6622	53.5712	6.4841	0.0814615	7.27079	2.33286	3.98766	5.42168	3.47934	2.548	1.06711	0.983406	2.54807	1.75091	0.391592	0.553507	1.10858	0.302484	0.0751487	1.64047	4.23304	1.37559	0.704218	6.22442	3.63621	1.58088	0.797807	2.50662	7.78298
0.716663	7.99041	35.3177	17.389	19.1086	24.8233	100.164	20.7591	12.8504	5.66742	11.2506	49.6722	11.6964	5.7027	13.1501	52.281	47.9999	7.87115	11.3128	14.7304	17.778	10.7205	12.0599	0.726934	4.19346	19.5638	1.2079	2.71352	4.46844	9.36764	1.1732	1.16991	0.268113	1.98908	0.55557	7.47408	1.29649	0.0671285	1.00548	0.493803	9.92148	2.94213	0.927265	5.11648	2.66735	1.91343	2.68334	0.379831	3.56846	6.80416
16.8224	13.535	45.6087	3.81303	6.08635	75.4567	65.3995	52.7643	11.9512	11.5574	20.8457	9.24589	6.63441	0.397432	25.4022	49.8892	3.08641	33.3509	3.06495	0.933153	52.7931	32.1382	15.3661	5.64222	0.882767	8.40152	0.697112	6.02611	3.58012	3.56706	3.92187	0.859193	1.81618	0.769606	0.13927	3.88658	1.07033	0.569778	0.0668958	0.963391	3.84324	6.50815	0.092504	3.30747	2.2989	4.23969	1.31916	1.00945	4.86216	34.2745
5.89913	5.68408	9.6471	4.77216	18.2374	8.47872	31.5616	4.31114	84.4994	10.0985	8.91703	30.1156	1.78834	4.11464	15.0469	56.2404	18.7372	31.0536	12.6802	6.92576	6.04602	1.7505	35.6512	2.07632	1.3308	20.2008	2.26655	3.23351	2.62306	6.53932	2.49296	1.91721	0.402686	3.26321	0.768113	5.05372	0.279276	1.32749	0.979239	5.49459	3.98094	4.49038	0.473034	2.85445	3.03923	1.60958	0.00633582	1.09056	1.61367	10.2837
4.87402	2.96171	31.6343	34.6854	41.1963	99.9628	51.8643	19.4527	78.0887	31.7637	0.150187	56.558	8.52505	1.05471	20.9257	33.9495	33.38	37.8248	0.580968	15.8693	6.82221	11.9665	16.097	3.23899	0.999885	0.356323	0.417617	4.62862	3.4645	7.25823	3.97682	0.638048	3.17208	10.7344	1.9134	0.263102	2.14602	0.0215286	0.00423569	4.80181	5.66416	2.46905	0.380623	3.81004	1.46607	1.51214	2.44522	2.72573	2.87699	10.0546
2.8148	21.4042	1.17579	29.6692	1.65373	74.6247	31.5217	32.4431	48.1238	6.09281	23.9364	1.57771	4.65155	12.5713	19.4438	24.6489	24.6934	45.5377	45.8885	1.73342	0.874925	11.3013	22.9675	8.45557	3.57538	1.88546	1.28825	2.70244	7.29569	3.80081	0.220435	1.9533	2.62338	3.58384	0.712512	2.98015	2.73496	0.315042	0.260762	2.60208	4.97989	5.85536	1.49987	1.01282	0.191635	3.89741	2.20858	0.0322169	2.58728	16.1281
0.766694	0.454874	3.3581	25.9133	15.1587	20.2683	45.782	36.4025	56.0429	18.1109	8.00747	33.4062	4.33198	7.45272	10.24	51.9055	42.2914	4.80134	29.8596	18.4558	44.0671	27.1849	27.5303	3.42739	2.51388	8.33382	2.54396	1.53414	4.30917	3.54371	0.5701	1.04344	3.05572	2.02062	1.35874	1.96302	0.301153	0.766466	0.39348	1.76999	3.25207	5.92061	2.08471	1.93485	2.90293	5.71862	0.307909	1.10865	5.75692	33.6292
0.403695	4.59087	28.2614	6.59474	30.0448	123.144	58.2757	2.54957	33.997	33.9641	31.3662	18.2288	5.94317	4.26074	10.2275	8.37984	33.38	19.2816	31.9689	5.20592	48.5317	21.3289	12.7665	3.3375	0.45468	3.01244	1.72186	3.64705	2.71813	5.83276	2.50796	1.38701	1.22952	5.06657	0.748214	11.1777	1.04113	0.981096	0.795023	1.26972	35.5359	0.735566	0.812316	4.13044	0.818487	1.80271	0.458838	0.182576	2.2227	35.1014
1.81482	10.6246	22.1654	5.03935	28.1128	26.5945	82.3184	10.1307	25.5268	10.9342	5.99058	59.6232	2.51598	9.22024	3.01658	41.5933	5.35855	32.622	0.483052	42.3345	11.6309	10.0517	11.2465	4.39979	2.15215	4.58443	7.56006	0.863014	7.27431	9.56669	3.05287	0.882508	0.499873	1.03972	0.171992	2.2256	2.36634	0.466444	0.615885	2.66015	0.214873	1.4057	4.00128	1.41172	2.15385	2.63268	2.82592	1.69055	2.45947	25.2715
9.12149	15.6733	45.8751	11.1768	22.5999	26.1119	10.413	12.457	18.5649	1.96681	7.00631	46.3195	1.0186	1.28516	11.5237	7.32161	30.1311	1.45706	56.1871	10.6137	22.2413	12.5607	18.4989	3.28699	3.40122	6.5557	2.00681	6.48657	2.79536	1.5597	1.99917	1.2622	0.131961	3.96101	0.596016	6.92768	1.52237	0.861083	0.0458985	4.94983	16.6752	5.03874	0.319156	0.902487	1.02919	0.628683	1.61177	4.09839	0.344997	8.45369
18.8616	17.8186	4.32075	6.19809	35.1803	61.5049	1.06769	40.1329	3.68398	15.3201	4.75535	4.79169	4.59141	1.50276	17.5123	24.6703	11.4793	15.3136	23.5027	30.0681	6.69455	25.9956	28.255	0.110115	5.16747	11.8744	7.41581	5.08549	4.00688	1.45708	3.48541	1.03136	1.67285	5.69626	0.169291	1.36462	1.56441	0.422699	0.676553	2.83561	1.56274	0.299662	1.9764	3.35505	4.95948	0.524625	0.968751	2.09717	0.758212	10.4173
7.47038	4.5484	12.0764	0.88061	7.39697	76.2237	11.9441	50.2764	78.0887	10.0709	23.2358	38.8867	9.92463	3.70871	0.0169154	56.2404	16.7296	37.3243	16.647	25.16	11.5573	9.75488	7.14546	3.39567	3.07197	17.6679	4.10537	0.698048	0.606509	1.36222	3.09998	2.52563	3.31823	4.87208	1.48607	6.18664	1.03399	0.294226	0.831965	5.0333	18.7416	4.28652	2.03378	3.48683	1.14199	2.0099	4.50573	2.3472	0.404342	42.1913
4.59351	1.32745	10.0001	7.04905	1.91229	28.5382	4.32426	22.6124	58.0768	19.8229	16.263	48.4638	3.12895	7.8507	24.2429	48.4953	3.59875	41.7145	16.8734	5.26832	13.0584	17.0383	30.0009	5.63098	3.47097	13.2654	4.33221	8.53263	3.8674	5.8714	1.34878	0.778247	1.97111	5.54555	0.235183	6.53173	0.423214	0.316011	1.70897	5.82179	5.19485	3.9567	1.88584	0.124963	2.72248	2.84736	0.321483	0.408594	3.82131	25.3479
12.8562	5.24472	23.1178	64.6762	5.17095	24.2743	36.8378	26.628	33.997	13.798	1.34021	43.1147	5.06004	1.54376	15.2551	28.9787	19.9784	10.8796	3.9002	58.137	18.146	6.48805	14.0429	0.165287	1.19602	2.96261	0.492742	4.91775	4.58474	8.75362	1.23749	0.329947	0.327531	2.52523	0.52191	0.399274	0.489637	2.01678	0.115072	0.28068	0.039267	0.452765	2.43214	1.0621	2.41735	4.30922	0.0474208	0.555992	1.43858	1.21996
0.934823	26.7504	24.6553	1.40926	16.2353	4.67179	2.3161	51.9637	78.0887	0.0493367	3.51996	13.6558	1.56195	0.167403	31.6249	18.8604	6.30614	42.503	65.5641	25.936	2.48062	1.38593	8.83567	5.82613	4.0171	5.96689	0.414447	4.84598	1.146	5.25687	1.24428	0.86934	1.69524	4.4524	1.19513	2.60968	2.24974	0.455072	0.46698	6.41317	2.47025	2.618	0.315403	0.576643	3.32226	3.72588	0.217117	2.19802	5.37338	14.8152
4.96708	12.3682	12.6861	12.5654	26.4528	69.5173	59.5148	28.2395	78.0887	16.2466	6.87127	36.5031	0.476781	1.56389	11.3294	8.56782	9.80281	27.2806	35.7589	1.01138	16.5106	11.524	33.3586	5.09612	3.47027	5.94671	2.21944	6.43023	3.79816	4.49461	4.10457	0.572813	1.24993	3.03151	0.426123	6.70431	1.76874	1.24872	0.822102	2.16508	12.5622	2.45261	0.205604	5.25471	1.44967	2.60884	1.23553	0.0610816	4.98122	35.3625
16.4478	0.957632	6.89138	2.41538	28.9394	45.7224	0.171435	40.7294	49.6281	3.1829	19.6445	43.3417	2.54779	7.81751	0.0839082	7.11247	6.57688	28.8804	4.97978	43.7751	11.8899	34.9008	9.59119	4.08981	0.594257	1.92336	0.854512	4.85177	2.59212	6.03165	1.27385	1.46733	0.96346	1.41013	0.0412982	4.2104	0.315367	1.31593	1.96731	10.2666	4.78473	5.17778	2.33737	6.73371	1.20961	0.218242	0.850415	4.09518	3.04254	4.96758
12.6481	9.14242	11.8811	11.0187	32.4739	66.339	5.26187	28.2531	23.0628	0.569724	20.4199	9.24111	0.546071	1.38617	14.9473	3.53266	3.14058	41.1942	14.4272	3.14206	53.6046	19.6467	22.2678	5.25112	0.603482	7.88133	0.158656	4.31519	0.648549	3.50638	0.240383	0.522246	0.315008	4.51185	0.798595	2.97904	2.64987	2.41368	0.601716	0.989602	4.84232	1.84697	1.13475	3.19966	1.33331	4.72126	3.54887	3.90041	5.39241	58.0015
1.50343	15.2645	15.9008	26.9883	9.32513	25.5369	139.79	50.0851	13.9851	15.7141	4.43012	10.9183	7.36009	10.3368	36.1902	19.025	3.32801	14.5253	33.3957	19.6944	24.1553	5.06164	40.8769	0.681691	1.84386	0.955694	0.597238	0.549529	0.873173	12.6187	1.57004	0.665359	2.75157	1.024	0.441469	2.89057	2.99413	0.990718	1.71463	3.93721	10.716	0.550574	0.953252	2.15127	2.80953	3.55948	0.831657	1.10384	3.53988	25.8896
3.80916	14.4321	2.54258	16.1943	5.84343	21.0417	40.7063	28.4253	34.8963	41.0121	29.4034	35.5557	4.55363	0.805888	33.4813	5.48804	4.81708	5.19692	38.3558	31.0914	42.9911	25.1949	40.3801	0.248598	1.9624	0.671306	1.93312	7.42962	4.75138	5.58711	1.99803	1.31443	3.49898	8.69554	0.577791	5.76551	4.96028	2.23155	0.0153148	5.16513	3.17837	2.54121	0.815418	4.11477	2.31124	0.869806	1.05173	1.15237	3.08357	28.0368
5.04801	16.2873	17.792	12.505	18.8481	19.1984	17.9866	33.673	78.0887	1.77917	14.0416	9.52504	2.67181	2.35744	13.6149	58.9349	30.1311	3.56781	6.8358	38.3825	23.0754	23.0265	86.2533	3.54283	4.15529	0.183276	7.39416	0.575613	8.35352	2.06408	2.37781	0.457724	1.74929	1.976	0.0508369	5.91051	2.22009	2.01632	0.375115	2.78993	20.6325	0.917301	0.26613	6.00611	2.59019	1.45419	1.84277	1.43252	4.33421	4.67549
10.5832	7.59673	35.6358	23.3466	15.5228	31.0565	82.3184	19.1195	46.7604	18.6611	5.56146	18.7259	8.04315	3.00826	3.53334	7.14733	18.2186	7.54995	44.2952	3.913	20.5576	13.1797	26.6909	4.06987	3.05993	4.14119	6.60034	4.83086	4.22678	7.40588	0.805742	0.770455	1.22597	6.03977	0.00532074	1.64569	3.32411	1.53745	0.730351	6.47168	0.777738	0.815601	1.51519	0.795047	0.88925	6.11455	4.08815	0.85898	2.07013	17.0372
3.59114	10.8184	18.7444	69.5613	4.15858	276.447	58.2757	27.8556	43.1635	17.1684	20.1439	11.9864	5.00007	0.428899	1.62283	50.552	33.38	1.7104	13.9468	16.1704	5.95449	0.497469	52.1399	0.316411	2.3731	5.97411	6.32506	3.91889	7.10515	2.92241	1.79866	0.926943	0.602952	3.0893	0.521217	4.99074	0.166711	0.451934	0.823811	7.94283	8.6135	0.827517	1.3505	1.94625	1.68694	4.22825	0.577864	2.39913	0.625474	7.75509
6.36748	2.13056	59.5765	34.2524	5.82453	20.2683	67.2804	12.9409	13.0552	24.713	46.7417	32.6085	0.537749	22.1975	13.5342	11.3669	7.7952	36.5288	20.0023	42.177	14.0713	19.5764	73.3536	4.91392	1.56014	5.59105	4.67547	11.9181	2.17103	7.42515	1.51486	2.9728	1.36496	2.28354	0.102628	0.972861	0.904495	0.983779	0.74104	6.48733	6.87305	9.21853	0.128825	2.76469	0.765763	4.04492	1.10695	3.9752	0.148228	36.098
0.0619479	10.8929	9.00255	0.0429448	9.5198	58.096	8.35856	26.6794	54.1864	13.1897	0.269137	21.227	5.40656	2.14195	13.7794	56.2404	41.2605	67.037	27.9929	37.7864	19.9128	10.608	2.28616	2.5316	0.760467	0.883211	3.35883	0.283018	3.57325	1.90831	1.29692	0.87449	3.95723	2.34455	1.9904	1.66629	0.336992	0.542325	0.883037	7.83246	14.0551	5.25928	0.981452	2.38785	1.46549	0.691409	6.07501	3.03673	1.29746	44.7116
9.26739	11.1057	53.0817	2.2586	23.9091	115.326	41.3568	37.2871	56.0429	6.63903	0.81359	60.2835	0.44302	0.0202679	12.8002	6.92195	17.7605	35.9983	11.3933	18.9298	24.9918	12.2229	40.3673	2.75923	2.92535	6.02634	1.31	8.31803	6.03013	1.10984	1.67462	0.11163	1.37876	0.215515	0.456842	4.30127	0.0896369	1.1624	1.79384	5.45067	25.2462	4.73544	0.968737	3.56112	0.652998	3.5239	2.6572	1.20437	1.32106	5.25177
14.8001	18.08	27.411	16.3233	12.4547	76.832	65.3995	29.1154	11.9512	29.9567	23.5041	19.9124	4.77323	7.59378	34.9535	10.0605	33.38	9.35178	20.7941	37.0945	41.5204	33.1491	11.7575	1.23144	0.52921	1.18508	2.36472	2.6652	4.35856	6.98058	0.53963	0.0481618	0.708831	0.330375	0.611778	1.55882	0.618771	0.498736	0.412604	3.46322	1.64788	1.90374	3.50968	0.627673	1.67716	3.66838	1.91292	2.87863	0.814545	3.53023
1.59354	14.0677	29.0636	51.5779	2.34523	4.67373	34.7783	40.6592	18.5649	10.5163	2.39133	50.0513	3.33714	2.56647	5.34697	19.4973	21.0093	5.80596	14.5447	14.5021	3.94209	0.369288	2.16781	1.25775	3.10762	5.86287	0.0441952	3.72025	7.78465	2.25153	0.599754	1.24271	1.06361	5.04296	0.315184	3.97462	0.919791	1.5251	0.466235	0.0313231	15.4125	0.703585	0.413005	4.24205	1.76624	3.36832	0.0535497	0.0177272	1.18788	12.6505
4.90215	3.90766	5.96361	4.28109	21.8911	50.341	19.235	58.3815	46.7604	45.3458	7.89113	4.80972	6.26937	11.3701	15.2654	11.8568	4.81708	32.5571	29.8308	2.29909	7.50194	6.57727	83.5598	4.76772	2.59395	1.98833	3.20793	7.02808	6.65799	8.84224	2.96028	0.312678	0.851449	0.60089	0.209882	1.4902	1.63501	0.659991	0.372959	1.45355	12.7872	2.07204	0.353405	4.12367	2.52666	5.98466	2.90047	1.77735	4.18013	6.67592
2.92967	11.1754	15.6706	1.12652	6.68276	76.832	108.865	20.7901	56.0429	4.58897	8.95791	0.488587	1.48399	2.19852	6.6571	43.2469	27.6716	39.657	36.1209	21.1086	65.6641	18.005	2.40283	2.63417	2.77102	5.35029	4.36506	3.06124	0.127614	5.16512	1.11837	1.91734	4.11921	3.145	0.109372	1.1951	2.18829	0.395285	0.511417	7.30093	1.86236	0.815278	0.799076	0.724431	2.80669	5.28275	2.58652	0.88931	3.99961	6.39314
5.48203	0.825894	23.7275	0.154271	20.368	97.1054	48.4806	19.2403	23.9762	1.67568	7.67154	2.78845	7.98479	6.59048	19.1602	52.6707	16.7296	25.3905	57.1672	4.83019	1.06724	28.505	1.38285	5.42403	1.95599	6.12753	1.80199	2.73526	6.92879	3.26092	2.00751	2.83198	0.426559	2.01642	0.928646	1.9604	1.27432	0.236167	0.0387029	8.06804	1.51504	0.39591	1.04787	2.78226	0.188778	3.74686	1.14533	4.07501	1.30036	13.3075
17.1322	3.31236	37.1631	0.170347	10.8999	59.5879	34.9454	11.5313	53.2872	26.445	3.95092	10.3563	4.28662	11.955	19.1708	65.0653	17.7605	1.60686	7.00724	2.13257	7.68455	0.935409	23.9598	8.98393	1.14078	13.9411	3.68389	0.302501	6.86518	1.92795	3.55438	0.318373	0.464206	2.01171	0.335481	1.72118	0.79337	0.249863	1.60039	4.88653	5.56164	3.27938	2.35431	8.60857	0.352444	3.21111	1.06027	0.673287	0.129638	52.9443
3.81628	24.2785	3.47036	23.5043	22.3943	30.5263	82.3184	8.6308	91.2234	6.52502	27.2084	34.956	1.38554	10.9315	37.8195	39.774	17.7605	22.7445	29.7779	26.2432	24.2881	13.8317	12.5784	0.506448	2.31514	3.01237	6.16448	2.85987	3.94037	14.2428	2.22785	3.17153	3.62608	8.12895	1.50276	2.73615	2.46186	0.775585	1.33532	1.6107	7.66755	0.483397	2.69472	2.40581	3.35636	2.59802	1.7646	2.49492	0.00675835	0.000818873
19.1566	10.7443	8.39288	28.7583	0.1157	72.8781	31.5616	6.28452	1.01697	14.9564	10.1277	4.66947	1.32829	9.95281	4.16287	4.94795	33.38	21.0176	23.7335	16.2887	7.22193	7.86775	0.898277	6.49357	3.39851	3.16751	3.45825	5.60798	7.35623	1.68362	1.58113	1.33755	2.13406	6.17931	0.0632893	0.170001	0.667739	0.467416	1.75182	5.37957	22.0391	10.1997	0.642881	1.03869	1.1456	6.64397	2.87309	3.28578	1.90609	0.381417
5.97838	12.7388	43.3398	16.9103	19.0989	27.4066	65.3995	47.221	49.3363	11.7083	8.94563	0.991384	8.06124	0.134632	2.85724	18.0208	8.77192	3.55749	6.31622	40.1497	7.4537	19.0254	2.10117	7.31883	1.97788	1.93784	0.19093	0.626849	1.08385	0.694122	0.602526	1.84532	0.360511	4.76326	2.10623	0.77183	0.717994	0.961641	2.06941	1.66414	8.70557	6.40777	3.49596	2.48245	4.77046	0.864825	0.925939	3.08017	0.941688	3.17619
6.10166	20.6649	29.0636	8.54801	5.77939	81.972	15.8512	57.8951	11.9512	31.9833	1.71561	34.301	0.12838	0.952176	18.5939	20.5056	30.1311	48.2809	41.305	70.8008	42.01	13.2266	25.9257	0.976111	1.27638	14.6584	3.02851	1.36128	9.82758	4.50626	0.160608	2.78296	1.13809	0.102508	0.952672	1.09721	0.366494	1.01286	0.364353	7.71379	7.16204	4.12685	0.441967	3.97197	1.33849	1.63546	0.648708	1.93922	0.256849	11.7192
1.78751	8.87836	46.9857	22.3369	12.6628	3.10545	82.3184	18.9482	1.27633	13.0504	4.82127	20.968	5.94078	22.5495	10.316	105.183	11.2919	56.1373	17.5469	29.6133	27.0079	5.52981	8.45715	1.67164	1.67181	4.5186	0.862662	4.36984	0.527134	9.66407	2.16378	1.0683	1.1141	1.16334	0.805955	5.39138	0.86793	0.343119	0.201985	1.85846	9.40743	7.6391	2.30532	1.50839	4.63129	3.09547	2.32039	2.69327	2.69545	14.4103
15.8382	0.444901	15.6706	12.3429	7.39831	23.5433	21.8937	45.3812	78.46	14.45	1.87255	23.2839	7.11883	3.75959	9.87486	20.6494	9.80281	6.2327	13.9713	18.2773	49.0727	9.2312	24.2591	3.47364	3.18163	14.7577	0.456018	0.232758	5.83323	0.87813	0.142377	0.35724	5.39914	1.65285	0.832929	0.409905	2.22564	1.16531	0.451068	0.640525	10.6005	3.39432	0.0898894	0.0282132	2.02443	3.26872	1.87578	1.95833	3.11226	27.232
11.5279	6.42767	47.181	41.7858	8.97145	55.6248	82.3184	13.6118	1.27633	1.15004	2.68979	26.6933	0.508714	13.8256	0.588185	7.24531	47.9999	46.3965	8.59869	8.53462	10.7197	7.52744	5.29143	3.78029	1.82954	4.08918	1.00634	5.83939	6.08832	3.13811	1.38093	0.173208	1.07164	1.53949	0.846458	3.04792	1.25105	0.00126146	0.0521983	1.46623	0.563765	1.10708	2.98093	3.25756	6.05846	1.98025	3.9945	0.785579	1.4193	40.6184
17.4669	8.02562	10.4144	45.8757	38.6778	151.578	51.8643	48.7122	89.4598	8.17475	8.86856	8.44944	3.64672	3.57299	5.7049	7.34305	6.57688	58.6878	25.493	63.4436	44.4128	9.11616	7.28645	0.274076	1.18403	4.34148	1.35554	5.37786	1.31528	4.56642	1.85769	0.121793	1.90028	0.680291	0.473524	0.245444	1.61334	0.0318122	0.433407	10.1745	3.98963	2.37128	0.710948	1.74393	7.82118	0.94096	1.91688	1.28134	0.544814	2.59834
5.54756	1.91249	29.2241	2.59582	5.29537	18.6867	48.4806	4.35372	33.997	1.00626	16.9579	43.2171	1.37746	6.16942	3.84266	29.0763	14.27	19.8007	37.0522	37.8877	13.1488	13.7317	25.8062	4.40792	5.27293	0.857431	4.77924	2.49439	2.75118	3.16552	0.36131	0.531734	1.24439	4.17604	2.66082	1.31995	3.27181	1.23148	0.25871	2.19943	22.1047	5.09927	1.04258	4.85397	5.44127	3.63579	4.88399	0.660555	2.22974	29.6964
5.53567	3.55766	20.1563	10.9093	6.16322	12.1322	5.89892	15.4806	56.0429	3.91333	7.55125	47.1014	1.51861	14.0362	47.0309	64.6408	23.6625	26.1651	15.0164	9.52041	3.34746	0.556153	29.6833	6.40334	2.42438	3.01256	6.65111	5.65829	1.04655	0.379581	0.379158	0.861422	0.140063	5.25511	1.8124	1.58667	2.58766	0.321877	0.135956	8.24891	16.9265	2.89675	0.893916	0.0480033	0.272976	7.42647	3.87673	1.2629	0.95531	6.36595
7.07036	34.4826	66.4398	29.1626	59.306	71.3954	82.3184	38.5901	32.6047	7.60954	10.3525	11.0934	9.24628	4.72687	35.4659	39.3643	15.5113	11.028	32.6236	89.4438	35.9354	27.5972	1.10016	0.234703	1.41764	0.698976	4.36853	2.62496	2.32931	3.84537	0.770418	0.353295	2.79467	0.464031	0.803488	3.86716	1.16384	1.26628	1.13526	4.06994	13.6626	0.523608	2.14182	0.627587	0.26475	1.14119	1.24204	0.20275	2.21188	15.1718
5.94224	4.35442	1.59015	15.3472	7.53033	50.0575	38.5283	27.4228	47.5726	5.71934	14.9251	11.8111	0.675071	7.20334	8.71181	21.4645	9.80281	6.45612	64.6777	6.99642	65.5956	12.6563	13.634	0.816089	8.23348	3.12523	2.28747	1.45185	0.260211	0.169227	1.85267	1.17038	1.73025	1.58839	0.403327	3.87129	0.784729	0.0744247	0.118317	3.04081	7.34776	4.20732	2.59586	4.16995	4.78122	0.332371	1.6877	1.35184	3.35646	19.6303
2.93109	29.6435	29.6901	20.0249	7.605	53.6459	55.4472	56.5132	10.1875	9.38067	24.4045	25.3694	1.8798	6.15247	30.6567	66.7189	9.09683	8.23722	9.43582	20.2689	22.3549	4.78083	26.9251	6.31001	1.29888	4.20068	4.4946	2.17717	5.24124	4.05638	0.68919	1.93638	2.28079	5.58217	2.67603	0.60184	0.0188878	0.781833	0.826496	2.67408	9.82004	5.67942	0.561247	0.6155	0.533369	2.93624	1.27248	0.256502	2.97636	11.7441
5.35428	1.95694	6.43193	9.82011	38.2555	117.413	34.2331	59.1372	56.0429	41.8179	9.56435	28.071	8.45398	0.732773	15.3814	13.9871	13.0517	51.776	23.3536	8.63072	6.40248	8.78828	7.7426	7.13123	3.05906	6.32078	6.93102	0.175923	4.56488	4.22605	1.40164	0.543079	3.42184	0.191283	1.85598	1.4484	0.372521	0.0944168	1.33399	10.9502	17.8424	3.64771	1.89466	3.68868	3.11077	4.69977	0.592224	0.827548	3.01947	45.1345
1.97788	12.5576	19.2387	9.57435	3.62076	17.3586	22.8178	11.1496	78.0887	17.5088	10.3557	14.0623	5.41445	14.7713	29.5373	2.36896	33.38	24.1888	7.61296	1.17888	20.9216	23.3749	119.42	1.85148	0.584813	1.70493	3.80513	2.19811	1.32823	0.98754	0.165166	4.0032	3.7842	2.22537	1.24285	0.515714	0.957974	0.210765	0.612298	1.46065	26.0274	3.48065	0.218123	0.680882	1.47828	0.192476	0.457821	1.73894	2.65137	17.5994
6.13032	7.11991	30.832	23.1358	3.53646	188.884	82.3184	10.7704	56.0429	12.5512	19.7221	75.6394	0.474654	1.98226	6.09802	32.9338	14.27	17.8105	21.7486	16.4068	9.19766	8.29891	4.02276	4.76242	3.75508	12.4722	3.89356	1.37478	1.26192	4.18804	0.560711	0.244609	3.50758	6.29541	1.06894	0.318521	0.11878	0.257057	1.03309	6.00253	26.9242	8.02965	0.635058	2.56871	1.0696	1.34522	0.987122	0.653075	4.81167	3.03274
10.0428	31.1071	11.8811	12.6302	15.7805	14.7329	58.7555	4.141	18.5649	22.8677	17.6347	35.7068	13.3388	1.58362	39.5563	26.014	60.1602	6.41541	7.5494	5.90632	45.0341	8.51241	23.086	9.87974	1.5975	1.13815	3.42435	2.28389	5.15857	6.55767	0.96536	2.69596	0.447277	2.34565	0.223885	3.45385	0.345883	0.885269	0.330406	4.13588	2.06105	1.93488	2.73876	3.19146	1.68095	0.709359	2.33198	0.890564	0.741447	8.88574
22.4719	4.09487	10.8828	25.1287	1.52671	16.0861	2.14897	37.2496	78.0887	19.0274	22.1358	33.742	5.9452	8.89734	9.17076	10.1031	8.77192	12.1662	49.7863	10.5804	7.91705	1.05464	2.06088	3.18051	4.76031	5.93082	1.92019	8.43361	2.91696	0.468485	0.683687	0.560271	1.25811	2.48947	0.363834	1.56871	3.45486	0.731403	0.0142728	2.59206	29.3039	0.105292	0.910014	1.28873	2.87425	1.94872	1.3693	0.643704	2.32929	1.57802
7.63732	2.22612	6.2817	26.1093	13.6621	140.906	3.12213	35.7487	46.7604	0.444311	42.8059	47.0453	1.213	5.92203	27.1401	39.4746	19.9784	7.39823	35.529	4.18272	35.8546	3.21804	8.62179	2.85845	3.58903	9.19533	7.89463	4.08631	2.89057	3.86264	0.562087	0.987844	1.19577	0.206221	0.671278	0.362591	0.249089	1.15677	0.603273	3.05966	1.04763	6.56651	0.386485	1.28271	0.330499	7.21131	1.73512	3.45375	1.41344	49.2605
3.39673	6.0456	34.8685	12.4284	29.5647	32.8881	20.6879	18.995	56.0429	16.3229	7.49661	0.821488	13.0416	7.75305	28.5285	0.441039	21.4675	36.5316	20.324	32.9548	31.4365	1.71261	28.2291	0.344385	3.00446	6.48601	5.44145	12.5453	2.62999	0.766653	1.58456	1.97757	0.56693	0.485414	0.469679	2.83566	3.52687	0.363866	0.088922	7.3916	34.8492	3.95215	0.752591	3.43462	2.63645	1.28698	4.37071	2.63549	1.0511	66.8222
22.446	11.9528	23.1178	24.8913	23.6098	151.504	20.2082	13.4252	23.3222	16.9893	20.5165	5.16552	3.22236	0.731663	11.739	36.1115	21.4675	2.37272	2.69294	15.7763	15.1876	26.6261	24.7516	9.57535	2.11482	0.00453617	1.14964	1.00805	4.2265	7.48069	1.39413	1.7179	1.60054	2.45262	1.69601	3.03201	0.326424	0.60628	0.206836	6.68098	16.6405	2.19045	0.997209	8.02336	1.1322	5.70969	1.54491	0.497827	1.68009	18.1935
10.7765	4.73883	45.7691	21.3862	8.14408	68.9242	18.3491	3.87069	12.8504	34.022	2.40499	1.31044	9.65349	3.6701	12.1856	31.6905	25.9118	59.6946	21.4513	7.45573	29.8318	22.3649	10.2443	7.70859	3.42957	0.781259	1.12137	4.59557	2.34151	4.93246	3.17463	1.44392	1.59367	1.7902	1.27039	10.7516	1.85247	0.106964	0.0596065	3.50889	10.4105	4.06621	0.245176	1.9887	2.80962	1.16226	1.2309	1.62337	1.35845	8.09693
2.82428	0.587885	25.8489	29.3652	0.700252	50.6805	16.5351	27.9307	24.7146	39.1835	10.8056	10.8112	6.96901	2.36813	28.4113	49.0941	6.84762	2.92494	41.3464	18.5851	22.3428	7.70295	33.5651	4.35609	4.72624	3.26152	0.61518	0.0625178	5.15648	3.00672	2.21728	0.592811	0.459926	2.72348	0.881157	0.986026	3.73396	1.28316	0.133926	6.8204	7.19773	4.96573	0.343427	4.30013	2.3715	1.85152	0.628275	3.78441	0.419086	12.6185
4.01896	14.1636	0.0178325	7.50944	24.7042	9.79051	24.4379	75.7281	56.0429	14.9513	11.3888	30.6063	6.16647	1.23547	18.4418	15.0881	6.82468	46.8605	3.95057	7.21177	24.287	20.6615	11.5506	1.27148	4.37924	5.08741	1.35153	4.5262	1.81921	2.09747	3.67976	1.96064	0.706427	0.970163	0.00108838	1.39496	1.83701	0.655335	0.129795	1.70515	12.006	5.02451	0.342914	3.13826	0.450196	0.222908	1.99026	2.96102	0.393629	30.4579
5.1243	15.1787	38.1614	22.5596	27.5865	60.3908	82.3184	46.1873	33.997	25.21	3.19276	1.82078	1.01506	1.94299	5.20894	15.0881	18.2186	47.6635	6.49806	21.7486	63.1832	19.4658	16.9013	5.34918	0.0352088	4.40295	3.8124	9.41865	1.12283	6.68724	2.92962	0.925755	0.293229	2.76585	0.260161	1.14043	4.50036	0.293163	0.624283	3.68604	7.77607	4.44911	0.199469	2.80531	0.544448	3.81663	1.10674	3.16396	1.48041	33.4664
2.68977	9.25324	8.03912	17.8406	20.8569	37.342	64.7489	44.7888	10.0947	3.15611	2.96844	20.1393	3.59575	2.18387	16.6731	47.0224	21.0093	38.036	35.4829	35.6612	6.07009	21.405	12.6835	7.82724	0.444627	0.33818	3.00254	4.52962	9.50555	4.02121	1.89711	0.572877	0.73568	4.76657	0.591821	2.28334	3.24068	2.2612	0.924351	0.893622	11.2604	0.41822	0.921544	4.04541	1.70844	10.2406	1.35298	2.0005	2.71835	18.443
1.92371	12.5961	37.6954	18.2361	14.0143	3.23402	118.86	45.7091	56.0429	15.2439	17.3184	6.32869	2.70051	3.32141	5.77237	1.29762	7.60777	13.6569	17.5463	15.5384	18.2743	5.93959	40.1403	7.72908	7.28061	1.35408	2.84762	1.69956	0.337704	1.52927	1.76037	1.32887	0.336356	0.905007	0.143527	7.76884	0.740458	0.945114	0.977559	7.79132	7.93249	4.60721	1.29459	0.0968501	0.470577	3.00083	1.73991	3.36994	5.23121	3.63507
1.72193	28.9017	18.4714	3.35501	19.7308	76.832	24.4379	39.2489	32.2334	23.4904	11.7739	38.5898	0.317017	4.44034	43.7364	24.1088	49.9242	66.3017	25.9065	8.35766	43.3651	15.7209	5.65803	4.71857	2.43233	3.30347	0.294531	3.28709	1.41476	6.75926	0.266122	0.623568	3.42483	0.110135	0.5458	1.05695	1.63947	1.20146	0.0481915	2.89367	17.9592	0.246323	0.636755	5.24077	1.00046	7.36115	1.34206	1.88191	2.11634	13.1808
4.08805	5.2527	19.3541	41.6177	20.4155	26.5945	17.3796	38.0106	2.66871	16.7013	4.18806	21.2056	3.30054	1.35902	9.63635	51.5562	36.0874	8.14987	2.517	5.04527	22.4805	25.8455	6.73431	6.20309	3.67965	5.42342	7.89238	1.28153	4.28335	2.10335	3.71015	0.446767	0.290545	9.26269	1.11941	1.38659	0.162931	1.85205	0.891395	0.706519	26.4445	0.332564	1.21186	2.02106	1.44218	2.15251	2.56163	0.626603	3.07805	0.139804
1.92741	8.4326	35.7861	15.8375	39.7922	68.6277	48.8032	2.83497	33.997	2.46761	26.3984	20.5403	0.607239	2.30467	12.2104	38.531	19.4661	8.39862	41.6428	16.8484	28.9182	3.26847	14.8783	5.56512	2.19657	2.89514	3.26656	4.35095	1.46984	3.30725	1.98167	6.09927	4.8501	7.92614	0.442616	8.11474	1.53359	0.40497	0.308398	3.91342	0.971926	6.34807	1.91516	3.46576	4.72002	6.98009	2.97479	3.26324	0.886283	2.93825
8.65203	6.86436	4.01942	59.907	26.1389	65.5076	44.5735	19.8634	78.0887	6.75525	9.06148	39.52	0.936374	1.70507	4.41673	12.4937	0.34989	4.40918	39.1418	14.6659	16.9115	10.0948	11.6796	4.2404	5.86558	2.4901	1.06186	3.82318	0.30427	2.70509	1.71422	1.00899	1.84102	1.98506	0.931405	7.04472	1.32232	0.965839	0.683325	6.11568	0.539415	3.85631	2.54235	0.258279	6.68208	1.16841	2.53436	1.64177	1.30927	8.80767
2.96827	18.6294	37.0508	4.43579	28.9936	100.245	58.2757	10.629	11.9512	14.0251	4.3942	14.7756	4.21035	0.56278	16.6467	2.59544	4.30473	25.4078	8.77103	46.4406	8.14854	31.9643	4.17726	2.3565	3.05728	1.44557	0.338987	1.25836	4.67047	2.31253	0.725397	2.25305	1.79061	1.08298	1.78532	4.51804	2.51091	0.413786	0.168932	1.22073	18.6485	4.8651	0.0288146	1.12405	2.21069	0.786162	1.5317	1.2884	0.402444	4.98234
4.10836	2.32503	3.39298	16.1914	18.6131	74.855	86.4726	2.92822	23.3222	9.83309	19.4231	33.7226	0.830501	7.71	11.319	37.7173	21.0093	68.6601	24.6904	57.8992	3.07597	1.80894	10.6934	3.2427	6.19738	12.8225	4.36922	0.0736619	5.32667	0.0224712	0.88016	0.422218	4.30565	6.20341	0.668739	1.50429	0.370043	0.590617	0.353613	4.66812	0.890463	1.10774	0.48747	3.25633	0.600359	10.9074	0.878104	2.04021	0.403183	7.78374
9.5306	6.17822	40.1247	10.5337	19.8721	54.082	31.4045	48.0465	36.031	24.2728	3.45004	55.2386	0.90643	4.14049	22.4245	49.3076	35.6292	39.1034	0.0995565	42.5665	67.0267	14.4698	5.6405	6.72489	1.09283	2.38479	6.70871	1.81349	0.420499	3.67077	0.109217	2.19794	1.8527	2.78886	0.915888	3.31006	2.81531	1.68449	0.579219	7.82905	1.57596	1.91471	0.727199	3.96609	2.04948	7.36305	2.12022	2.32472	1.85276	22.7706
5.76478	19.2307	29.3371	15.639	38.6035	17.8283	65.3995	42.9714	107.009	9.31509	20.9373	36.1533	1.42728	10.5495	0.0420189	7.34305	51.684	34.6754	34.4216	9.00841	22.9249	5.47661	4.53292	4.16184	2.76495	4.65684	0.0691197	2.00109	0.908299	0.608104	0.36209	1.914	6.67632	9.50581	0.688745	5.15439	0.821175	0.396515	0.0618079	13.449	5.11388	6.53062	2.57178	0.0228492	1.22305	2.09729	0.187995	1.60844	0.258187	42.4368
14.1933	1.7207	6.2817	9.00427	9.36689	138.301	2.79949	23.5715	13.9851	13.3486	17.9314	2.28054	2.16042	3.90908	16.9921	16.0588	24.4227	33.0006	12.6681	5.94172	72.5092	4.62437	14.9287	5.1978	2.24266	0.323879	5.80485	8.88979	9.94991	2.91056	2.09613	2.49502	0.979581	1.73578	0.370097	0.939238	4.49109	0.385406	0.220444	4.41961	4.35029	0.532081	3.61819	2.1447	3.70114	7.59964	1.36019	1.11141	1.20314	8.49839
2.46996	30.6678	42.5348	24.3116	42.6565	28.3411	9.96659	74.0584	23.3222	0.397059	8.29009	33.0151	11.5821	11.5303	25.4751	41.5498	35.575	38.3264	48.412	0.706205	2.6146	1.88604	11.0153	0.00404358	2.22534	3.95249	0.0186318	7.42149	4.64457	0.685876	2.96413	0.410564	2.28166	2.56197	0.341515	1.53121	1.32003	1.63126	0.143804	2.00562	18.491	9.14099	0.733524	2.30147	0.186301	4.32408	0.954263	2.21132	1.38594	0.919324
4.65894	4.42016	31.7496	6.70832	10.7635	2.24555	22.9351	25.3825	133.551	9.41793	6.9163	42.4607	2.59389	5.84395	11.8404	6.50382	14.27	1.91035	6.65968	14.971	25.6746	6.29076	70.6075	0.937239	1.1087	2.52923	3.30954	1.35934	0.136164	2.17331	0.532612	0.406868	0.847196	2.05132	0.354248	1.89044	0.553589	1.91214	0.292227	0.734324	6.88753	2.76792	1.20266	0.176289	0.419418	0.502129	0.376057	0.591091	3.15529	5.39359
7.72666	18.9466	4.76998	6.55359	4.53888	142.467	29.5868	17.5098	9.19545	7.57717	14.7329	51.7802	2.41596	7.80113	19.9517	11.3049	17.7605	6.35277	10.096	29.6874	19.2112	3.73135	24.229	1.56774	1.89305	8.4782	6.39083	3.75366	3.84328	2.69618	3.54486	3.80772	1.613	6.1561	0.783637	0.136547	1.3508	0.575789	0.826707	5.46749	0.0829685	3.80113	1.15686	2.53997	0.546862	0.514401	0.550832	0.305311	1.95835	12.1913
7.09159	12.8269	10.1154	27.6124	23.3926	75.3923	20.6879	29.6376	24.8265	13.5102	20.9607	47.1198	6.50474	4.4178	13.6473	8.08241	23.2044	39.5487	0.741376	0.510551	17.7995	10.3755	30.142	5.95404	2.24537	11.0934	3.32656	1.96965	6.6563	4.96822	3.23869	2.64495	3.36368	0.843451	0.748315	3.38728	1.25937	0.541992	0.021137	10.8674	1.1921	3.80392	1.10428	6.38253	2.23656	1.16677	0.782691	0.0917729	1.01749	30.7801
7.2988	11.296	23.2434	38.2882	25.6514	44.2939	54.1015	46.4256	56.0429	5.36467	9.16798	24.7772	0.887472	7.46375	1.6794	39.774	16.9774	7.38572	6.09816	3.3672	37.7446	14.9638	20.6459	3.35442	0.691917	10.0818	3.00312	3.31363	3.06427	0.887725	1.14824	1.60907	5.72319	1.90999	0.954274	4.65263	0.507183	0.968042	0.548724	7.55171	10.593	6.91522	0.818612	0.34262	0.386912	1.14695	0.720386	0.236922	0.337085	16.5627
3.91002	6.34196	48.7536	29.4797	40.8346	15.0956	30.5486	33.1192	78.0887	15.5553	3.50571	17.1618	6.40526	7.61133	15.8625	38.3587	21.4675	0.149477	4.53986	55.4656	48.9914	2.05581	41.3412	0.217358	2.17695	14.7173	3.92778	1.23211	1.39725	4.56603	1.8555	2.08108	4.72266	5.79341	0.179273	4.3779	2.43722	0.827105	0.77484	0.735711	4.05675	1.73964	0.936042	3.66613	1.96705	2.8663	1.88601	0.249476	3.96416	12.4903
8.00404	4.16942	22.81	26.9702	4.12844	91.659	5.46092	8.52978	78.0887	10.5229	17.6101	52.0564	4.15355	1.22655	7.65436	24.3855	30.1311	35.5273	8.32056	15.4534	0.427519	7.10533	24.4084	4.09652	1.59925	1.89001	2.40411	1.95972	10.2432	4.02059	0.591617	1.28518	2.63599	1.76245	0.928179	0.354005	1.03027	0.951647	0.485832	3.57783	17.6664	1.72746	3.05079	1.11708	0.460652	5.94381	1.42913	2.31351	4.46543	2.9543
1.57616	9.8974	18.0222	10.6806	8.02266	137.807	19.5513	10.3531	34.8963	29.3142	8.16422	20.0413	3.5741	14.2746	13.8836	64.3238	0.891367	27.0278	5.4214	12.2032	19.103	29.5984	14.0403	4.18245	0.463992	1.09219	5.09993	2.59339	0.222547	3.13325	0.360914	0.0889075	1.81161	3.76476	1.08392	1.35586	1.41181	1.28126	0.420052	4.54861	2.11287	0.127345	1.67076	0.397919	2.0558	1.87423	0.788248	0.927251	1.30391	10.4681
8.34429	12.5257	42.5	17.348	10.5132	13.1187	58.2757	52.5657	43.0747	20.2017	24.3635	14.6967	2.77299	6.16126	19.7512	34.2565	16.7296	39.202	32.9785	29.3868	19.2867	10.1575	69.772	0.369133	0.0169896	3.60817	3.43772	0.504335	3.85955	0.519751	1.66119	0.690268	0.503075	5.04904	0.725389	1.0113	0.261303	1.37894	0.438484	3.59719	3.20092	1.42314	0.935377	0.103706	0.552993	3.3042	0.807624	1.57973	0.10866	9.16562
0.598974	9.80444	38.2444	15.6305	32.6743	55.5799	65.3995	37.4913	45.368	1.50346	1.08327	9.40313	3.15839	9.16596	11.8823	33.7862	25.9118	16.0415	15.5359	59.0909	2.10527	25.7442	90.194	1.01081	3.70567	1.2114	4.53594	8.53185	1.8846	9.96309	1.28438	2.49274	4.51234	4.82426	0.0701475	1.38644	2.35684	0.402837	0.51733	11.7797	10.2538	9.91768	0.832039	0.493914	2.46412	4.14776	1.86615	0.187494	1.53388	31.2802
6.76334	2.77461	14.7879	28.7727	20.8888	67.4513	2.14897	30.3099	13.9851	37.8446	32.8729	21.6733	12.4261	3.8818	15.7222	14.4143	52.9856	13.9242	47.7915	17.708	11.1332	14.5011	3.05178	4.40888	2.08685	5.5442	0.968029	0.683235	2.59884	7.30425	1.66517	2.59729	6.23783	4.16796	0.0867045	0.551676	0.969505	1.49437	0.460936	2.64759	7.77455	0.824265	0.642543	1.65579	2.82541	0.447131	2.57575	2.54557	2.5706	27.1264
2.28338	3.85973	19.938	5.9686	9.31755	53.1087	49.6891	73.7589	18.3619	5.36077	12.8805	40.581	1.21983	15.7652	15.2644	20.1351	21.7153	3.07571	55.8639	31.8143	11.6862	7.10102	49.1586	4.09386	0.31846	0.981455	0.611374	3.73004	0.804221	1.77481	2.6273	0.381869	0.653363	2.48167	0.416677	1.87705	2.43024	1.72294	1.30396	12.2616	2.51959	2.30254	1.24812	1.42239	2.77793	5.34335	0.105287	0.62674	1.07257	8.48476
7.60156	6.37292	0.98047	15.694	8.35985	127.042	155.997	32.9981	18.3619	0.154079	19.7273	10.0258	2.53209	14.6925	7.16857	3.34018	4.3589	37.6455	2.5275	48.5574	53.0369	16.5404	0.573032	4.58148	2.88565	8.40474	3.56437	3.20404	1.66804	1.08397	1.05318	0.198418	3.14313	0.923336	0.878268	2.48564	4.21538	1.16013	0.00623841	1.40344	1.63667	5.76305	0.764795	2.42823	5.03447	3.05603	1.14718	1.93898	0.962458	32.3623
12.74	3.57771	31.1399	49.3171	14.6926	2.24555	33.3771	93.2381	78.0887	0.527607	5.32026	24.608	2.61252	1.16102	26.8009	12.7532	18.2186	61.5754	42.2334	16.2331	4.92722	23.5933	56.0927	3.91097	1.04517	4.91739	3.88798	4.68078	1.26262	5.5044	2.55641	1.04145	4.65662	0.733709	1.2678	6.22533	0.966764	0.753521	0.0977417	7.46574	6.85536	3.65829	1.39488	4.40954	0.112223	6.36091	0.48848	2.26255	1.50096	27.4276
1.78789	0.911673	37.0857	7.63291	10.6113	72.1804	21.4103	32.3375	19.3771	6.14481	13.4402	19.7651	3.11232	20.4613	25.5505	19.1152	21.0093	10.0679	2.05334	27.308	26.9693	34.7432	40.7684	5.21625	3.72451	1.60441	3.03724	12.1487	2.17803	3.45298	0.362349	1.34979	1.10048	0.427421	1.0559	6.36714	1.28009	0.966826	1.13205	7.6233	8.4252	1.7495	1.42865	3.09299	5.01395	7.47983	1.38068	0.470243	2.87991	15.2577
7.31979	8.90118	0.98047	9.27387	42.5162	10.4049	90.369	24.3195	33.997	13.1539	11.5371	63.7518	2.62794	10.1754	11.9571	0.635812	21.4675	14.2318	0.836851	45.2864	55.3446	10.267	10.8013	3.83113	4.9535	2.97227	6.70646	3.00127	1.45131	5.31646	0.605277	2.97852	3.80969	0.466517	0.76538	2.2237	1.91253	0.0119301	0.0126483	1.5125	3.42162	6.3273	1.37453	3.74566	3.45998	5.14396	0.607532	1.42469	3.14069	13.3904
15.4072	26.5378	49.3633	11.4592	5.68324	161.548	18.0265	13.5805	78.0887	22.5475	11.1797	30.858	2.93244	4.1308	13.5873	0.0436688	22.2276	2.86767	15.7174	27.8397	60.3692	6.35022	57.3333	2.4557	1.44208	2.19681	1.87047	6.11611	11.1739	4.06059	0.992791	0.939195	3.48623	2.67536	0.0974237	0.515219	0.678151	0.947968	0.956953	5.55364	11.5708	8.69648	1.08016	2.35304	7.59962	2.68463	2.36976	1.15309	0.606489	22.0274
20.3932	6.88269	12.5256	5.69804	2.55377	16.5745	11.657	31.6944	89.4598	12.113	33.4729	40.4696	5.96238	1.72386	33.0034	78.9352	11.0211	11.7934	33.4727	4.71195	3.3464	7.09533	60.3795	5.00381	6.62835	8.35457	0.985077	2.81247	2.70998	0.86509	0.533527	2.72007	2.54873	1.87586	0.11775	3.58255	2.64658	1.15616	0.161298	4.06417	4.83622	1.6585	1.18286	4.25839	2.19777	1.84025	1.72023	2.68026	2.42769	8.76893
7.54483	1.29649	35.5908	5.55593	20.0029	19.114	5.26187	6.37131	103.112	8.80217	16.0477	0.403591	5.81582	0.166564	3.48634	34.0049	14.27	10.7622	8.44673	11.5095	14.0182	3.92222	2.27512	9.01963	0.214042	9.51171	3.36174	1.92502	4.31638	7.59924	1.25982	0.0107641	0.774628	3.08707	1.69137	2.31714	1.29737	0.98798	0.943922	3.97491	17.9727	3.85389	0.826556	4.42755	1.11856	1.83991	2.77823	1.30267	2.47695	12.5174
4.62697	1.97303	10.4493	24.3192	9.68305	84.114	24.2708	8.85975	114.174	10.5243	10.475	42.6053	2.09428	1.435	29.2386	26.3636	21.0093	38.612	12.9896	39.557	20.3517	9.23086	7.42396	0.166502	6.96457	0.70624	5.81899	0.046833	1.85407	10.1889	0.204346	0.504628	1.79916	8.21979	0.573784	1.44658	1.74674	0.105844	1.08282	0.49642	20.1824	2.17127	1.11566	0.355492	0.94055	3.35874	0.215132	3.31662	5.84437	16.205
6.61566	11.3278	51.5196	8.02152	30.7435	16.4795	34.9055	28.942	33.997	15.3496	13.8795	25.8046	7.96036	4.8095	19.8384	37.4958	26.1825	50.5611	4.79155	59.7119	39.7133	15.5244	17.1652	2.74498	2.68781	2.56161	2.28558	0.913781	4.52538	3.30813	1.92415	0.211955	0.866225	3.72948	0.169212	3.57696	1.79196	0.250411	0.325742	0.549177	0.428261	8.20295	2.70898	1.51019	2.68588	1.3963	2.94163	1.74936	4.41051	26.3318
3.34192	22.5145	22.3156	14.224	4.25875	76.832	5.26187	35.5728	43.0747	5.68355	12.0021	40.6217	1.29397	2.96022	26.2576	23.0083	4.1173	6.69597	63.5329	7.30654	14.1985	26.8842	24.3469	2.99978	2.6637	4.45514	3.49639	1.47589	1.53459	7.24107	5.7795	0.0737325	0.560473	1.55857	0.575573	0.408154	0.392009	1.81374	0.75313	3.52668	9.04973	2.5339	3.93652	2.06587	3.40564	1.96615	3.23772	0.380553	1.25649	15.6927
15.2326	19.8092	41.123	19.9832	19.9684	42.41	65.3995	15.0009	33.997	9.85988	2.51908	37.2716	1.48615	9.39511	21.999	31.3344	13.5098	60.497	39.4719	2.6876	35.5927	21.6312	23.2734	0.456643	1.59549	5.36911	3.28484	5.34965	1.58017	3.01563	1.22844	0.042615	0.0868701	1.91623	0.546968	4.27924	1.52134	0.0084983	0.089182	6.17225	9.00647	4.20101	0.0111742	0.959152	2.30384	7.00171	0.0467234	3.02476	2.73529	19.4355
19.383	7.2618	52.4371	34.0337	34.8956	41.2471	82.3184	21.3739	33.997	17.9754	3.91692	58.5187	2.28597	1.91581	28.0331	75.1018	64.138	26.3949	8.08601	43.1888	14.6236	17.9471	15.6163	1.90433	2.17337	12.8846	1.36986	2.62938	2.96472	0.892774	0.300067	1.18503	1.86937	5.34986	1.04146	1.99948	5.45752	1.31817	0.0309794	8.4769	2.5571	1.53768	0.801577	0.0826752	2.10657	0.792419	0.320808	2.08323	0.933754	24.9256
6.84849	9.9916	28.1784	38.0546	3.80131	4.22249	44.2508	31.5206	31.2413	26.4344	5.32204	51.9543	0.0128713	2.45759	4.80696	16.5677	37.8242	4.77903	1.00468	52.4483	18.4887	12.2001	6.32574	9.19018	2.84618	7.03077	6.05059	3.29434	4.79888	2.51323	2.66547	0.0210554	1.53568	2.05044	1.33432	4.23961	0.4847	1.66919	0.136149	1.13509	7.3776	4.33445	1.36315	0.390556	1.6985	2.51553	0.0814032	3.1715	2.17274	27.0028
3.43518	18.4712	17.8268	0.144381	16.0236	15.712	7.51898	20.8733	56.0429	2.31669	5.12165	16.2326	9.58122	0.0316621	3.07392	77.1684	11.2919	0.47354	14.4837	7.76033	4.46145	17.0405	41.416	0.080501	1.90507	22.1943	1.14739	7.62731	0.577594	6.01685	0.518822	0.0411007	2.0484	2.03726	1.25511	1.72406	2.44976	0.926241	2.58396	3.25271	4.4229	1.70293	2.24611	3.60448	0.402484	4.2244	0.0636734	1.54515	6.44108	33.0259
16.5755	12.183	10.0001	0.78472	28.9285	76.832	56.5312	54.0268	75.6811	10.8351	1.16559	38.9087	1.78707	2.62755	3.1377	18.5537	4.81708	12.1789	81.4742	7.07387	34.6176	26.1787	46.4806	4.05154	1.02551	8.8061	2.51525	9.09528	3.15738	5.66683	1.09302	1.9055	0.728302	4.20349	1.7944	5.66735	1.76761	0.48674	0.489969	0.344175	5.03177	0.598466	1.74816	0.384852	5.6209	4.93863	0.0198106	1.01078	0.845678	43.4796
2.34831	20.1544	3.47036	29.8953	14.1222	69.9557	55.4472	47.8736	21.1408	24.0507	8.98258	14.7822	2.59949	5.90463	42.2255	16.0923	47.9999	43.1609	4.94459	34.7592	34.0814	8.28531	53.5494	1.32661	1.15151	0.187703	2.09275	8.14092	2.67406	2.3	2.5589	2.51417	0.743308	1.81449	0.1242	0.655165	3.48179	0.235493	1.49444	0.303481	5.52973	2.56377	1.35058	2.46426	0.00709221	3.24725	7.16217	0.18141	0.00323408	27.7991
1.60415	28.4676	64.8326	22.4196	23.2157	32.8881	58.2757	3.29742	6.23665	5.47825	5.48829	15.4378	1.1918	8.83882	13.6099	45.8361	47.9999	31.7096	28.206	8.47119	21.2142	21.0031	43.1786	2.12274	5.55078	12.3879	4.09572	0.65351	5.64193	5.93178	4.31785	1.0466	3.95711	2.6755	1.11706	4.04408	1.15693	1.04159	0.399779	1.49071	13.2252	0.884432	0.47508	3.46155	1.93385	0.0110687	1.46871	0.108531	4.51472	15.8611
2.32776	2.45179	25.6885	8.87768	4.27813	81.972	60.2839	53.1544	34.8092	11.1074	2.47072	4.76806	8.07537	7.32545	14.4773	36.3021	3.14058	6.37803	21.9694	25.3217	2.87656	7.43166	34.6441	4.32414	0.398091	0.252255	4.58032	2.70447	0.505052	5.42562	1.59333	2.57034	1.38931	3.30569	1.43056	1.54837	4.81206	0.394641	0.44885	1.35756	5.17417	2.06018	1.73724	0.870436	0.120095	2.98681	1.12814	0.119093	2.66635	0.847737
0.443385	12.737	9.76989	39.8438	31.3979	29.3855	51.8643	15.5202	2.66871	41.4088	1.76234	42.8841	3.82279	3.1399	36.7574	27.4948	41.0731	61.0857	4.14967	0.0053943	30.2135	2.45184	56.5723	1.08854	2.69458	10.9137	4.64052	2.91702	1.35232	2.3078	0.347178	0.475534	1.09501	4.14157	0.0949529	4.11168	0.417335	0.212356	0.150867	10.8447	11.4129	4.98066	0.18949	3.65747	0.3669	1.53751	1.27388	0.38894	3.3965	9.54863
1.62007	0.411304	1.62503	7.9853	36.7415	4.75737	24.4379	31.7185	78.0887	10.4453	13.0051	39.3079	3.2554	3.93889	4.49934	22.3178	34.3567	15.089	19.3197	18.7468	7.00416	4.42598	30.6456	6.63642	1.87465	1.51837	0.0463763	0.741029	3.23631	6.27201	0.351403	0.566927	1.31631	6.59807	0.307383	1.78712	1.08612	0.743561	2.3304	0.927571	8.73047	1.26823	1.32	3.11531	4.06934	5.87414	2.45433	0.718674	1.56456	45.9529
1.47706	2.22625	7.8438	24.3887	1.90596	35.0671	44.2508	11.4632	8.06073	31.3655	0.869103	66.3973	1.20367	9.16407	11.0442	29.6669	17.7605	26.292	6.42182	15.0004	11.3995	19.248	14.7064	4.56182	2.65112	0.0333635	0.568064	5.49775	0.596192	2.41398	2.80831	1.15106	1.91259	2.31152	0.608021	7.8273	4.5413	0.921184	0.457862	2.3211	26.2446	0.994753	1.54381	0.0165299	1.52627	0.545237	3.07046	2.49208	1.0036	11.0716
0.126875	6.13679	8.00424	24.1088	26.8543	83.2668	82.3184	23.5131	18.3619	8.1994	9.17873	6.95944	1.11439	12.2967	47.907	20.6494	5.79379	24.886	30.5105	6.15714	25.6102	15.8889	62.9484	1.48646	3.70144	2.01728	8.55676	3.36179	1.10796	0.138011	0.390618	0.0277514	0.241643	0.980757	1.15429	1.19142	1.60983	0.248742	0.569112	5.15869	4.37234	1.96682	0.162291	3.90028	2.93407	1.18175	0.0858463	3.45396	4.10601	34.523
14.4267	8.41798	42.5348	11.8228	19.4313	39.0764	65.3995	52.9417	11.9512	0.14656	16.1789	15.8012	5.84427	1.11798	26.531	37.548	33.38	38.7461	14.3665	9.43574	13.4461	1.1681	23.9757	8.33434	0.365968	7.3501	4.05999	4.30353	4.98554	8.27023	1.65994	1.93311	7.38053	3.72673	1.21981	2.25382	3.08555	0.122189	0.452145	1.28982	20.948	0.914248	0.455629	1.56122	0.301643	2.07741	1.38765	0.0467239	0.136103	19.0379
9.46264	9.15057	23.083	11.077	1.78588	77.3204	208.801	5.95604	56.0429	22.716	5.07376	14.544	1.37652	5.59915	7.65226	78.61	11.2919	11.7881	7.61565	40.0667	13.4497	6.52798	16.7051	0.725378	1.60279	1.72882	6.34366	0.784362	9.14989	7.22417	2.45117	0.334699	2.18733	2.85592	0.0992542	0.974764	0.194804	0.804717	0.463465	0.616734	21.4577	2.44898	0.790345	1.22902	0.488437	7.37756	1.93181	0.88541	0.796329	12.915
0.17502	4.59034	12.8269	10.6583	22.2669	26.6417	65.3995	6.9327	43.0747	3.89045	4.84883	28.4484	0.431628	3.19889	35.4624	71.7889	37.8242	24.8413	51.6698	5.63214	8.93265	22.4714	28.0851	10.661	2.22582	9.39215	3.65522	3.18772	5.08891	7.53354	0.203852	0.343581	4.65733	4.07993	0.0951444	4.68306	0.407473	0.273876	1.37091	2.61779	18.5695	3.50065	0.811379	2.29655	2.139	8.29532	2.81655	4.48396	2.38885	9.23694
15.2605	7.99872	14.9483	24.4545	12.7092	48.5292	41.3568	47.7598	29.398	7.71789	8.44412	54.1363	2.92752	14.099	16.9284	32.2825	21.4675	36.8157	32.2414	27.5334	28.3115	46.7856	34.9413	2.38196	1.29791	6.80086	6.88667	5.74401	5.03673	1.64127	0.86835	1.51594	1.78453	1.60086	0.510838	0.32311	2.41734	1.7749	0.227182	4.80776	7.3234	2.5379	1.76523	3.34799	3.07455	2.94273	3.05133	0.00475402	4.04236	21.893
3.47298	11.7752	25.2044	63.5361	30.2495	8.79543	60.3252	34.4054	98.7422	20.1731	4.04533	19.5754	2.05508	5.18979	0.195177	34.9904	33.38	13.9776	9.71265	33.7527	7.56853	8.39671	60.1169	0.646324	0.212377	9.12183	1.58309	7.95437	5.04481	0.27975	1.13924	0.643918	0.674195	1.50331	0.0538594	2.74181	1.05509	0.857164	0.108959	2.24858	5.02357	0.640076	0.41671	6.65825	0.118055	0.704536	0.651814	2.4171	3.18574	4.29197
1.39379	21.5366	16.2545	19.8084	51.1555	92.6475	22.9351	0.394649	71.3043	8.33096	14.8185	48.6285	2.78504	1.7884	6.53022	10.3078	18.2186	25.7038	45.3188	3.36644	51.1845	28.9832	3.58945	8.58142	6.76398	6.19345	3.55247	6.50663	1.01117	8.60955	4.0759	2.77338	6.24077	3.48042	1.44549	2.15808	1.1646	0.0508581	0.402238	2.64479	24.0492	1.72522	1.56811	2.54244	0.593845	0.592083	0.195092	0.576972	2.3576	21.2262
13.6369	3.91557	27.5687	4.56003	11.9397	38.4823	153.495	29.2633	40.4077	14.3077	9.44418	49.3141	0.595394	0.775687	25.0532	24.3319	4.14023	31.5781	29.6544	30.6661	25.5457	10.8832	68.4831	3.12679	5.13151	1.10495	5.3508	1.80995	0.3117	4.7344	0.501584	2.05805	1.20338	1.61228	0.328376	0.501649	2.20894	0.641618	0.847851	1.03809	13.3262	3.75135	1.66287	1.81483	2.18109	3.15281	1.5332	0.381571	0.218874	25.4806
8.18177	7.45349	30.2224	34.7516	12.2784	167.651	52.3441	18.4667	56.0429	29.8968	5.24242	52.6229	3.28156	6.5859	3.66154	1.72024	15.5113	36.7573	29.8012	47.65	6.43799	31.7996	25.0628	1.36847	0.864322	15.6414	1.97425	10.7739	3.54457	7.93688	3.00405	1.76303	3.41935	1.43736	0.304507	1.3966	1.71208	1.36558	0.642034	3.99813	7.94888	0.110862	0.477498	0.905475	7.15124	4.51304	1.84236	1.83187	4.11358	28.6833
1.3662	0.528556	25.6885	11.6567	36.4939	29.9227	81.397	13.2953	21.9588	12.1694	36.7638	59.6609	0.714039	4.59535	3.44856	21.9544	13.0517	23.899	14.7761	7.44838	1.14859	25.395	6.66086	2.45047	1.16983	18.983	1.29527	8.77246	1.71121	2.98451	0.30791	0.65943	1.44828	0.127481	1.24845	0.663306	0.174927	0.421865	0.144213	3.27344	4.03874	3.21059	0.662893	1.04008	4.96893	3.11494	2.51892	0.280037	4.88269	1.2251
10.8192	38.031	4.46866	11.4662	7.72296	102.84	51.8643	44.6973	0.166668	2.73121	9.72149	37.1581	6.31184	1.53851	19.0927	35.4628	3.32801	31.4617	35.6115	14.1751	19.8009	11.122	1.30295	3.30762	1.78282	4.56472	1.86262	5.30095	7.84353	3.72047	2.10474	0.399544	1.30084	5.6281	0.484658	1.48434	1.64925	0.945167	0.325969	3.83813	23.6092	1.73082	0.578317	3.96977	2.70143	2.14329	2.5463	2.21915	0.801534	18.351
2.25011	11.9994	2.5528	9.24705	30.1373	83.7513	14.6427	29.8119	21.9588	8.60626	9.51487	14.0798	2.92165	5.32952	37.5756	66.7189	30.1311	36.4771	28.5673	16.7436	18.824	8.74999	7.64482	14.4371	3.1781	2.21819	3.22677	0.901265	2.50632	5.15195	1.90255	0.796891	2.19603	6.27597	0.211578	3.21683	0.96137	1.61456	0.628287	4.75862	13.4445	0.412345	0.657505	1.03977	1.61226	0.182072	2.18389	3.32879	1.05557	19.6559
1.2786	4.46594	45.7691	26.785	16.8916	37.8304	51.8643	18.4718	56.0429	18.4798	0.183309	10.8812	1.75025	3.73006	23.9684	14.6962	36.0874	47.7999	72.7956	56.8762	0.0397362	5.59539	24.7468	5.86364	3.22869	1.94554	3.26993	0.504694	6.6539	0.995593	1.65228	1.24624	0.696015	5.16433	0.635928	3.15961	0.474604	0.45435	0.197783	9.64042	18.3365	4.43806	3.33148	5.25808	1.71621	3.65908	0.48331	5.07723	1.70023	21.181
5.77254	15.8748	34.1241	1.42694	3.17954	50.6805	10.7356	41.6916	132.741	0.991342	6.79726	8.41746	1.02831	4.18143	8.11232	11.5118	6.82468	16.0498	16.7276	44.2986	15.2327	40.6049	48.5223	0.710701	4.0751	12.6287	0.951025	0.894319	4.79564	1.33389	0.840653	2.81664	1.26417	1.6139	0.367905	8.80435	1.3463	0.315974	0.254792	0.215574	3.40915	3.71128	1.00091	3.22347	0.740674	2.18605	0.193404	1.82935	4.04829	10.4488
3.86435	9.39144	31.9073	9.01427	19.2471	78.4135	28.863	1.02765	25.5268	30.5846	1.1903	17.8971	10.578	3.869	42.8065	47.8174	64.3566	2.74264	3.5624	44.1869	7.23214	20.5754	3.75653	0.427666	6.17495	7.44907	3.78816	2.20667	11.3509	0.0143889	4.2896	0.440348	0.713175	2.28865	0.29417	0.344907	1.74159	0.025134	0.0449776	0.742269	5.01845	4.20473	2.9465	2.81424	0.467189	3.00013	2.15515	0.0934606	1.51464	45.1997
6.89609	5.9829	31.9073	42.2262	7.58535	61.0013	16.7475	28.4239	78.0887	21.6361	4.12724	62.8603	7.10021	8.61554	32.7257	56.9437	0.108283	1.03553	4.99709	24.249	29.9704	27.2218	2.20392	0.0743643	0.0387151	0.417957	3.02169	10.1771	3.62801	1.80941	1.18427	0.538811	3.13548	0.389248	0.800136	6.68292	1.95383	0.0576502	0.503178	5.62929	18.1943	4.83644	0.487193	0.741636	1.03378	2.46593	0.233362	2.6356	2.00252	31.84
4.6207	2.63187	23.1281	21.5541	4.23801	45.201	131.912	11.0085	116.566	35.4304	10.8101	11.2318	3.80421	6.33232	8.61493	28.3222	47.9999	2.70758	12.5599	21.7239	9.63057	13.6497	13.8585	6.74704	5.12497	6.87823	0.208296	0.426491	7.21633	3.90595	1.27033	1.66607	1.93266	1.8582	0.547368	6.12379	6.75715	0.66357	0.37832	7.14494	31.541	0.907428	2.31803	5.06979	1.19661	0.519015	2.48794	1.54866	1.61777	6.47684
17.2333	24.879	17.8268	22.2071	49.5881	70.5058	4.53329	0.391427	8.06073	6.13124	9.3479	16.9214	8.07702	4.16144	20.5799	3.81342	21.4675	39.3249	6.68297	8.4759	24.4031	6.233	29.342	1.40168	4.41379	19.3867	3.41195	3.68015	4.74769	4.8899	1.70895	2.62597	2.23004	0.322524	1.9979	3.65254	0.243718	0.534616	0.118155	10.088	19.9689	6.49723	0.465461	1.67319	0.269372	5.69941	1.19615	4.13644	4.13599	14.5232
0.424487	8.96628	4.80486	31.8559	10.2323	81.972	24.4379	19.9696	23.3222	10.586	13.2851	41.0652	3.12878	3.04706	16.2446	10.9629	35.6292	4.4886	30.1673	22.2077	9.82274	10.474	33.7241	0.38111	1.54269	0.879466	4.95918	1.20156	0.323763	2.81943	1.96394	0.80527	4.39463	6.6852	0.0119793	3.08879	2.55856	0.867846	0.631473	0.41174	14.2371	1.08895	0.586131	3.23148	1.7038	0.744736	1.22951	2.95211	0.178794	0.744437
16.0908	9.96761	0.431404	31.5824	0.900387	51.1252	9.39993	49.7943	46.7604	18.4366	3.23447	2.73329	4.82638	3.13711	5.46843	3.92765	41.0731	3.36716	12.4959	4.44073	18.7755	23.8994	14.9466	4.73599	4.39174	9.7009	5.26131	7.53127	0.924915	6.23544	1.31502	1.14573	2.86464	3.67859	1.58212	2.72618	2.53434	1.18992	1.09029	3.06083	12.2282	6.50789	3.3906	0.771779	2.4698	1.26336	3.05664	2.00364	1.46647	24.8572
7.10995	12.5107	33.5144	5.88013	36.519	14.4328	43.3294	17.0944	46.7604	6.49425	2.80636	16.9605	9.57362	6.01006	19.1322	28.2	24.6934	40.0561	2.21248	48.1876	26.3926	11.4339	48.4681	9.99134	0.642641	1.93895	3.48385	10.5034	3.53573	2.56573	1.65024	2.20601	0.462965	3.45283	0.228233	1.6002	1.41947	0.247834	0.47339	5.90746	25.1827	0.936807	1.05579	4.76587	1.85883	9.17561	0.0173391	5.95743	0.584246	10.093
14.211	2.8028	44.8065	10.7165	7.32216	19.66	27.8217	22.3042	13.9851	20.8229	2.60992	20.3955	0.249181	11.4233	13.9023	20.2923	9.80281	12.2365	12.0497	14.1404	1.36329	7.33494	2.41075	1.32867	1.36787	6.21793	1.58652	0.890057	0.825512	4.46418	2.21822	0.947857	1.32577	1.46558	0.0855052	0.0967932	1.43859	0.691051	1.61008	2.73276	9.41229	2.3018	0.53867	5.12486	4.05159	3.87034	2.84902	2.64624	0.0703243	20.6558
2.1665	18.5549	16.415	32.9526	22.1831	5.6622	65.3995	36.1338	1.27633	20.335	7.51793	37.8601	6.04264	0.0585944	18.7195	12.1922	19.9784	30.8074	15.3254	9.69852	3.93459	11.5443	34.9147	2.57201	0.298513	1.92067	0.477703	0.691666	1.70192	1.28533	4.41053	0.178851	1.65321	0.946996	0.27204	1.39226	2.46595	0.932699	0.491775	7.02465	10.2158	0.0565425	0.936834	7.22497	2.33885	2.30634	0.269521	3.03269	0.85566	13.1148
22.4412	10.7848	17.8617	38.7078	6.07834	32.3509	2.27618	31.298	53.2872	14.6844	23.4354	7.23195	8.42877	13.3632	44.5565	14.0723	15.5113	46.1616	72.4744	0.412672	31.9498	19.5104	74.5495	4.22762	0.779571	6.68398	0.140684	3.92879	1.31592	2.65801	0.450462	0.334627	1.10888	5.74686	2.85279	3.13616	1.82217	0.383896	1.85017	3.75023	8.74973	1.47998	0.547025	0.430046	1.76556	1.38397	0.639752	0.810463	1.97964	2.72582
11.2391	0.56125	17.792	0.873555	9.05281	56.3649	39.854	126.702	54.2792	21.0308	2.2941	31.7244	1.90862	3.90274	16.5072	44.4357	6.30614	4.53249	51.3323	3.97511	36.7772	14.8934	14.3575	6.71985	0.0980452	5.62737	3.82472	8.73014	1.89041	1.57179	3.16941	1.00896	0.873355	0.122346	0.416017	5.74433	0.533501	0.853983	0.95681	0.135496	3.70263	2.7185	0.215615	3.89709	2.58376	3.66372	0.94878	2.4702	1.1117	12.1432
14.9627	21.4657	20.2393	20.7821	6.50956	9.01246	65.7221	2.40362	45.368	4.21	1.05822	58.0247	4.36928	2.67239	17.5406	27.4293	3.59875	64.0976	46.5463	4.69471	21.3214	6.96282	15.5575	4.33908	6.17555	8.88726	1.83007	0.306373	6.85092	2.72821	3.12308	0.997983	1.05146	0.166541	0.602364	2.50739	1.91596	0.313381	0.360177	4.32659	13.0011	4.86062	1.74592	4.19023	3.15125	4.81663	4.44069	0.822661	1.61533	6.50508
12.9352	1.14452	45.0247	49.0987	14.8096	37.4058	12.2285	14.2628	22.9509	4.74884	9.01405	4.32229	7.54547	14.4541	19.7743	24.3896	21.1968	31.7092	52.9418	30.0419	6.61875	5.57994	32.3963	3.86658	0.928617	4.14133	5.55121	0.0603713	1.66205	5.96146	3.17069	1.04968	0.146411	8.30668	0.243431	3.23994	0.691483	0.514363	0.0185993	3.01182	1.52027	4.29039	1.21081	4.55812	0.202267	4.78715	2.58549	2.75695	1.25471	7.74412
3.22015	12.5786	19.938	10.0448	23.8784	40.7354	58.2757	19.2327	45.368	19.2032	0.974687	28.9771	0.30638	0.433137	15.6123	63.3584	3.59875	72.5535	3.70416	28.2105	42.4875	13.2437	23.0478	0.155071	3.22671	5.10731	6.17423	0.19573	2.47193	6.42466	0.6148	1.99369	0.174886	7.45435	0.999332	3.22557	1.65292	0.635862	1.46595	4.77056	16.3317	0.473107	0.521225	2.52982	2.62338	0.788585	2.08304	2.58056	1.43457	20.0133
1.47475	2.85971	30.4406	34.8855	0.795814	80.4177	18.0265	9.65988	21.0289	5.50539	13.4649	61.0493	2.85325	1.08486	15.0627	25.6569	5.79379	37.8645	35.7772	46.5182	26.4625	32.6787	57.1692	4.78332	7.40282	0.437295	5.13821	1.65899	9.37581	2.79626	2.59813	3.14291	1.08788	4.50995	0.0648727	1.65552	0.372767	0.827957	0.807955	0.203525	15.1254	7.24701	0.0630974	1.56181	1.33305	3.71945	1.01689	2.23463	4.22327	15.922
10.7706	6.31267	12.4907	2.8591	0.601449	43.0654	13.1399	27.0816	78.0887	4.85771	15.0303	3.53794	3.14831	13.0321	3.1639	76.5338	7.60777	67.7489	1.44176	5.01479	28.773	3.27626	24.125	2.88736	6.11156	7.53642	3.28596	0.327323	0.235075	2.35875	0.275912	1.50153	1.26156	3.97547	0.512726	8.11495	0.147107	0.419718	0.203627	7.45461	22.0334	1.76776	2.3791	2.9792	2.48423	5.73174	1.29974	1.8435	0.663001	19.0272
13.6856	4.14074	17.8617	3.5358	10.5835	71.445	31.5616	26.0322	19.2652	18.6976	0.95416	26.738	11.2895	2.81471	17.882	47.8575	0.34989	74.7617	8.25935	8.10472	42.9592	26.491	3.08274	1.7821	1.13674	12.0819	0.729055	4.94595	4.28595	2.12954	2.66185	0.626447	2.16731	1.22417	1.19366	4.77432	2.21892	1.6206	0.632522	4.35489	6.00998	6.09467	0.966602	1.11874	1.64319	0.485564	7.57689	1.12429	2.9606	31.0477
15.617	1.11339	10.8828	1.70196	10.522	63.5326	83.2453	8.1155	2.66871	20.4527	5.88199	3.61004	5.76335	1.09622	39.9096	10.2891	30.1311	30.9503	26.6999	56.3644	1.06473	24.2519	53.3554	7.8466	1.19922	7.67023	0.209054	3.80643	0.112519	1.67724	1.12901	1.70412	2.12903	2.18599	0.827064	0.801589	0.78502	1.3416	1.32571	0.0962602	4.70377	0.0546908	1.96189	0.147775	0.774052	0.168458	1.69775	5.57862	0.0430381	8.36151
6.29908	10.6568	68.4008	5.66107	29.6408	45.597	86.4726	2.27517	78.0887	15.2523	7.98397	54.6612	5.89098	4.32423	35.9641	16.129	9.28426	28.6548	12.4799	33.0958	14.8224	11.8971	20.4531	5.01995	5.00202	16.6776	1.99536	4.34258	0.85672	3.78433	1.00731	3.13087	0.858028	1.78447	0.0219481	3.92044	1.40922	0.943285	1.83075	3.68181	19.693	3.00618	2.07266	5.27878	0.537306	1.2972	3.27506	3.09095	3.94818	21.4179
4.58886	14.893	24.6553	23.2678	3.8494	197.17	65.3995	36.5849	33.997	45.1468	6.23009	5.76861	0.778619	8.0275	26.3116	6.76061	28.8899	18.2804	27.261	24.7259	10.0334	27.4497	6.159	3.51226	2.7441	4.26895	3.68132	1.46009	0.520578	5.08505	0.231651	1.89043	4.66648	3.18787	0.229776	3.80803	1.86745	1.1039	0.482584	5.35991	13.2553	1.41414	1.79353	6.7	0.329315	4.81243	0.838543	1.7929	0.0771238	13.4934
0.128857	3.15403	32.5518	22.4476	7.68216	27.3441	82.3184	15.8545	47.5726	8.92663	8.75441	14.1793	1.71332	5.5393	5.12534	32.7324	21.7153	28.4488	1.84723	6.90433	27.4153	21.0744	50.3141	0.232501	4.15461	4.89159	0.923832	4.37814	4.01537	0.482633	0.569276	2.1885	2.11097	2.83696	0.256548	0.0885253	3.16655	1.78617	0.192147	5.72731	11.9624	3.14762	1.75534	0.188768	0.563277	0.749484	3.141	1.34083	2.68635	15.7446
5.08123	5.14709	0.431404	5.04332	0.920558	92.6475	2.14897	8.53017	60.8001	23.3697	7.50876	16.788	3.47606	1.10538	10.3216	17.4646	3.32801	28.9248	54.7964	23.3959	27.3117	7.69155	60.8899	2.44358	8.29979	14.0288	2.48993	2.4634	4.45263	8.47546	0.426973	1.54384	2.6506	5.84479	0.321893	3.09129	0.270491	1.89507	0.248973	0.139885	1.02753	0.040265	0.336084	0.362604	0.452678	4.90272	1.55946	1.56959	1.23248	22.3173
9.7387	22.0462	25.8838	0.070248	42.1214	36.9967	27.6545	61.8214	11.9512	9.64001	21.1498	18.5735	10.5583	3.71192	8.17412	9.84183	20.4137	41.2634	14.0655	28.0246	15.5668	5.71427	1.63907	4.29274	0.603078	2.94758	4.38139	5.62697	1.44933	0.993595	1.10372	0.450879	3.27762	1.85973	0.0260279	5.09494	2.61578	0.330552	0.367711	4.93035	0.155031	2.18168	3.79022	3.51635	3.34519	3.5182	4.73977	2.07977	1.24724	0.718423
13.4231	9.96788	79.3014	7.61748	4.50242	45.201	15.8512	28.2137	21.0289	34.3184	18.9961	29.0577	3.05052	10.0267	16.3986	17.8904	21.0093	40.3334	26.7292	5.58576	23.038	17.1114	22.6598	2.54323	1.90482	3.30588	1.19134	2.03096	5.4887	8.22351	0.783959	1.34612	0.403325	5.71701	0.458943	0.0122278	2.78617	0.357738	0.398056	5.46681	3.91611	7.93972	0.125973	2.24277	1.66558	3.41133	0.203088	0.0258218	4.38336	76.0865
0.00100192	6.95493	38.4627	11.2884	40.4097	47.4958	41.3568	24.4895	54.6505	19.9791	13.6053	26.3909	6.20191	3.92619	6.66474	23.5453	30.1311	30.6697	4.96581	61.6365	22.8241	4.64272	16.8993	2.95003	0.512749	5.53987	2.38494	4.86911	3.06828	6.08624	1.36068	1.58715	2.26303	3.20767	0.335304	1.69614	0.668264	2.12887	0.620838	6.84386	23.8478	7.3517	0.352091	0.660712	2.24438	1.88548	1.93865	0.85828	3.90505	34.7751
15.8028	9.14853	11.4151	5.20841	27.2417	132.723	21.8937	11.5962	23.9762	26.5156	44.1434	43.8362	4.24993	16.7438	24.2103	13.6804	23.9333	25.3106	42.5819	30.802	38.1265	4.97064	6.66448	2.84858	7.56101	2.30521	6.22836	1.06311	2.55184	4.70203	1.57621	1.20972	1.0949	1.51982	0.203585	1.63233	1.52811	1.51117	1.53399	4.73432	10.9386	3.00236	0.532602	1.78866	1.0479	3.62682	2.84298	0.146419	1.21503	12.9171
1.75341	20.1773	15.2562	39.6751	5.2307	25.1118	86.9852	22.5466	78.0887	35.7477	10.7313	73.1024	6.9844	8.71827	14.6845	11.1144	36.0874	37.9319	25.0614	30.7917	21.1573	5.67856	30.3413	5.21795	1.81429	5.3712	0.210055	1.50934	0.593615	5.46902	2.02884	2.21896	1.58081	3.33334	0.0531815	4.65199	3.67243	1.06346	0.244651	5.76403	8.46932	6.41891	0.555956	0.9757	0.646669	4.33467	1.81701	2.71431	0.447297	25.7304
15.3232	13.0212	2.5528	66.9057	14.8282	47.0114	82.3184	2.38135	56.0429	37.7703	4.46081	34.2733	6.1779	10.0691	22.4885	16.9933	3.14058	45.5312	49.6607	3.33417	23.2799	12.8122	58.6037	10.838	3.93002	4.08875	0.270171	1.33501	0.922425	3.04853	0.51389	1.0032	2.43854	0.21324	0.044128	1.68412	1.10079	0.535485	0.914121	4.43592	13.3643	7.34234	2.02356	2.69144	2.09134	1.9146	3.05804	3.4162	3.88133	13.0105
0.862328	4.5894	10.4144	25.057	4.83614	26.5945	24.9931	29.6669	10.0947	7.36982	0.625811	17.889	4.56401	0.370834	23.8138	6.94789	47.9999	8.59035	5.10051	6.28725	3.69496	20.0566	24.9889	4.81239	0.153044	0.335939	0.47599	3.71752	3.93914	7.72881	0.664201	2.35781	2.79442	1.22913	0.514	0.619557	1.59762	0.546107	0.955901	2.3886	6.41293	5.01292	2.28733	5.39289	3.72499	1.99615	0.134666	2.45239	0.692647	0.775557
3.72787	17.7495	8.358	6.06632	2.54668	12.6396	57.9095	37.6209	75.6811	57.2072	15.256	29.6711	4.91948	0.234141	9.84317	11.7752	47.9999	12.3939	56.3462	0.262364	12.0813	9.01339	40.6605	1.41653	4.39579	9.54815	1.53128	6.46549	3.1529	8.65925	0.381518	2.79965	1.4963	0.715368	0.408977	5.121	1.01428	1.17921	0.925748	2.38131	2.87049	8.4267	2.72305	1.71143	4.93943	3.23651	0.376094	2.39117	0.838237	0.901781
2.8212	29.0373	0.980482	23.9749	28.3771	7.54307	36.6373	36.7208	56.0429	15.7117	1.14582	39.1644	2.94426	0.420953	4.13249	45.7258	8.06594	14.395	9.96604	33.4165	18.3374	29.7152	14.532	4.58116	1.88112	7.93132	1.37993	3.03328	0.536414	2.41097	0.216772	0.36798	0.392262	3.81729	1.00878	0.534951	0.846701	1.54413	0.494621	14.443	14.088	2.27552	0.697668	1.65346	4.1335	6.75342	4.98938	1.53797	0.656691	20.4792
7.79973	17.2359	12.3777	5.3041	5.44469	1.72416	24.9931	13.6759	32.1405	29.1103	31.3715	19.1318	3.51661	0.459999	30.7276	7.49452	18.2186	33.036	17.7835	52.2732	24.693	9.45489	40.1232	0.547766	2.93312	18.7049	0.7026	0.464217	8.06374	4.18537	0.866551	1.4265	1.47181	7.07914	0.876904	6.1287	4.21143	1.02262	1.00346	1.20602	21.9079	2.85137	1.16112	0.632736	1.98564	0.714678	0.817986	2.20968	0.743262	20.3573
9.16465	9.97241	6.89138	5.66903	5.20496	6.50946	40.7901	20.3577	78.0887	26.4666	34.9164	15.1696	8.39346	0.981575	14.6076	72.5338	26.1825	14.9306	21.3615	0.682883	3.61743	6.87933	38.9994	3.15554	0.032481	5.32952	1.07663	1.5136	6.8838	3.06914	3.25405	2.29243	1.15619	1.07619	1.49503	2.1962	0.338552	0.589495	0.696227	0.775359	0.773243	8.14087	0.636406	3.91988	1.74572	2.60629	4.57348	2.06841	3.74166	14.8776
13.2566	11.4422	16.2196	16.3397	20.3642	13.2951	32.7302	9.383	56.0429	23.9249	4.66634	55.3412	1.0834	12.6258	30.7484	7.58477	14.27	41.3117	24.5122	6.34712	16.8569	33.7317	14.0694	3.09828	1.54616	5.19619	0.392182	1.05691	0.781538	2.84786	2.80461	0.997464	1.63354	8.43091	0.16986	7.01172	0.827035	0.661144	0.478571	0.650961	4.61675	1.97364	1.0313	0.212183	0.335204	0.714318	0.22991	1.19615	1.62826	17.7342
17.4997	5.49554	14.2587	23.9483	7.98861	155.284	6.98295	37.8649	33.9042	1.95858	8.73942	24.5795	8.45152	1.58079	11.8587	36.1063	22.2276	13.6387	4.13576	18.0805	21.6462	20.4936	56.6098	1.07985	3.83349	6.4499	6.08656	2.92688	0.724168	9.47541	2.95686	0.666261	0.766711	2.50554	0.358187	2.43367	0.362151	0.272841	0.153116	7.13434	18.8308	4.99579	0.587496	2.06589	2.94288	0.115941	3.38987	2.28589	0.898269	0.797154
0.482402	21.2023	14.2936	44.1554	24.3231	45.201	2.63237	37.354	11.7464	7.01568	27.9846	11.9257	3.73614	3.05459	20.3546	22.5746	35.6292	28.5393	18.6632	21.3946	66.0125	1.07335	35.1937	0.86656	2.1703	2.7872	1.8058	3.99571	0.567112	12.9438	1.92648	2.11907	2.67052	3.15077	0.921069	1.4386	0.593811	0.675767	0.560414	1.74367	5.78884	1.15921	0.0627107	1.35566	1.94912	0.880075	1.37259	0.753392	3.4585	4.03378
8.81711	8.57461	22.1654	3.50152	48.4585	46.1894	14.7699	25.5004	33.997	20.9693	5.07717	36.4304	5.09465	24.4544	20.1686	15.0881	7.60777	4.10298	51.3662	38.4332	10.7029	18.0436	7.74256	2.76822	0.493645	1.46743	4.40428	3.59312	0.724168	2.46284	0.32187	1.8949	2.46443	0.84718	0.902074	4.1044	1.5993	1.32569	1.10934	1.97695	13.2355	6.16113	0.1197	0.324826	1.48754	0.241904	1.7139	0.652079	2.1932	23.2025
3.10897	5.0335	35.5908	19.5887	12.0758	80.5968	5.26187	13.9687	49.6902	27.9724	42.4987	54.841	0.885124	0.282761	9.97724	15.8187	11.0211	2.1978	17.0204	25.3102	14.267	18.4315	20.3157	2.13123	7.45829	4.89317	3.43021	2.79827	1.49136	3.80184	0.837068	0.633489	4.77823	2.52941	0.234072	0.172856	1.9102	0.365081	0.473429	2.98287	9.073	0.56126	1.07497	0.493784	4.04321	0.625735	1.81573	2.64991	2.38436	26.1671
14.6678	17.0178	66.2445	0.496158	22.4245	52.1202	19.1951	62.1441	10.0947	17.8073	46.8251	59.4761	6.28638	8.87483	32.0441	40.7112	30.1311	9.86174	15.1372	16.4412	36.1881	12.4765	19.7911	10.7388	5.18712	5.27696	2.59359	2.32759	2.44265	2.88362	1.36679	0.885596	1.26368	9.20578	0.620781	1.69919	1.82819	0.909945	0.49629	1.98345	25.8962	5.50937	0.807554	2.47069	0.99427	4.45291	0.13761	4.3991	0.288659	13.0054
6.29172	6.43677	4.35563	5.74248	6.78544	32.0967	7.51898	35.3792	43.0747	5.46428	19.4492	38.8814	1.27828	9.79063	42.2625	23.1716	9.80281	16.1818	9.64335	32.864	26.6142	15.4051	48.4805	0.0502827	2.00429	11.072	4.21937	0.0685058	0.139281	3.68238	1.03104	2.43546	0.872986	0.253887	2.45451	5.89431	0.723297	0.44961	0.23864	6.40175	15.5148	1.51137	2.32191	0.0695405	0.617499	1.07219	0.430456	1.33868	2.12738	1.45609
16.7377	5.59637	13.376	7.30761	23.4499	66.2053	46.0237	8.08685	78.0887	18.1728	13.459	5.34661	1.40463	5.27613	11.9649	3.80933	14.27	33.5851	33.2767	6.65345	15.2766	18.2374	37.5962	5.94306	1.54611	4.53062	1.93941	3.12654	5.91806	1.37262	2.77227	0.514248	0.716697	7.06041	0.200676	8.53287	1.30183	1.26205	0.467229	0.723625	3.4248	5.19821	2.47479	2.37659	4.04163	14.3955	0.219636	2.2811	0.178654	5.61079
12.7142	3.59161	18.7793	20.9307	15.607	28.1043	21.6093	25.075	78.0887	23.62	18.0095	50.3779	3.21295	1.1863	10.153	9.63465	13.7285	49.3201	58.7241	8.75074	18.121	32.8163	58.4186	7.85927	1.13152	10.4919	3.59853	8.30447	1.10216	3.53575	1.46476	1.71624	4.71542	5.33702	0.0510951	2.38727	4.66023	0.250251	0.249396	0.114075	7.53545	2.47332	2.54641	0.0150032	3.0065	7.36523	1.45075	0.482191	1.95113	20.5614
5.53204	6.7036	49.3633	19.0496	45.8791	87.6775	82.3184	45.772	56.0429	14.0372	27.6793	19.9085	3.54168	10.8163	0.0794097	3.43774	28.8899	48.233	35.0828	38.2989	6.48612	8.10296	14.8659	1.15039	1.00137	1.94509	7.9966	1.79439	8.14781	13.4185	0.456846	0.878709	1.93482	4.68443	0.839405	1.19224	1.38101	0.38153	0.0673528	4.46942	7.90081	0.337526	1.27671	0.73697	1.46169	0.642309	1.63031	1.21348	4.30098	12.6204
2.57216	4.81145	1.62503	20.6353	22.3311	66.1565	18.0265	33.603	56.0429	8.00714	4.24423	32.8648	12.7383	2.89035	15.1151	17.8446	21.4675	33.2151	37.2133	2.53864	34.3272	2.35353	20.3531	4.14175	2.87202	6.61624	3.31013	3.01915	6.2903	0.806594	2.44372	2.67702	0.137112	0.898253	0.369913	5.76059	1.76258	0.776146	0.0918474	3.4906	18.7758	0.0937996	0.662047	3.19912	0.905193	3.30335	1.22188	1.99101	1.4206	35.4507
0.250504	20.1415	35.5908	29.5645	15.2108	92.6475	48.4806	17.2416	11.0378	37.5071	2.18769	19.6732	3.55941	11.8403	5.45087	56.8782	63.5965	0.348009	23.2355	48.46	14.4914	13.3484	14.2463	7.57243	3.32875	2.95394	4.14523	3.62213	0.808152	3.78974	2.79344	1.91167	2.09338	6.08928	0.555413	0.566897	0.276623	1.20193	0.614941	2.07725	7.96304	0.670456	0.952416	0.182833	1.08443	0.0253469	1.18343	1.4725	1.24719	19.074
9.15927	1.93951	59.3812	4.3353	2.15385	2.80424	62.3383	20.8205	56.0429	15.6512	39.6629	37.595	2.89447	2.4812	33.9355	0.189452	19.9555	35.265	46.8438	32.3105	29.6025	19.4128	15.1767	10.3689	5.7661	0.807851	5.44227	3.25741	0.684751	0.744281	0.478188	1.88617	2.84193	2.03386	0.561987	0.0797448	2.16487	0.343391	0.0186952	2.5243	4.3014	1.94698	2.76967	0.0933738	3.30675	3.00788	1.03892	1.2284	0.934923	22.1778
6.88211	26.5597	1.94312	7.97094	10.8226	58.4133	19.1951	2.39419	10.0947	1.90842	0.616396	7.761	1.68519	4.96858	15.5944	60.5692	35.6292	30.8568	0.531912	30.9527	37.4745	0.921885	33.1444	1.77296	2.0757	10.7495	2.38626	1.68471	3.79202	1.82795	0.644505	1.84493	2.67687	2.99371	0.480752	4.68814	1.23544	0.814174	1.03045	2.41849	9.26949	3.27674	2.22748	2.65741	2.57342	0.836606	0.51028	1.77546	1.74328	2.57449
1.55008	10.0657	41.3412	31.115	11.8264	84.7397	48.3134	9.81966	115.396	16.645	14.5634	40.1674	2.7585	5.46836	23.9335	2.43214	11.0211	41.1855	1.29576	14.271	45.0013	24.3149	59.5027	1.7013	1.71027	8.45341	6.32946	4.26439	11.2762	4.1263	2.7109	1.55294	3.06942	6.87969	1.11631	1.83857	0.306384	0.112211	0.0405991	5.4656	9.70896	0.497567	0.860391	1.28166	0.5937	2.77839	0.716	1.43912	3.21219	6.93738
4.91921	1.66848	31.105	17.3533	12.6511	29.7974	48.4806	13.7456	33.997	5.65984	3.16799	21.3619	2.70345	5.81927	18.9993	39.3643	20.497	26.4933	54.1502	88.0114	15.974	5.47176	19.788	6.34257	2.89564	14.6676	0.631415	2.22634	3.0904	7.9732	0.177056	1.01672	0.61118	4.8182	0.280494	0.939534	0.0887318	0.347781	0.579712	15.4216	5.51658	2.78608	1.00449	0.926362	5.70883	1.45093	2.24136	0.696092	2.15377	9.53491
0.576466	16.7852	3.47036	19.9178	1.62351	76.832	48.4806	11.7234	26.9533	0.991751	9.45443	28.696	2.18885	11.8414	24.2839	34.3969	44.322	2.48878	23.3229	71.7087	14.7556	27.7266	3.97445	4.9269	0.955259	1.03006	0.919639	3.98137	3.94733	10.6297	1.79138	3.07433	1.75965	0.915607	1.86615	4.44555	1.77104	1.94856	0.776049	12.8929	31.6897	1.26065	1.23383	0.348528	4.82756	3.81853	3.76017	0.773696	1.01039	8.46733
7.16441	22.6365	5.51437	2.29754	5.17133	14.8049	58.2757	45.1173	43.0747	23.5395	27.2087	17.5118	2.50152	2.81202	14.7768	41.6432	3.59875	27.8991	19.5828	2.9733	45.0813	1.56623	29.871	3.33532	1.71941	1.59803	1.48444	10.7858	5.22996	0.968798	1.54854	2.07498	0.571248	2.72472	0.410324	2.07709	0.812778	0.0247336	2.03259	5.35555	3.96234	4.68171	1.92729	0.884539	3.69602	0.384796	2.84605	1.97082	1.30934	4.58028
0.960385	36.0439	48.4806	34.706	3.65986	68.5006	96.823	8.91479	34.8092	17.6	10.4206	32.7656	3.69902	2.58753	7.85989	68.7615	7.60777	7.7121	7.46138	2.40653	5.88286	8.4776	30.7446	4.96186	2.66303	10.6397	4.70937	0.877809	7.06213	2.19497	1.53423	0.120528	1.74064	2.53335	0.115981	0.944451	1.98457	1.24962	0.283894	2.57508	0.0411112	4.37833	2.88056	2.22317	2.21134	8.96075	3.02782	2.3368	2.94064	4.61206
14.8089	12.1918	12.0764	7.35515	27.3067	78.8519	61.0026	9.7592	78.0887	23.0109	5.62253	36.7028	8.18182	0.574893	1.73509	4.07275	18.2186	5.25327	41.9569	2.08003	48.8756	9.3501	81.0333	4.80569	1.96149	1.7841	1.06848	1.55485	3.78917	0.259108	0.728099	2.43226	1.97955	1.82387	1.48366	0.388737	2.656	0.00625208	0.249865	3.29781	7.9322	6.30073	2.12895	0.830963	1.92562	0.57145	0.590156	2.53202	1.19034	7.48618
4.64959	6.83487	1.59015	1.82328	2.13445	13.57	51.8643	26.3521	33.997	24.4621	19.6427	24.9069	7.97318	5.72471	0.15138	29.2954	57.1821	23.5255	2.69026	6.22519	4.75329	14.6078	25.3008	7.51376	1.9526	2.87516	1.67574	3.42005	2.74113	0.15429	3.32584	1.18847	3.69271	4.05084	0.332279	4.51967	0.264332	0.450534	0.619953	5.78521	0.986209	1.28838	0.629765	2.54857	0.674941	2.40714	0.486785	2.28921	5.57748	7.19492
1.9721	22.6168	39.0118	19.9787	5.70772	41.9172	11.9441	22.0436	33.997	4.08845	5.98864	12.6698	5.49565	1.51657	35.0486	53.3486	34.5983	28.8466	59.333	25.3092	1.22287	17.9616	10.6631	5.54432	0.00284048	1.70526	0.251323	2.44612	5.35445	0.0967472	3.5	0.900832	0.058799	6.85955	1.23785	0.610536	0.75871	0.170308	0.364595	2.92468	2.06173	10.0518	0.533874	4.75868	0.785829	0.276114	0.208193	0.117416	4.68877	3.64361
11.9613	12.5959	5.31905	0.676955	3.9101	151.156	16.5237	33.2548	37.7946	28.6866	30.4468	15.5737	2.89176	13.991	5.48227	31.3104	30.1311	57.3415	27.0373	18.5567	36.3939	38.2415	26.1675	2.27924	4.20132	5.44769	0.215254	3.0037	7.03335	5.33138	1.50627	0.894551	1.94178	0.510715	0.424259	0.281928	1.36761	0.271963	0.225769	2.90489	0.382179	3.04302	0.707789	2.56042	3.17742	5.28324	4.17509	3.87634	0.728045	6.95414
0.202058	11.2073	8.48836	4.8783	6.39351	2.47086	31.5616	38.1459	1.27633	18.3855	6.58361	50.0114	12.1885	1.43061	16.2138	5.48804	20.4137	55.2488	35.8112	14.5441	0.252996	35.1379	109.271	5.7406	0.630462	2.89615	0.177087	6.01573	8.02574	4.1203	3.19627	1.50476	2.98722	3.08606	1.84887	1.50991	1.60806	0.343701	1.10825	3.76549	16.9325	0.940442	2.1538	6.72166	3.16002	4.52362	1.76983	1.17511	1.58201	15.9276
6.0823	21.1307	4.00265	15.3345	27.1991	44.9044	6.18328	14.5505	77.4347	7.38745	9.65961	32.3654	0.7679	0.0432481	3.0091	22.2964	58.9419	40.5493	29.4685	10.7896	19.7448	4.37828	8.6071	2.4854	2.70658	17.945	1.26518	14.1601	5.03763	2.82317	0.790941	0.446754	0.296076	5.71547	0.737345	3.06804	0.951717	0.144386	0.371725	9.95652	0.613402	6.712	0.224939	4.30906	2.49453	6.40859	0.280711	1.31345	3.05982	25.5151
1.14265	1.91268	10.7223	31.0204	41.6242	35.7117	6.01615	11.3686	53.2872	17.0872	22.1658	5.41887	0.735371	8.34071	1.78157	9.81785	17.5189	17.9117	13.0456	48.4748	31.4526	7.42216	61.4297	1.13107	3.71119	9.57557	0.548588	1.03139	1.44697	2.674	1.57251	0.28551	0.713772	3.86572	0.374268	1.35473	0.293662	1.14593	0.394784	3.46089	13.1889	5.32139	2.01639	4.12309	1.59947	5.7655	2.53462	1.44735	0.919108	22.9501
14.1146	1.03917	29.3371	15.9937	46.2746	74.0643	58.2757	15.9444	78.0887	15.8283	11.8821	13.987	5.60279	4.18043	2.24709	33.5499	9.28426	12.5811	0.38689	32.0864	4.78799	6.47348	53.3272	1.36167	3.07216	1.2532	7.52325	6.82362	2.98296	7.54368	2.02779	1.10824	1.09193	8.40001	0.623062	11.642	0.361284	0.340175	0.208575	1.26857	10.0303	1.65149	0.121634	2.31698	1.47367	4.64593	0.370585	3.0504	2.05418	0.374142
12.0593	5.42742	3.47036	52.26	17.4309	133.682	83.2453	64.1963	20.1155	1.98119	11.7652	11.1201	3.92404	8.13384	6.4512	7.58477	5.35855	6.79716	17.6891	3.43777	28.8092	13.863	60.7347	5.96828	1.91682	1.90495	0.366932	1.62328	0.777982	8.0894	0.146241	1.04607	2.26946	2.54803	1.41936	3.48661	0.889961	0.433512	0.849265	3.7841	12.4911	4.66665	1.09486	6.03599	2.82041	5.2154	0.721724	4.1613	1.31187	30.0938
3.34312	19.5899	0.785162	13.995	17.3277	61.0165	21.4103	7.87955	89.4598	40.2087	13.4812	51.5919	1.78788	0.370624	19.5327	48.1377	47.9999	51.4652	20.7461	70.5183	2.81396	10.4793	5.4485	5.17594	1.67047	1.54477	4.46466	1.89031	0.246343	5.88011	2.33603	1.38426	1.67589	0.997901	0.574534	4.182	0.382406	1.49015	0.523043	3.09388	7.00949	5.33947	1.12867	1.8879	5.6284	1.77382	1.00879	1.23723	4.87382	3.311
1.03258	4.37539	2.58768	33.6603	44.4758	5.6622	34.9454	61.3135	18.3619	21.5887	1.37316	23.6067	5.18079	1.4032	28.2947	10.6245	20.9552	17.7869	31.9585	27.5087	21.3749	12.8339	3.72196	3.14229	3.22712	0.240603	1.38379	1.02286	6.89355	3.19917	0.511525	2.79662	0.508674	1.13792	1.53372	3.7071	1.07169	1.07295	0.337782	2.51475	15.349	7.18043	1.05856	1.67064	3.5554	0.0375823	1.85961	0.290815	0.391165	15.3511
7.83579	13.0086	55.0426	21.8797	0.194598	9.61608	20.2082	20.7053	102.428	15.9277	24.6093	53.2507	0.265352	4.21966	1.82713	82.0216	41.2605	6.56991	4.33502	16.3882	25.8187	15.0043	21.3969	2.34048	0.817376	0.499623	6.57213	4.38356	0.416148	0.276411	2.63466	0.915694	3.22886	3.98402	0.265684	3.75237	4.75925	1.99135	0.786808	4.25316	1.75976	3.37071	1.24796	0.122113	1.26703	0.166747	1.57009	2.64845	2.48574	60.4965
19.2642	26.72	12.3777	11.8556	28.5707	37.2932	48.4806	41.8986	1.27633	44.976	1.22284	62.6998	2.4753	5.20806	14.7796	1.74169	9.80281	19.8195	2.29661	7.52364	34.2313	19.3042	37.0201	1.3834	6.35805	7.59531	3.59803	8.18603	2.53594	3.65331	0.329617	2.27463	1.4025	1.15111	0.521354	1.44967	1.45624	0.0759626	0.221788	1.83326	13.4446	2.85358	0.830686	1.45157	4.12476	6.37597	0.250588	0.977883	1.46063	16.2653
1.37986	4.52073	14.454	32.6603	22.5262	84.7397	42.3918	56.517	46.7604	24.0657	26.5136	45.6721	5.30455	9.64133	12.6912	56.2404	21.1968	1.81895	29.8604	31.9867	8.19845	9.93815	22.57	4.67299	0.368172	5.80307	1.17639	5.41991	4.64396	1.25689	1.61167	1.65154	2.23938	5.40352	1.48051	0.0961439	0.46127	0.106213	0.701428	0.450001	0.127705	6.89323	1.37712	4.78474	0.671792	8.01008	3.34563	2.22946	0.473031	18.97
1.54301	1.8504	9.6471	2.18175	34.7286	39.8093	28.576	26.4426	78.0887	34.0227	27.3528	33.233	2.4709	3.27629	31.3587	75.1018	6.82468	32.5824	33.0867	47.4266	41.8844	15.0626	23.0545	9.36148	3.70533	0.822549	1.45242	5.13784	3.15435	3.94552	1.97032	0.814049	3.12281	3.17226	0.992724	2.38679	1.36262	1.1906	0.25739	1.78985	9.46142	11.2343	3.14581	3.18649	3.17863	0.842628	0.0312176	0.968811	0.409775	17.0142
16.8848	27.7375	20.2393	18.5926	3.42054	42.41	162.274	14.914	11.9512	12.7206	7.83828	37.3821	13.3596	10.4315	6.2589	13.3308	28.1297	52.7344	43.6365	5.61222	34.619	13.4595	5.97119	2.41707	0.496027	7.59481	1.14703	0.435638	1.28253	0.442541	0.954564	0.530082	0.346999	0.670311	2.95108	0.797739	0.0629495	0.162407	1.95374	9.50234	9.07734	7.54506	1.10912	0.0604338	1.62096	0.206424	1.16004	2.06968	0.290306	44.4026
12.5285	17.9864	56.7757	12.9658	28.6909	13.0373	66.6386	27.6378	56.0429	5.03967	2.79296	29.4229	3.99018	6.09778	4.84428	1.67764	0.34989	18.7537	35.6863	32.0211	30.7472	16.2263	0.90189	3.98559	4.48852	17.1191	3.91083	0.917797	1.96037	10.1566	4.88888	1.49862	0.168736	3.52119	0.790229	1.05546	4.19746	0.148158	0.278963	10.1994	19.7497	3.90423	1.53287	1.9975	1.73887	2.62648	4.12455	1.31021	0.338615	4.21513
4.02339	6.3238	0.945603	26.5341	13.9565	27.8039	36.6373	20.8031	56.0429	13.2011	16.2934	29.8893	8.16815	1.25112	1.92933	12.1963	11.4793	66.241	8.60724	24.9449	4.38503	23.1571	18.1862	1.37873	7.57775	0.681309	9.84245	0.450639	0.738524	0.146677	4.81979	0.0320647	0.771266	5.57672	2.0886	8.26474	0.368299	1.04185	0.45183	0.8828	3.71709	1.17045	0.59917	3.85168	0.692347	2.3053	0.479463	3.02986	5.10474	12.2712
7.5521	5.77302	8.48836	28.3246	30.6762	67.1124	1.1076	51.3713	10.0947	54.3869	13.8446	18.6826	1.76583	0.596626	34.1748	85.3163	8.58448	3.92836	67.3664	43.3184	0.699584	42.6953	12.3975	6.97803	1.91171	4.75956	3.88722	2.11083	0.133	3.2102	1.45495	3.20399	1.2728	6.61708	0.731057	6.59502	0.760027	0.896718	0.119235	7.21391	1.17706	5.77659	1.73557	1.31378	2.26598	1.09369	0.883782	1.45173	5.43362	10.4479
6.1942	21.11	24.8855	3.57026	16.2739	45.7382	9.39993	6.12494	33.997	25.8565	10.2907	25.9047	3.92659	3.34444	18.1847	64.8137	30.1311	55.3658	31.833	21.0234	32.7476	25.8367	8.40061	0.87032	1.94938	2.23591	8.16934	8.6816	1.61509	4.39445	2.99428	0.0835082	1.8765	4.00829	0.654201	1.23839	3.76036	0.698164	0.148911	0.146043	12.1115	2.72792	1.22808	0.213734	4.74121	2.82272	1.63777	3.42186	2.77393	27.4307
0.615998	7.05455	33.6757	35.3646	3.99994	33.3393	6.18328	25.5208	45.368	23.5731	1.96854	0.386752	4.81144	10.866	32.258	4.80003	3.59875	22.5536	17.4675	34.9742	36.7478	10.2435	5.82857	1.13492	1.24806	1.00077	3.10129	1.89897	1.84634	3.47128	1.57121	0.0329703	1.5188	1.87841	0.910951	1.26064	1.96222	0.527871	1.0498	10.2629	8.17868	4.57274	2.73044	2.69405	1.38227	8.19164	0.802092	0.438967	3.18931	7.02757
10.057	6.068	69.2835	21.5679	22.8174	76.832	82.3184	65.8709	2.66871	43.8921	1.00099	37.3362	12.1894	0.203199	13.031	39.9286	21.4675	24.7734	49.7668	20.8105	21.2052	8.13974	1.86704	2.4268	0.831053	15.3859	3.86183	0.349441	1.10438	2.1764	2.0236	3.92064	3.3388	3.21808	2.03992	0.183147	0.233022	1.1548	0.0963672	7.39837	0.45708	3.02704	0.0868193	0.122983	2.48178	1.38392	0.388042	2.6938	2.17206	25.5799
8.49701	17.1728	14.1433	9.82101	3.8699	75.8435	38.5283	69.4029	56.0429	13.9697	4.91709	6.5077	4.4197	9.51627	4.88568	46.1428	47.9999	19.4375	2.61164	6.36936	70.2873	19.153	21.9215	6.46603	2.38937	4.2011	1.30071	0.159587	5.30197	3.85947	2.79603	0.289701	0.518449	0.49929	1.10359	3.5924	0.600557	0.126403	0.328569	3.09354	11.9934	1.74242	0.294094	1.93001	1.48606	6.20936	1.73985	0.67524	2.00369	13.3255
1.03847	2.85926	12.0764	59.0712	22.5828	3.88296	37.7492	21.3122	47.5726	34.0425	21.9305	3.76277	0.332963	5.95853	9.33684	31.3171	2.10969	10.6149	56.0825	19.4619	2.53494	28.1793	25.5139	9.40957	2.15734	0.9405	4.06256	2.43694	5.41129	0.89618	0.277443	2.58747	3.13804	0.132684	0.0472268	12.3136	4.55287	1.03057	0.332227	4.88085	4.14511	6.07551	1.41642	4.63883	3.45638	3.98494	2.32286	0.870182	1.94487	41.4391
1.84378	2.31329	70.4771	38.6884	52.2358	47.0616	44.5735	28.2394	33.997	14.7933	2.55271	26.2182	9.24288	0.250861	33.2943	51.4414	11.4793	23.8452	39.2868	12.9202	39.2641	13.2029	8.64175	1.08842	3.19799	7.31139	5.60117	2.77426	3.97932	2.09182	0.050662	2.01515	0.76037	0.554722	1.16198	2.59047	1.07541	0.666535	0.384353	6.17756	10.578	1.53366	0.064084	3.91839	1.52149	4.83359	0.226829	3.89759	1.40328	11.9392
14.3411	1.06783	10.4493	2.99687	19.543	37.7816	27.8217	32.8014	78.0887	7.3935	9.28656	30.9436	4.82211	0.46628	15.1663	18.8178	6.82468	49.0649	1.37504	20.3223	60.615	21.6393	17.8133	2.60761	0.239124	3.91015	9.03078	1.27624	5.18279	0.00376034	1.31395	0.116749	0.69473	0.825453	1.11886	3.15952	1.28515	0.0835705	0.0930816	3.33692	11.543	6.07057	0.888015	1.17682	4.49921	10.057	2.32481	0.977039	2.40619	43.1444
7.05485	20.2032	41.8903	14.5741	31.9437	50.6805	60.1567	17.2319	146.328	28.155	20.8073	8.08162	2.64126	6.63088	4.07804	40.9888	5.35855	55.1739	10.8157	70.8615	2.58082	6.15168	31.557	3.01543	2.84221	2.32846	5.20734	9.48617	9.01861	1.62063	0.52972	3.26658	0.33687	0.0256198	0.137514	5.77222	1.05702	0.426037	0.231138	1.46687	15.1166	6.53279	2.21808	2.69165	1.27355	1.13467	1.39599	1.88593	2.146	5.49955
21.2965	9.37267	33.1009	5.41049	22.7124	60.1673	32.7701	64.4538	23.0628	32.5528	7.96375	55.1827	5.54516	11.2455	28.5911	65.8937	30.1311	24.1348	30.3016	10.7443	37.5879	0.198341	20.1023	3.89184	0.931907	1.86807	2.23296	8.65484	0.809285	1.11434	0.713966	0.43024	2.02181	3.6692	1.19341	0.978979	0.234628	0.0847351	0.0672234	5.01554	3.37021	8.99796	1.86072	2.45786	1.07627	2.98192	1.50916	0.421712	0.987204	23.963
9.2581	37.588	3.39298	28.1239	24.7817	63.6892	75.0275	40.6511	33.997	17.0389	7.34295	27.8646	3.27996	11.8157	5.71192	40.0734	48.9766	40.3857	16.0541	38.399	10.6207	22.6369	47.4066	10.5642	2.18996	5.45851	1.19736	0.316687	2.6407	9.35915	1.85081	1.45661	0.864046	0.651516	1.30883	0.814435	5.33205	0.997306	0.202546	6.18313	19.7813	1.5503	2.6364	1.40298	0.83933	5.36397	0.469276	3.85081	0.456242	16.6948
15.4301	1.39528	38.1614	7.34773	6.52713	4.67373	2.27618	2.51042	28.2825	22.8627	31.7282	55.9789	5.00673	5.90408	6.26561	94.8858	17.7605	4.07738	25.3592	24.6706	31.0546	28.1892	20.2975	3.27668	1.81883	6.02728	4.58778	0.123413	3.34621	0.498867	0.244807	1.04861	3.43893	8.42896	0.259511	1.29896	1.2852	0.755671	0.664581	1.44095	2.49374	1.82039	0.305877	0.292136	1.20118	2.17045	1.33627	3.39074	1.04082	13.848
6.34031	5.63524	2.50771	34.2963	27.9694	27.7474	4.97478	4.23175	56.0429	0.50215	0.444353	95.1956	2.28481	7.12714	13.4033	12.6343	8.58448	0.624185	3.55485	54.3253	19.5505	15.7673	34.2588	3.627	1.03712	4.94409	4.56313	0.368364	2.47829	2.28347	1.30376	0.786037	0.594057	4.0266	2.54924	3.45438	1.43997	0.706714	0.306769	2.91601	9.71006	6.18281	0.701666	1.69386	0.158208	2.39498	2.02957	0.363091	1.75939	12.0181
3.82323	34.8912	17.8268	2.94686	1.13021	39.8074	49.6891	41.9105	78.0887	0.481858	15.9611	25.0613	0.25411	9.34922	24.3739	25.0768	2.10969	9.11728	25.9425	19.8596	5.52355	2.23957	23.7811	2.32078	1.80318	12.8453	2.84492	0.205908	1.14995	0.184812	1.29179	0.44969	3.85931	4.17685	1.86076	0.411907	3.0528	0.591133	0.13227	4.02759	7.37707	2.14185	1.14242	6.92427	0.601889	0.875522	0.114435	3.59776	1.49553	4.92134
20.6828	11.7004	24.4949	32.6586	25.8781	60.028	12.9109	5.27252	46.0518	5.17739	0.965707	72.7762	0.51199	5.92394	22.4591	50.1719	17.7605	2.89755	17.9469	21.5418	1.83911	2.95545	27.2614	0.593865	0.346625	4.0755	1.17086	0.352591	6.29743	7.19658	1.15073	0.671992	4.69529	0.92174	2.09739	0.33292	0.753534	0.678734	1.66758	13.036	5.99716	0.747896	0.822618	6.96258	1.19941	4.77531	0.428208	2.47621	1.57159	16.6577
8.34976	10.9515	15.4523	6.11052	13.6129	49.7327	6.86846	42.562	36.2903	42.3182	0.331822	52.9869	2.04793	0.835786	38.7788	19.9446	33.38	15.2942	34.6461	39.6373	28.2391	14.0581	24.3081	0.534161	0.575056	16.9349	1.62173	6.91441	3.93116	3.62536	0.639506	0.522273	1.52037	3.05087	0.116144	2.57242	0.903279	2.66979	0.28363	2.65808	8.57738	0.431334	1.97317	0.712069	1.24607	1.34324	1.09091	1.59162	3.92699	9.35343
1.21995	3.34035	17.9873	14.8427	1.72108	80.7859	134.002	21.3431	42.1614	27.7018	16.5552	0.788911	8.88084	4.71941	5.663	45.4624	3.14058	64.1004	44.1212	29.1282	23.8396	11.4206	48.7498	6.01272	4.72852	21.1715	1.48069	2.97976	0.637122	4.85128	1.08505	2.46129	0.0106122	0.404806	0.502969	2.53737	0.199087	0.414423	1.73244	1.66382	14.7334	2.84466	2.26643	2.93091	0.739189	2.91025	2.46027	0.608229	1.04695	34.0669
9.31338	24.7145	45.7691	14.2207	21.4544	11.7425	19.3522	9.8253	1.27633	0.631171	5.04881	30.8773	5.53235	0.0820128	11.6515	11.2953	19.9784	46.8831	61.5556	24.0603	3.52266	12.9204	2.24831	3.3564	6.9964	2.70704	3.84337	1.4234	2.55889	7.88251	1.82723	5.61868	0.960038	11.7904	1.91241	2.33055	0.258625	0.41092	1.13065	0.864307	1.40298	1.92308	1.80773	5.57564	4.04188	0.7022	0.00371278	1.67567	3.41983	4.93141
6.50023	10.7051	11.8811	25.6478	19.0492	100.555	27.8217	3.03911	104.892	31.0063	23.0364	1.0605	1.23246	6.63704	15.6785	49.9532	33.38	18.2872	60.8186	13.9396	19.9454	33.2466	18.2957	5.39881	3.62532	1.69375	0.628358	3.5016	4.6336	4.14681	0.408575	1.49012	0.755278	1.59497	0.326448	5.50552	0.274038	1.75305	0.467128	6.47173	0.188213	4.89199	1.26371	0.35233	3.9818	3.55046	3.12837	1.00252	4.56979	32.1172
2.69326	25.3612	37.0508	31.0795	5.11191	73.2525	65.3995	28.2164	31.2413	17.1317	1.26624	4.45672	12.4016	5.73251	31.8804	15.6115	4.3589	6.42298	98.8495	19.0754	9.14662	9.7837	8.27437	1.19837	1.18096	1.62534	2.44553	5.6596	3.10165	6.71334	0.0463004	1.20333	2.83573	1.02774	0.333551	7.91995	0.381906	0.187887	1.68007	0.533247	4.36478	6.61636	0.0910072	5.53283	4.53097	4.47208	3.10647	2.02715	2.2336	2.98389
4.7037	7.66788	71.2444	17.0685	15.1463	4.67373	26.4461	33.8822	82.846	2.5331	19.1977	4.405	1.04743	7.42558	0.388085	5.48804	18.2186	21.3203	36.2356	11.815	32.4249	31.3364	41.4142	0.672421	4.26269	6.53092	3.35217	0.423918	1.22546	7.44321	0.473332	0.900122	2.18713	0.282462	1.65481	7.08603	0.176819	0.105019	0.645108	0.374792	18.8402	0.816217	0.577153	2.4753	0.565213	2.81919	0.637795	1.00456	3.4237	9.83209
5.52578	0.919126	26.7665	9.52698	10.0994	40.6546	82.3184	52.2721	56.0429	4.04826	35.9412	9.91464	5.17872	0.757857	7.2553	46.1428	16.9774	39.3074	30.1492	9.27637	5.0571	0.200807	14.2766	10.4987	0.306021	7.04968	1.09249	2.94082	1.51786	2.215	2.88056	1.03366	3.00797	2.08498	1.9683	2.88079	2.40152	0.679109	0.219951	3.55773	12.2702	3.38771	0.682386	1.12787	4.31302	3.9989	1.30166	3.34864	3.24644	23.7334
3.38134	3.26757	4.0543	54.5768	16.4298	186.799	48.4806	20.7567	45.368	9.57481	24.652	10.7017	7.18153	13.2669	3.43331	1.99847	6.84762	54.2705	19.1383	24.8271	44.1968	4.4475	8.23436	4.99304	0.8399	15.7386	7.18791	6.17811	1.4306	0.218649	0.837267	1.57277	4.45748	2.69416	2.42171	2.7251	0.889249	0.356373	0.511731	4.42474	13.7957	1.52586	2.22615	3.66973	1.65449	2.02625	0.873413	2.04949	1.53989	4.83528
10.0352	10.7223	25.8489	24.7256	22.0144	92.6475	6.18328	55.0153	31.2413	12.3732	7.30084	8.7427	2.69068	2.45623	23.8117	34.4896	0.34989	9.44752	51.0259	28.2175	25.9552	17.7849	6.79667	2.19057	5.00505	6.97393	6.27391	2.3147	5.28101	2.61486	0.871283	0.547302	0.948717	2.99435	0.788384	4.31454	2.00436	2.9978	0.0849811	9.49825	23.5324	4.61159	1.74061	0.823014	3.71729	1.52378	3.16911	0.384229	4.90028	8.97458
6.09237	27.9212	5.73263	14.3532	7.8785	19.0495	43.3294	90.1935	33.997	3.13242	29.6496	16.7866	2.53148	0.176092	20.7432	1.57838	0.108283	23.2744	13.6343	10.904	2.29253	5.78546	32.6895	8.73189	0.586963	0.395335	2.44894	0.26484	3.36301	0.716067	3.3688	1.31131	1.79177	0.425471	0.58028	1.87066	0.584963	0.100376	0.795468	7.52686	10.454	1.34788	1.13446	1.95235	1.65804	5.50188	2.02402	1.35078	1.79426	4.48615
4.77839	8.77739	6.43193	7.94703	14.8854	100.555	22.2163	37.0631	11.9512	11.0189	25.5431	5.77335	4.25293	1.87796	5.0829	35.6216	2.10969	21.3174	4.94303	14.534	13.3444	14.9861	29.6437	2.29728	7.60792	8.39873	3.94151	3.40638	7.01496	9.73734	3.3595	2.84672	1.3244	1.23601	0.093778	0.501387	1.50916	1.98541	0.0409463	8.4392	8.36357	6.76344	1.65248	1.12174	1.59899	0.395735	1.55272	4.77291	3.7544	50.5618
4.16137	12.5396	71.2444	12.8816	26.8603	31.7578	108.624	43.0956	46.7604	1.49373	0.864922	5.24298	0.735562	3.37533	15.598	58.3361	16.7296	2.04854	59.0429	5.92944	48.5771	8.17663	34.4705	7.90801	8.51302	14.5161	6.9315	5.42207	9.18424	5.187	0.71822	0.886179	0.921509	2.90758	0.490344	2.99405	1.75247	0.4279	0.632713	6.00039	4.73643	4.06146	2.50706	0.213186	0.731604	1.34766	1.86635	0.970502	0.181574	34.0997
13.586	4.01339	55.0077	15.1173	22.9914	95.3997	0.460703	19.4363	56.0429	20.3595	2.08209	54.1463	0.535944	3.03037	16.4638	17.8827	19.9784	17.6516	8.08034	0.95692	22.5283	3.86153	54.1586	7.26082	2.68726	1.54911	4.9959	3.48218	0.643349	1.86237	0.253436	1.85472	1.13303	5.5628	0.538283	2.81697	0.0123915	0.729936	1.0884	3.79848	0.859646	1.68625	0.614769	0.010129	4.49329	3.91308	1.06934	0.524734	3.47345	9.36778
0.753938	4.1619	12.2173	2.9712	11.3641	22.5736	72.9375	0.112409	78.0887	7.27235	30.8759	60.5752	8.98438	3.4434	29.5199	17.4354	12.5102	27.9113	3.81289	45.339	15.0295	16.911	25.3698	0.357897	1.70726	0.165623	5.32481	3.73167	0.163381	3.29489	1.4551	3.52655	1.75969	6.91706	0.466425	4.58256	2.42975	1.30495	1.08302	4.96321	9.63212	1.4101	1.44418	3.94984	0.0113101	4.20553	0.967035	3.73754	0.995365	21.3117
17.2844	3.67291	56.8106	35.4938	33.7843	93.801	14.6427	18.8676	24.7146	0.326549	20.8502	0.131352	1.83781	12.0102	13.1387	34.839	47.9999	3.57966	37.7881	16.3913	5.08479	6.99789	54.3136	8.80872	7.17014	4.28268	3.82323	3.97343	0.667955	4.59774	1.0947	0.748041	2.78531	6.32135	0.564332	3.54073	0.674713	0.134846	0.214495	2.70967	3.74225	0.669492	2.2871	0.268546	0.938145	7.46304	0.0343629	0.522987	0.352737	4.59285
6.72025	28.0709	38.4976	25.977	13.0023	54.9694	58.2757	19.9958	33.997	12.2211	15.2636	42.9178	1.62256	4.12049	7.48313	3.73713	15.5113	74.4752	14.8316	60.0512	22.1899	3.27175	5.67426	1.61724	8.81912	14.4476	1.26642	5.69558	3.34315	4.67964	1.3683	0.656982	2.06765	0.261987	0.616133	1.84924	1.40433	0.830534	0.0537021	2.32367	25.842	2.14917	4.42615	2.712	1.8658	5.45775	3.0255	2.23895	0.593247	11.1761
16.292	22.4057	3.55342	25.1989	19.1161	55.0857	5.29741	10.2325	11.9512	24.3903	3.14453	26.5448	8.55356	13.5804	1.63173	7.67596	29.1606	46.0404	29.7451	33.5498	27.0846	30.2972	13.5213	2.08938	7.85336	0.350147	5.49466	3.2748	0.0961418	0.0490197	0.83012	0.516624	0.911786	2.23217	1.94755	4.84028	0.272694	0.741577	0.881694	4.09302	5.91344	2.79858	0.615479	9.98321	3.95599	0.859159	1.30299	2.25817	0.252557	9.68779
9.81087	11.8228	6.73094	10.5591	5.86202	181.1	27.8217	47.5201	36.031	2.02236	25.0945	65.7177	10.6155	7.02729	16.0001	1.67764	6.57688	28.6727	29.5101	1.13929	29.7814	1.86987	12.1675	1.54293	1.23995	8.8755	1.26584	2.94508	6.93005	2.39789	0.18035	0.934556	1.1532	2.07763	1.43729	0.419158	0.106914	0.483273	0.538199	3.44508	1.08135	2.86424	1.01006	2.16564	3.56426	5.54846	0.404469	1.89646	0.944419	16.1877
2.40842	6.07988	23.7275	76.5926	20.0603	48.4571	86.1883	3.18966	2.66871	8.80965	16.467	10.9069	2.14805	13.824	20.8222	15.0881	22.2276	17.1063	16.7148	17.4394	21.289	2.93624	33.6525	3.58556	2.90475	7.20582	2.23775	6.78009	3.94494	1.07085	3.69826	3.22652	0.275131	0.00957435	1.5111	4.54978	0.988385	0.496857	0.455889	9.7928	24.849	3.28217	0.185581	4.38108	4.53107	5.75064	1.29464	1.52089	5.06486	27.3729
3.98541	8.43519	8.80645	9.89919	18.3	65.9588	48.4406	65.6709	33.997	1.51449	2.28978	30.4312	0.298871	0.695957	2.18627	29.313	36.0874	6.62901	14.5311	8.64801	13.4244	3.88002	4.46348	1.09772	1.80229	18.5974	2.22743	8.89522	1.3894	6.03785	0.753308	4.24877	1.14126	1.28742	0.516134	3.79244	1.2	0.779112	0.614854	5.85819	0.281152	4.46438	2.04171	2.88314	3.85998	6.19063	0.260553	1.12172	4.09669	9.78965
14.8141	9.15617	12.2173	19.6359	15.8748	54.9694	21.4103	8.62328	102.169	9.37276	27.0184	26.2203	6.33892	0.618132	17.0333	47.8575	27.9423	2.13853	36.2113	52.7634	22.4625	26.9237	36.8546	4.67305	7.18883	1.54547	1.42801	3.17271	0.399005	7.05997	0.605405	0.888898	4.27767	5.72597	0.415914	6.75528	2.8082	0.309429	0.596365	0.368808	6.78429	0.247767	0.619432	1.80785	1.1849	0.511559	1.12296	1.61464	0.664544	2.96039
12.6498	16.2634	17.4731	2.59141	2.95907	88.5563	31.5616	3.63996	56.0429	11.1706	22.8262	30.4341	7.68056	2.27624	19.489	13.8207	15.5113	33.9737	26.2242	32.8601	16.2026	6.78596	44.3501	6.19197	2.5226	9.90831	2.96887	5.17964	0.994691	5.92648	2.55623	1.48911	0.515381	1.55626	2.29382	1.59852	2.17654	0.45138	0.408472	5.28369	5.28469	1.20075	2.70138	4.71246	0.616846	0.959522	5.21585	2.355	2.96854	25.1297
11.047	6.81864	3.47036	2.01239	24.8153	91.9886	58.2757	21.6176	33.997	7.33801	12.0937	26.888	3.80322	8.14962	4.28409	37.0795	24.6934	35.2442	5.60708	1.28845	28.4689	23.8311	22.8875	0.116627	3.15679	4.13073	4.9997	1.98571	1.899	13.091	1.92026	0.805538	2.04155	0.298956	0.351047	6.99127	0.293209	0.469244	0.246283	8.81453	16.7915	0.0185572	1.58174	1.99797	4.96985	1.6552	3.20345	3.67473	2.84744	24.9531
13.5273	16.8543	16.0612	40.2955	23.9371	10.8022	34.7783	14.3432	33.997	7.77026	8.37887	11.8625	2.33707	0.240459	0.539101	58.3361	6.84762	36.342	18.8413	1.81791	13.7865	13.4191	4.73642	5.53768	4.74906	11.3003	1.89124	2.58238	0.505986	3.2525	1.52871	2.65039	1.08026	1.2977	2.12326	0.872333	1.66361	0.722306	0.360923	5.37294	0.314243	5.60459	3.17378	4.1515	1.13456	2.34848	0.471827	2.03539	0.345598	8.66528
0.526116	13.6332	32.7471	1.98991	22.919	87.9959	29.5868	0.901377	42.3661	22.6885	16.09	28.515	0.860976	9.73475	4.86377	45.6529	4.30473	20.0904	30.8509	12.3741	1.88623	2.79166	13.6319	0.952144	6.57423	2.8	1.70921	0.808524	2.5562	0.356562	0.0823704	3.2667	2.40312	0.560576	1.37502	1.63142	0.781592	0.0223031	0.0655331	5.57567	3.57218	2.79299	1.01093	3.61904	0.56943	3.77967	1.74642	1.96087	4.16104	5.93343
10.1496	8.84036	10.5647	41.3402	16.9787	70.546	14.1194	56.2375	41.423	10.6036	7.742	1.41752	3.30864	4.12399	26.4516	85.217	35.6292	17.6281	37.5849	3.73704	42.9997	17.6105	39.0961	0.540816	7.2739	9.69126	5.78273	11.7753	3.30454	7.24612	3.39084	4.02476	1.33116	4.23777	0.426408	0.585517	1.3213	0.56855	0.561277	5.6333	6.35935	0.260979	1.5348	4.11191	0.0694222	5.38722	2.71793	2.33133	4.85958	6.84333
13.6812	20.2676	29.0636	1.03066	15.6001	62.3015	24.2708	12.0187	92.2155	9.88709	37.7195	19.2737	2.03798	1.02954	35.0639	10.9196	47.9999	53.6492	7.53088	2.05952	11.2718	21.7004	43.6432	2.30069	3.0604	2.95439	0.121318	0.0538344	6.48815	1.69817	1.98835	1.86674	1.26347	0.355893	0.469544	3.52031	0.771432	0.871986	0.0350222	7.5801	0.498377	5.27587	1.0725	3.51193	0.0166369	3.60334	2.09659	1.99103	3.61248	47.3817
16.7384	5.94948	27.7291	7.36913	17.0968	91.2368	14.1194	28.7851	132.482	29.2569	2.70692	64.7311	8.62884	11.0294	0.908694	58.9349	9.09683	25.2989	2.6045	5.50508	10.2608	4.7844	19.6695	1.4989	0.863596	6.53683	2.09269	3.62406	2.54396	0.083468	0.888976	1.15261	1.24453	1.51932	0.18771	3.5772	0.497676	0.786599	0.451921	4.15211	11.8455	1.61209	2.6631	4.62587	2.32289	0.791396	1.29044	6.03632	1.47159	18.9008
10.6256	14.1721	60.9884	3.61208	32.6988	28.8869	14.6427	26.8176	33.997	8.77601	17.615	13.8593	4.2511	3.08877	22.4177	25.5667	5.33562	3.54207	39.7699	11.4411	33.9577	6.60179	51.4785	2.53228	4.69883	2.66193	6.58881	2.64058	11.9048	4.58987	0.291262	2.61277	0.509419	2.10239	1.09912	3.72341	1.52307	2.35807	0.645073	3.73135	5.63279	4.89484	2.20289	0.552295	1.86108	0.769409	1.08934	2.59909	1.82465	44.2767
2.43011	3.5311	25.6536	11.6618	2.66695	194.15	32.7701	32.471	238.369	27.177	16.3509	4.05693	3.80867	9.21728	13.3705	58.3361	18.2186	12.3199	25.4968	12.5186	1.99521	22.0168	27.0387	0.288587	1.32923	3.05855	0.940051	6.05996	0.758976	1.77154	0.757147	0.77519	2.3312	3.46928	0.0971578	2.17373	1.90253	0.681328	0.48631	2.8244	2.74898	0.708106	1.39969	1.35841	0.229943	1.475	1.1465	3.19203	3.84825	8.31468
7.45289	22.2337	31.6343	5.07532	31.6648	52.5163	58.2757	33.4687	78.0887	8.10989	39.2501	6.34536	6.57558	0.957133	2.90215	51.2768	9.04266	6.7287	71.3264	58.5326	5.45188	20.5487	7.62781	5.38234	2.07403	4.11697	0.614966	2.61981	0.537058	7.30352	4.12737	2.88605	2.89084	2.68459	0.286684	1.892	2.06693	0.497732	1.12506	6.95218	11.3901	1.49374	0.32496	0.633577	0.376853	8.06221	1.03992	0.193429	2.58559	14.2939
7.87135	6.97943	21.5103	2.28994	12.9072	88.347	21.7266	14.1536	67.4139	2.94329	29.8187	20.1215	9.72809	2.83209	40.5384	59.1498	32.1387	6.92784	28.5283	17.0637	7.00377	25.2673	13.1328	1.49662	3.90743	2.77004	0.59156	3.79179	0.0922426	3.04424	3.90676	3.98533	0.449675	1.4863	0.897302	1.00048	2.32182	1.1933	1.03618	0.267634	4.28936	0.0709191	2.14064	0.740792	2.71866	5.76181	3.07305	2.4617	0.552845	7.92763
16.995	4.37855	40.892	13.8372	13.0419	39.412	39.854	2.69986	111.506	8.13718	1.6033	34.7	0.896846	0.385594	34.3186	23.1716	3.14058	35.793	20.9447	10.2216	16.6328	5.91931	8.42332	0.283474	0.745473	4.16334	1.43754	0.0680697	8.14877	2.03958	0.2754	0.892617	1.89162	7.4326	1.07717	3.23736	0.172314	1.79982	0.446123	4.1754	30.9045	1.60002	1.12594	2.33712	3.58737	4.0899	1.0443	0.820956	1.58528	4.97903
3.4494	8.42099	39.9293	0.297218	59.7041	52.7133	28.576	18.9555	33.997	0.259101	7.39167	13.4796	4.27961	4.41412	2.00585	28.7033	35.6292	53.6294	23.8045	60.184	20.2184	6.78237	38.5892	2.24815	2.81961	5.17666	5.7134	3.49352	5.27157	2.28642	1.15228	0.125442	3.21208	6.59915	0.773087	0.57602	1.15531	0.473426	0.98983	6.69532	7.90093	1.75039	1.55155	0.55763	0.477901	4.80421	1.80412	1.78245	2.12775	8.29233
11.4129	5.36391	53.0817	6.09582	24.0041	16.3942	50.9282	17.5789	78.0887	1.7618	1.7005	3.31583	3.10696	1.91576	22.3492	26.4638	23.6625	32.9747	10.2938	19.2049	5.84254	0.435484	5.51586	2.20287	5.12674	5.50783	3.47281	2.15789	6.91494	2.737	1.01281	1.23157	0.782792	9.15702	0.691592	4.8767	0.275257	1.89581	0.447594	14.7977	3.43764	3.11261	0.496756	0.672778	0.349498	0.604755	0.777822	1.7003	0.0949038	8.27095
0.484195	7.49571	26.8013	5.56641	20.5763	55.2551	4.80766	12.0787	102.169	15.7094	23.8272	15.9071	18.7516	9.75906	3.88837	21.7825	34.5983	1.20229	31.3859	20.7259	14.9665	6.23854	15.2051	4.27937	2.64512	0.395976	2.8516	3.06335	7.18767	2.08357	1.28269	0.297248	0.811235	1.69032	0.382646	3.74734	0.401407	0.477222	0.584085	4.79864	10.3448	6.94666	0.200066	2.66389	1.028	2.68041	0.518112	4.93495	1.00623	33.704
3.95682	1.49977	27.4561	14.512	13.9752	6.80772	10.413	39.4196	78.0887	14.3472	22.7991	11.3202	7.93575	1.46404	28.4773	38.0407	47.9999	26.2318	20.4729	26.0441	24.3467	11.2875	39.1801	0.0861665	0.910083	10.0228	0.73489	1.33486	1.67947	12.6426	2.12213	0.012536	3.13367	2.14498	0.845622	4.05374	0.34938	0.806838	0.352526	0.725843	20.127	9.32518	0.181937	0.246773	4.72124	2.50451	1.28984	0.204374	0.972488	14.4063
0.702257	5.66643	5.31905	18.9121	37.3971	7.1879	82.3184	7.31568	56.0429	29.6865	10.7893	16.686	6.36547	3.75554	23.1721	35.6642	43.7805	29.2672	38.6915	17.523	14.8168	0.955735	7.90173	6.71121	0.253068	4.37057	0.412176	1.59185	0.286446	2.78957	0.587306	0.911254	3.94108	0.634445	2.15118	3.63526	1.7537	0.27587	1.35774	8.9649	26.2181	1.9651	0.268293	0.226553	5.45457	3.71233	0.798153	3.19869	0.0113492	17.1703
1.68055	10.4776	17.792	1.3145	4.07791	29.219	24.2708	34.1068	32.1405	6.04855	39.2898	40.5057	1.6658	12.369	37.9707	54.8064	21.4675	23.3744	16.9243	25.176	73.792	10.3196	19.4709	2.68991	8.49412	7.54941	1.60141	5.14702	0.611507	9.5058	1.26782	1.13522	1.23596	3.78508	1.2766	1.24551	1.79783	1.87347	0.333274	11.3999	0.608061	10.2658	0.68537	1.28001	2.11203	8.1512	2.42724	3.03864	0.269022	2.0739
6.45453	2.23763	15.6706	13.6684	15.7681	38.127	94.8404	39.6693	56.0429	13.9627	21.7753	32.3308	10.4279	0.0360322	18.7263	80.0815	6.57688	13.2425	32.263	32.5217	10.8435	3.84665	46.3781	5.82255	1.65197	6.82601	0.612416	0.550076	0.651474	0.242869	1.34667	2.81115	1.1562	1.74737	1.43571	8.51348	2.24206	0.332371	1.04673	3.61846	18.4551	2.95309	2.37684	0.943682	3.52323	2.70027	1.17031	1.19775	1.5464	17.4672
14.7452	17.0305	52.472	2.46345	14.2438	8.39732	100.491	9.76312	0.0870176	1.34876	43.3775	15.7701	5.17423	3.46292	1.11197	36.3021	3.59875	29.5638	0.875893	46.5809	18.9701	1.66781	58.6062	3.54419	4.74361	9.04572	2.12651	7.27913	1.69064	4.33609	0.859895	2.00197	0.789037	2.67401	0.584862	2.50942	3.08187	0.17326	0.241372	4.476	4.12149	1.18707	1.71232	2.33285	0.721058	1.00862	0.197777	2.43922	1.8483	22.8681
13.6657	7.73987	12.5256	35.1708	18.6484	4.96446	35.9868	25.8005	11.9512	10.9501	3.57234	2.41042	2.41149	8.405	6.04637	18.301	47.9999	37.8243	30.8042	55.1932	6.13559	7.55515	17.5144	3.94076	0.266706	2.39639	3.83031	5.1699	0.0857102	1.48921	1.48021	0.109081	0.355447	5.85711	0.429032	4.19789	0.69804	0.464485	0.0582982	7.29275	1.27074	5.05586	1.47482	2.4353	6.05054	4.9572	0.604329	1.01645	3.63963	21.9313
18.8741	0.21692	38.3567	11.5007	26.8782	37.342	14.4856	27.5382	20.1255	25.5691	34.6983	60.0424	4.88424	3.02421	14.5719	10.3613	26.1825	27.9354	32.137	11.4871	0.227864	5.23042	22.2353	1.8457	2.87574	6.95658	1.85772	1.64805	3.96899	3.99164	0.343515	0.800368	0.388743	0.0681413	1.56862	5.62805	2.83488	1.14402	0.872561	2.45739	18.6354	0.303058	1.93414	4.06644	0.488047	0.619425	2.82569	3.01108	0.173047	8.05063
4.24389	1.78139	12.9874	21.3991	10.014	55.7862	2.14897	0.216313	33.997	9.47322	2.51006	43.5777	6.42695	1.80189	33.9318	21.3352	21.4675	41.9778	4.2093	41.5092	32.5771	1.66527	27.9007	1.75132	0.576177	11.4522	4.471	5.6739	5.70574	8.42397	3.27261	0.552255	0.595535	0.949628	0.45659	2.41999	1.87994	1.25615	1.36405	3.22923	7.86625	4.56251	0.37434	0.356632	0.848594	3.93758	0.632097	1.03431	2.087	17.0355
2.27066	6.85286	2.50771	25.7086	2.56282	104.058	3.28925	37.4391	11.9512	9.81304	15.3747	32.4532	2.77599	7.74411	28.5081	25.2691	14.27	33.8413	23.4453	4.3746	42.1174	2.95847	24.508	1.65457	0.0258353	1.55501	0.25617	0.665893	3.05012	4.06223	0.399016	1.64532	2.87809	1.95887	0.313807	1.03251	2.6753	1.03323	0.428031	4.5811	1.48709	5.82397	1.32308	0.924074	0.704309	2.31894	0.210296	0.685989	3.22931	5.86486
13.6372	13.7234	14.2936	51.2449	8.86059	56.2718	4.53329	51.7154	43.0747	17.2448	11.9571	15.4347	1.44689	1.3508	15.4955	15.0241	8.58448	36.0095	4.91545	15.0671	29.1373	18.4084	11.043	2.96986	1.12573	2.29136	1.77106	0.360436	1.87347	3.52215	2.46287	0.395945	1.6001	0.171486	0.43361	0.850243	0.536887	0.556557	0.658308	7.06064	9.27569	2.69237	0.509562	2.31323	4.74857	4.44628	1.38905	1.59344	1.28947	4.16648
12.6383	7.54313	47.8361	38.5718	22.8216	5.6622	27.6545	54.5534	56.0429	21.3239	14.7629	19.7553	2.11378	5.83677	28.7371	19.1619	30.1311	29.9965	8.31073	27.2823	10.6194	2.38537	35.6482	4.344	1.74439	1.28966	4.2858	7.89608	0.894527	3.79895	2.39969	2.35113	0.836699	3.16711	0.964832	1.74021	0.68391	0.106203	1.21204	3.0908	15.349	6.66594	1.09947	1.65192	3.18404	4.93662	0.841536	1.87283	2.07732	16.7474
5.81297	7.15384	6.88116	0.863087	8.00056	81.972	39.6123	41.3112	124.679	18.7442	11.8892	49.1572	0.622286	13.7405	6.49107	8.03208	30.1311	8.82446	14.3759	11.9734	14.5393	10.6316	15.2547	8.17227	0.58557	16.3879	4.39226	6.83714	2.67983	4.1703	0.750006	0.60072	0.695558	1.16313	1.27845	1.28452	0.973025	1.00208	0.405969	1.78383	8.26837	4.31135	1.7905	3.37206	1.14753	4.97061	1.12668	1.62332	0.224124	27.1245
16.191	5.09418	31.9073	11.3313	27.0172	82.7628	25.677	59.6266	20.1155	18.0429	15.9425	59.4006	11.5934	3.73037	11.9099	35.945	12.0208	3.05108	63.1947	79.6027	3.88819	19.0073	40.7165	0.519677	4.51957	10.0679	2.34098	4.4343	0.860229	1.27291	3.50902	1.78772	0.364634	3.99359	0.499057	1.90389	1.45864	0.00191739	0.142175	1.19629	14.1719	2.04123	2.16745	5.87985	0.658918	3.30317	0.285303	2.0377	2.15408	4.16639
4.51168	19.5621	28.1784	39.409	3.94591	111.5	32.7701	0.14395	108.299	12.9355	15.0837	20.3352	2.46157	4.87113	15.48	63.3126	8.06594	23.182	0.78824	47.027	10.492	14.5105	9.4067	9.33005	3.65737	9.44999	0.216227	3.16014	2.70069	5.17044	1.07293	1.48134	2.19946	3.44599	0.16677	0.763572	1.20104	1.26642	0.696022	2.06441	12.0565	2.33667	1.25323	0.223588	0.731953	5.45991	0.287461	4.29796	5.81317	15.691
3.86608	25.8441	16.415	31.4215	25.2783	68.9242	26.3188	57.4589	71.3822	6.58324	9.62773	3.40153	8.9265	0.0400802	1.85222	33.0677	8.04301	56.9093	14.8647	15.1665	28.2708	14.475	35.5868	7.70448	3.4218	4.40512	6.06095	0.357602	4.30997	8.08574	2.61526	3.24843	1.39645	2.93516	0.526687	8.68704	1.62789	0.866283	1.68662	6.36979	5.63817	2.28412	1.88392	3.3754	3.00641	0.252687	6.17106	3.98775	2.14287	13.4991
9.58508	12.2256	8.358	17.7648	29.5149	1.01058	15.2142	16.1262	78.0887	27.6521	25.8776	48.3255	6.06211	3.35988	1.34194	36.2444	12.2624	23.899	1.19721	28.9402	30.0801	35.0276	34.9162	5.54726	0.258646	11.6194	7.89397	3.0382	1.31741	0.295581	0.294397	2.00627	0.421704	5.60971	0.715706	1.92104	0.052264	1.36262	1.18377	2.70033	9.40161	9.07313	2.48208	1.20049	1.48369	0.535377	1.34583	0.582012	2.95413	12.8062
16.1646	12.861	43.8081	17.4651	10.7672	22.6406	14.1194	22.4306	28.2825	12.2598	6.03508	28.08	0.793979	15.7161	8.76146	27.4981	47.9999	2.31678	12.0242	0.771385	15.5206	1.2246	41.0901	2.2181	0.584821	14.7394	1.69932	2.13519	1.82453	4.45629	0.223888	1.39908	2.7599	0.690845	0.180021	1.09265	1.44973	2.15473	0.0738495	3.98776	0.252292	1.05792	1.71706	1.80149	1.85718	2.03221	1.7038	3.96549	1.22535	8.78621
0.957943	1.1391	23.1178	5.12025	3.44994	62.1461	18.1437	32.5238	101.685	5.0391	0.514156	55.1695	0.776435	0.317165	7.74492	18.2181	18.7601	2.58217	18.9611	18.6218	22.3248	8.90853	29.1937	0.645054	4.21693	3.50269	2.27081	1.15082	3.76112	1.54854	1.98229	0.890812	0.563197	3.65429	0.278239	1.51061	2.68801	0.386197	0.0925603	6.4717	12.0779	0.259533	0.502096	2.4277	2.79282	2.12272	1.60097	0.795352	0.493494	16.5694
4.32192	14.6096	31.9073	20.1396	35.1936	79.2043	82.3184	23.4183	56.0429	4.85593	14.7146	3.19096	0.525315	9.46268	3.62931	2.54101	44.5094	36.3344	13.9825	31.6919	24.9988	32.0986	55.683	0.404884	0.0376308	16.6411	5.6337	2.3202	3.89593	10.7638	0.631702	3.05967	1.85511	8.25377	0.322719	2.8501	4.11394	0.688294	0.349533	0.122429	8.46577	2.83306	2.22837	1.2793	1.1183	3.52346	0.558347	2.76248	0.758498	3.36698
6.49659	15.5828	19.938	12.2503	23.0211	8.03453	27.8217	29.8828	82.5866	36.6603	27.3318	11.3681	2.62952	8.63391	6.28586	5.20727	29.8895	3.78976	16.3373	15.7457	1.49706	4.77829	20.6169	4.3492	1.03309	3.39058	5.4286	4.04415	3.41847	0.835738	0.933617	2.0839	2.72769	2.78939	0.891478	0.306263	0.294803	1.12558	0.501619	3.59877	20.0025	3.66019	1.86408	3.84385	4.07403	2.23649	3.271	1.17097	3.45869	29.569
7.70978	8.23886	18.4714	9.08166	4.15173	53.7688	28.576	47.2046	89.0088	20.5159	23.1953	32.0746	0.932806	7.90089	9.37576	66.9705	8.77192	71.9064	10.2199	18.2481	17.5312	22.3533	30.1531	1.46871	1.57385	11.285	3.83006	1.03217	1.47648	7.03347	0.732865	1.47455	1.29214	0.52997	1.25239	1.7745	2.46196	0.382018	0.75678	5.48647	19.3161	1.28439	1.20201	0.578864	0.744114	4.18495	2.74454	2.47399	1.26006	10.0531
1.1454	21.2925	0.431404	2.13969	8.10943	23.1446	19.235	27.4186	33.997	6.11363	18.2934	17.8064	9.74175	5.74027	3.17203	50.0525	2.10969	25.095	35.5297	38.6981	12.4817	14.6071	33.4572	2.51104	2.89567	3.12602	5.51015	2.24854	5.8044	4.70308	0.909833	0.422087	1.05127	3.11373	0.0529865	3.26397	0.897841	0.0456845	1.40418	2.76249	11.9139	6.53914	0.079198	1.83052	0.957269	4.45163	1.77624	1.02256	2.96127	16.6062
1.34007	22.9333	59.5765	33.886	37.6495	83.3645	148.816	62.4207	11.9512	7.66783	17.7301	59.9757	4.01879	6.31374	61.7198	29.6339	9.80281	53.5722	41.2638	21.6903	26.6262	6.93809	16.6584	7.76411	0.211446	4.36162	0.479949	2.55378	7.49119	1.13529	0.193966	4.93458	1.63708	1.96887	1.61287	1.49349	0.499447	0.671429	0.326025	0.843772	9.37345	4.45189	1.31736	4.14204	0.593923	2.47613	3.56631	0.345311	1.67968	5.05854
14.3999	12.9437	22.2003	57.6823	39.032	179.182	36.114	25.4559	56.0429	5.50307	11.7849	36.3084	2.38178	5.08399	15.6058	4.50064	3.59875	32.6285	35.8551	12.015	19.205	24.0029	15.0578	4.02528	0.725988	3.6618	2.82153	2.4283	6.34126	7.80456	1.69396	0.676702	1.61883	1.08253	1.86236	0.491781	0.731717	1.05944	0.113424	1.02216	18.9053	1.62324	0.996062	3.92208	2.86027	4.89817	2.05159	3.26374	1.73439	1.05804
1.97119	7.28041	6.92626	5.23377	12.6979	68.9242	48.4806	17.81	36.031	11.5199	20.1594	4.43931	2.82673	12.2651	17.934	20.7656	9.80281	33.3678	28.95	66.1208	25.2148	28.4442	8.958	0.540109	0.3568	3.53004	1.28629	0.979333	3.73008	2.24546	3.53058	0.353962	1.92534	1.03529	1.81494	5.61186	1.25918	1.09924	0.0697036	4.77123	6.2324	2.08474	2.37411	4.95264	6.74957	1.78222	0.40959	1.05536	0.628845	44.2062
1.98823	2.4636	31.5994	6.153	2.82788	17.5757	7.51898	70.8513	78.0887	27.1304	6.09604	18.5429	5.68849	4.21136	6.64439	8.2185	3.59875	6.41667	1.27561	34.7637	39.7078	25.8242	9.01458	4.18333	0.685475	6.66206	2.01837	2.30103	4.09746	4.60616	1.47002	2.9843	0.385483	5.19546	0.331407	0.637033	2.22414	0.247736	1.20228	2.18802	13.6668	4.60294	0.130028	1.79474	3.34794	5.65975	1.52642	0.736727	0.903348	19.2491
13.6316	17.2908	24.2766	17.4505	10.0747	13.0606	58.2757	6.83919	62.4536	15.3502	13.3101	12.7209	0.990147	2.88406	12.923	15.5302	3.59875	13.3212	77.9421	25.5841	36.0765	19.4112	24.5654	1.03186	5.72977	0.609568	0.795951	4.3996	3.45757	2.22176	3.24819	1.52425	1.51582	2.5596	0.564475	6.25139	2.46174	1.42762	1.10217	0.647835	8.45026	4.19902	1.74457	0.393405	4.34221	1.71783	1.03319	1.6788	0.931286	18.5111
20.6913	6.28605	62.4201	7.52348	17.6503	64.7812	82.3184	7.61827	33.997	12.3984	19.0103	3.13645	9.09064	7.45599	5.9065	40.0734	53.4438	13.0104	25.7168	25.6063	21.601	29.0849	12.4754	8.14173	1.81148	4.89336	10.1895	0.9307	0.983998	0.895635	4.07154	2.39267	3.57589	4.96728	0.224297	1.56758	2.19836	0.318729	0.733219	9.05496	2.74799	1.738	2.57514	0.339181	0.806041	3.52018	4.46429	1.0174	2.43649	22.3362
2.27683	6.7341	41.7326	2.39913	32.8937	202.23	65.3995	35.0149	71.045	9.19008	17.4921	23.4901	0.768281	4.21726	5.91741	7.18605	3.59875	44.7819	2.97211	9.72459	5.71784	10.0247	8.32416	1.94152	0.477669	0.125073	1.06787	1.13393	3.21227	3.46522	1.62719	0.144858	1.33782	2.33871	1.75924	0.417697	1.77645	0.557265	0.10153	10.6693	4.65926	9.35612	0.554951	2.82997	2.53559	0.228553	0.442338	2.53054	4.17357	2.70262
[truncated: 235 more rows]
[truncated: 172 more columns]

[truncated: 4 more sheets: meanFSI, FSI_Eye_RepeatedImage, FSI_Mouth_RepeatedImage, Neuron Index for 2K]
