# Supplementary material for: Encoding of facial features by single neurons in the human amygdala and hippocampus
Source: Commun Biol. 2021 Dec 14;4:1394. doi: 10.1038/s42003-021-02917-1 (PMC8671411; doi:10.1038/s42003-021-02917-1)
Supplement: Supplementary file 5 — Supplementary Data 3 [file 42003_2021_2917_MOESM5_ESM.xlsx]

## Sheet: Objects_FSI_Eye
-40.7296
9.77977
30.3577
211.817
147.442
83.6731
112.262
-40.7296
42.7206
-19.4034
-17.0338
-40.7296
-40.7296
-40.7296
10.4532
-25.4966
-40.7296
-40.7296
18.5098
-17.0338
113.293
-16.1225
-17.8801
30.3577
12.5858
33.0918
8.48466
7.62994
30.5216
75.2875
140.402
-38.4227
345.918
313.98
7.62994
-18.8448
-79.3584
-53.584
-79.3584
-79.3584
-79.3584
4.15041
20.0568
-79.3584
-79.3584
126.836
-53.584
75.2875
-79.3584
169.18
268.595
152.61
-25.8271
-79.3584
82.9747
5.03949
187.676
90.0597
106.73
426.992
159.062
150.282
135.65
-51.6407
-31.6976
-51.6407
-51.6407
-24.7176
-8.56374
-25.9996
-51.6407
-51.6407
28.1314
8.18839
8.18839
-51.6407
-51.6407
-21.7261
262.462
31.1996
-51.6407
-26.6968
13.9983
18.3046
215.536
-11.5359
-14.4237
-12.2892
46.9419
0.517514
93.5796
12.8499
120.58
95.0902
-34.0606
89.6523
76.748
28.5322
46.9419
1.94048
23.7593
12.8499
4.45804
-0.397251
18.3046
59.215
27.1161
-63.5161
141.612
72.7863
68.9627
-64.8655
141.612
141.612
141.612
141.612
141.612
141.612
141.612
-21.8493
41.0205
76.2276
141.612
17.0701
141.612
141.612
44.7461
141.612
141.612
141.612
-45.201
141.612
32.6379
141.612
141.612
-73.4684
-73.4684
-73.4684
-73.4684
-73.4684
-73.4684
-73.4684
-73.4684
771.502
384.224
333.369
-73.4684
129.95
141.916
-73.4684
48.5829
-73.4684
-73.4684
67.36
-73.4684
-73.4684
-73.4684
-73.4684
-73.4684
-73.4684
536.788
155.378
-73.4684
109.609
-73.4684
40.9547
-73.4684
-73.4684
-73.4684
-73.4684
-73.4684
92.9652
-99.6801
-99.6801
-99.6801
-99.6801
202.542
-99.6801
98.6532
86.9865
22.3711
-99.6801
-99.6801
-99.6801
-99.6801
180.32
-0.513468
111.875
-99.6801
388.525
-99.6801
-0.513468
-99.6801
-99.6801
-99.6801
594.487
-99.6801
-99.6801
-99.6801
333.047
-99.6801
-0.513468
98.6532
-99.6801
-99.6801
-99.6801
323.431
32.5421
-99.6801
225.137
-79.9916
72.5725
19.1751
203.342
581.12
167.925
36.6751
-79.9916
167.925
140.379
-79.9916
250.564
-79.9916
-79.9916
-79.9916
-79.9916
-79.9916
225.137
-79.9916
-79.9916
-79.9916
-79.9916
-79.9916
-79.9916
-79.9916
-79.9916
-79.9916
-79.9916
-79.9916
-79.9916
-79.9916
85.2862
108.897
184.453
581.12
280.614
78.6475
78.6475
78.6475
78.6475
78.6475
78.6475
78.6475
78.6475
78.6475
78.6475
78.6475
78.6475
78.6475
78.6475
78.6475
-83.2572
78.6475
78.6475
-108.166
78.6475
-304.811
78.6475
78.6475
78.6475
-94.8218
78.6475
78.6475
-142.132
78.6475
-73.1382
-224.924
-49.172
-123.733
-36.9987
-245.162
-326.114
-31.7421
59.2206
58.0287
145.038
54.9297
91.2318
153.211
96.7656
161.023
73.5235
50.2813
114.843
95.3985
-50.4349
7.89846
-42.6875
73.5235
-80.0771
-112.414
30.6148
-89.1719
-92.8417
-61.7038
-68.664
-77.5508
-59.289
-112.414
-42.6875
5.90982
-47.3359
15.418
27.0391
-34.1246
42.5339
20.3985
-62.8307
-3.9505
65.0718
18.4342
-9.99387
-19.4699
-96.2258
31.0689
-27.5922
20.8032
-104.197
-0.51784
-71.5881
-78.4319
11.7453
-23.6815
11.7453
97.796
-18.2064
70.3464
56.3383
-19.4699
-9.99387
-3.51027
23.603
84.209
66.9989
42.8012
113.195
82.3974
1.20508
39.2815
20.8032
20.8032
-3.51027
10.5375
7.60447
-1.78131
-71.5881
1.20508
43.3148
82.3428
0.738783
17.7692
-29.6727
75.7537
-9.90522
-1.76569
-41.8372
59.2808
66.9682
30.7925
66.9682
-1.76569
-9.90522
-19.13
32.208
0.738783
0.738783
-44.4982
-17.188
27.8326
-34.3238
-9.90522
49.3971
128.467
59.2808
-22.4845
17.7692
-9.90522
24.6878
41.074
82.3428
23.0405
54.6684
82.3428
2.67406
15.8279
-122.321
-80.2755
-106.704
7.81926
-126.039
33.8473
-71.7958
15.8279
33.8473
-61.5887
38.4404
-26.8847
-126.914
53.3683
-33.8255
111.931
-32.2238
-56.2497
53.3683
-3.1399
111.931
56.8131
92.4102
89.6215
111.931
72.8892
-1.64547
65.0809
33.8473
72.8892
-19.5786
59.8753
-7.05388
91.1088
-44.2367
-1.64547
-158.369
39.3996
112.856
-195.662
28.9057
70.881
-162.607
-94.5511
45.0501
2.67116
-474.798
9.15264
63.8851
9.15264
112.856
112.856
112.856
112.856
45.0501
112.856
112.856
112.856
61.0045
57.7637
112.856
112.856
-217.699
-127.548
24.7082
-52.4214
2.67116
-72.7187
112.856
70.881
-63.44
-107.514
32.7217

## Sheet: Objects_FSI_Mouth
-40.7296
-40.7296
-40.7296
-40.7296
-40.7296
119.217
27.8188
133.757
-26.189
-24.7349
55.2382
-40.7296
-40.7296
-79.3584
-79.3584
-79.3584
-79.3584
-79.3584
169.18
169.18
47.1701
15.538
25.0276
129.414
-79.3584
-79.3584
-51.6407
-51.6407
-51.6407
-51.6407
-51.6407
25.2824
102.205
-2.68962
70.737
109.898
56.0516
-51.6407
-51.6407
-63.5161
-63.5161
-63.5161
10.1226
20.6424
104.801
-0.397251
56.9835
16.817
24.8503
-4.60517
-63.5161
24.8503
141.612
141.612
141.612
141.612
48.2056
141.612
141.612
141.612
141.612
141.612
-119.926
-690.556
-512.234
-73.4684
-73.4684
-73.4684
129.95
249.609
-73.4684
208.188
-73.4684
-73.4684
-73.4684
-73.4684
-99.6801
-99.6801
-99.6801
-11.532
86.9865
-99.6801
-99.6801
-99.6801
296.987
126.987
98.6532
52.2306
203.342
85.2862
30.1936
-79.9916
-79.9916
-79.9916
-79.9916
-79.9916
108.897
-79.9916
78.6475
78.6475
-123.733
78.6475
78.6475
-94.8218
-108.166
-108.166
78.6475
-36.9987
78.6475
147.898
33.6797
-50.4349
73.5235
139.148
-85.8515
-98.1112
-83.8083
-19.4453
55.8151
-112.414
-100.332
-9.99387
31.0689
31.0689
-31.733
42.8012
75.2904
56.3383
51.6003
-74.5211
-71.5881
-19.13
49.3971
128.467
-25.2799
128.467
9.86222
-126.989
85.8908
-9.90522
-3.31608
-217.463
-33.8255
-178.095
85.9032
59.8753
-53.4231
67.3118
87.9054
111.931
-18.2087
-7.05388
-122.321
-63.44
-13.0696
-107.514
-34.0572
112.856
112.856
112.856
112.856
-180.971
-55.0449
2.67116

## Sheet: Objects_FSI_UpperROI
-40.7296
9.77977
30.3577
211.817
147.442
83.6731
112.262
-40.7296
42.7206
-19.4034
-17.0338
-40.7296
-40.7296
-40.7296
10.4532
-25.4966
-40.7296
-40.7296
18.5098
-17.0338
113.293
-16.1225
-17.8801
30.3577
12.5858
33.0918
8.48466
7.62994
30.5216
75.2875
140.402
-38.4227
345.918
313.98
7.62994
-18.8448
-79.3584
-53.584
-79.3584
-79.3584
-79.3584
4.15041
20.0568
-79.3584
-79.3584
126.836
-53.584
75.2875
-79.3584
169.18
268.595
152.61
-25.8271
-79.3584
82.9747
5.03949
187.676
90.0597
106.73
426.992
159.062
150.282
135.65
-51.6407
-31.6976
-51.6407
-51.6407
-24.7176
-8.56374
-25.9996
-51.6407
-51.6407
28.1314
8.18839
8.18839
-51.6407
-51.6407
-21.7261
262.462
31.1996
-51.6407
-26.6968
13.9983
18.3046
215.536
-11.5359
-14.4237
-12.2892
46.9419
0.517514
93.5796
12.8499
120.58
95.0902
-34.0606
89.6523
76.748
28.5322
46.9419
1.94048
23.7593
12.8499
4.45804
-0.397251
18.3046
59.215
27.1161
-63.5161
141.612
72.7863
68.9627
-64.8655
141.612
141.612
141.612
141.612
141.612
141.612
141.612
-21.8493
41.0205
76.2276
141.612
17.0701
141.612
141.612
44.7461
141.612
141.612
141.612
-45.201
141.612
32.6379
141.612
141.612
-73.4684
-73.4684
-73.4684
-73.4684
-73.4684
-73.4684
-73.4684
-73.4684
771.502
384.224
333.369
-73.4684
129.95
141.916
-73.4684
48.5829
-73.4684
-73.4684
67.36
-73.4684
-73.4684
-73.4684
-73.4684
-73.4684
-73.4684
536.788
155.378
-73.4684
109.609
-73.4684
40.9547
-73.4684
-73.4684
-73.4684
-73.4684
-73.4684
92.9652
-99.6801
-99.6801
-99.6801
-99.6801
202.542
-99.6801
98.6532
86.9865
22.3711
-99.6801
-99.6801
-99.6801
-99.6801
180.32
-0.513468
111.875
-99.6801
388.525
-99.6801
-0.513468
-99.6801
-99.6801
-99.6801
594.487
-99.6801
-99.6801
-99.6801
333.047
-99.6801
-0.513468
98.6532
-99.6801
-99.6801
-99.6801
323.431
32.5421
-99.6801
225.137
-79.9916
72.5725
19.1751
203.342
581.12
167.925
36.6751
-79.9916
167.925
140.379
-79.9916
250.564
-79.9916
-79.9916
-79.9916
-79.9916
-79.9916
225.137
-79.9916
-79.9916
-79.9916
-79.9916
-79.9916
-79.9916
-79.9916
-79.9916
-79.9916
-79.9916
-79.9916
-79.9916
-79.9916
85.2862
108.897
184.453
581.12
280.614
78.6475
78.6475
78.6475
78.6475
78.6475
78.6475
78.6475
78.6475
78.6475
78.6475
78.6475
78.6475
78.6475
78.6475
78.6475
-83.2572
78.6475
78.6475
-108.166
78.6475
-304.811
78.6475
78.6475
78.6475
-94.8218
78.6475
78.6475
-142.132
78.6475
-73.1382
-224.924
-49.172
-123.733
-36.9987
-245.162
-326.114
-31.7421
59.2206
58.0287
145.038
54.9297
91.2318
153.211
96.7656
161.023
73.5235
50.2813
114.843
95.3985
-50.4349
7.89846
-42.6875
73.5235
-80.0771
-112.414
30.6148
-89.1719
-92.8417
-61.7038
-68.664
-77.5508
-59.289
-112.414
-42.6875
5.90982
-47.3359
15.418
27.0391
-34.1246
42.5339
20.3985
-62.8307
-3.9505
65.0718
18.4342
-9.99387
-19.4699
-96.2258
31.0689
-27.5922
20.8032
-104.197
-0.51784
-71.5881
-78.4319
11.7453
-23.6815
11.7453
97.796
-18.2064
70.3464
56.3383
-19.4699
-9.99387
-3.51027
23.603
84.209
66.9989
42.8012
113.195
82.3974
1.20508
39.2815
20.8032
20.8032
-3.51027
10.5375
7.60447
-1.78131
-71.5881
1.20508
43.3148
82.3428
0.738783
17.7692
-29.6727
75.7537
-9.90522
-1.76569
-41.8372
59.2808
66.9682
30.7925
66.9682
-1.76569
-9.90522
-19.13
32.208
0.738783
0.738783
-44.4982
-17.188
27.8326
-34.3238
-9.90522
49.3971
128.467
59.2808
-22.4845
17.7692
-9.90522
24.6878
41.074
82.3428
23.0405
54.6684
82.3428
2.67406
15.8279
-122.321
-80.2755
-106.704
7.81926
-126.039
33.8473
-71.7958
15.8279
33.8473
-61.5887
38.4404
-26.8847
-126.914
53.3683
-33.8255
111.931
-32.2238
-56.2497
53.3683
-3.1399
111.931
56.8131
92.4102
89.6215
111.931
72.8892
-1.64547
65.0809
33.8473
72.8892
-19.5786
59.8753
-7.05388
91.1088
-44.2367
-1.64547
-158.369
39.3996
112.856
-195.662
28.9057
70.881
-162.607
-94.5511
45.0501
2.67116
-474.798
9.15264
63.8851
9.15264
112.856
112.856
112.856
112.856
45.0501
112.856
112.856
112.856
61.0045
57.7637
112.856
112.856
-217.699
-127.548
24.7082
-52.4214
2.67116
-72.7187
112.856
70.881
-63.44
-107.514
32.7217

## Sheet: Objects_FSI_LowerROI
-40.7296
-40.7296
-40.7296
-40.7296
-40.7296
119.217
27.8188
133.757
-26.189
-24.7349
55.2382
-40.7296
-40.7296
-79.3584
-79.3584
-79.3584
-79.3584
-79.3584
169.18
169.18
47.1701
15.538
25.0276
129.414
-79.3584
-79.3584
-51.6407
-51.6407
-51.6407
-51.6407
-51.6407
25.2824
102.205
-2.68962
70.737
109.898
56.0516
-51.6407
-51.6407
-63.5161
-63.5161
-63.5161
10.1226
20.6424
104.801
-0.397251
56.9835
16.817
24.8503
-4.60517
-63.5161
24.8503
141.612
141.612
141.612
141.612
48.2056
141.612
141.612
141.612
141.612
141.612
-119.926
-690.556
-512.234
-73.4684
-73.4684
-73.4684
129.95
249.609
-73.4684
208.188
-73.4684
-73.4684
-73.4684
-73.4684
-99.6801
-99.6801
-99.6801
-11.532
86.9865
-99.6801
-99.6801
-99.6801
296.987
126.987
98.6532
52.2306
203.342
85.2862
30.1936
-79.9916
-79.9916
-79.9916
-79.9916
-79.9916
108.897
-79.9916
78.6475
78.6475
-123.733
78.6475
78.6475
-94.8218
-108.166
-108.166
78.6475
-36.9987
78.6475
147.898
33.6797
-50.4349
73.5235
139.148
-85.8515
-98.1112
-83.8083
-19.4453
55.8151
-112.414
-100.332
-9.99387
31.0689
31.0689
-31.733
42.8012
75.2904
56.3383
51.6003
-74.5211
-71.5881
-19.13
49.3971
128.467
-25.2799
128.467
9.86222
-126.989
85.8908
-9.90522
-3.31608
-217.463
-33.8255
-178.095
85.9032
59.8753
-53.4231
67.3118
87.9054
111.931
-18.2087
-7.05388
-122.321
-63.44
-13.0696
-107.514
-34.0572
112.856
112.856
112.856
112.856
-180.971
-55.0449
2.67116

## Sheet: Fixation FR
Upper Fixation FR	Lower Fixation FR
3.62726	2.54645
3.25249	2.28072
3.50945	1.91808
6.43516	4.31269
0.676672	2.16583
1.09073	0.802596
1.3515	1.25647
1.25647	0.806638
0.638033	0.647686
13.2653	12.0916
8.58942	9.18873
3.84233	4.64208
6.64721	7.16736
2.51278	2.56061
1.12389	1.05263
6.09063	10.5263
1.37876	0
2.60063	1.05263
0.166667	0

## Sheet: Average Density Map
0	0	0	0	0	0	0	0	0	0	0	0	0	0	0	0	0	0	0	0	0	0	0	0	0	0	0	0	0	0	0	0	0	0	0	0	0	0	0	0	0	0	0	0	0	0	0	0	0	0
0	0	0	0	0	0	0	0	0	0	0	0	0	0	0	0	0	0	0	0	0	0	0	0	0	0	0	0	0	0	0	0	0	0	0	0	0	0	0	0	0	0	0	0	0	0	0	0	0	0
0	0	0	0	0	0	0	0	0	0	0	0	0	0	0	0	0	0	0	0	0	0	0	0	0	0	0	0	0	0	0	0	0	0	0	0	0	0	0	0	0	0	0	0	0	0	0	0	0	0
0	0	0	0	0	0	0	0	0	0	0	0	4.05387e-12	-8.21527e-12	-2.32606e-10	-3.39778e-10	-4.54869e-10	-5.97102e-10	-7.61026e-10	-9.34358e-10	-1.14669e-09	-1.78456e-09	-2.17763e-09	-2.55822e-09	-2.95621e-09	-3.35124e-09	-3.72826e-09	-4.07094e-09	-4.36201e-09	-4.58422e-09	-4.72317e-09	-4.76802e-09	-4.71267e-09	-4.55674e-09	-4.30616e-09	-3.97368e-09	-3.5787e-09	-3.15538e-09	-2.61373e-09	-2.08302e-09	-1.72622e-09	-1.37668e-09	-1.06632e-09	-8.02308e-10	-6.09799e-10	-2.63738e-10	3.69209e-11	0	0	0
0	0	0	0	0	0	0	0	0	0	0	0	-2.70759e-11	5.48699e-11	1.55358e-09	2.26938e-09	3.03807e-09	3.98805e-09	5.0829e-09	6.24059e-09	7.65879e-09	1.19191e-08	1.45444e-08	1.70864e-08	1.97445e-08	2.23829e-08	2.49011e-08	2.71898e-08	2.91339e-08	3.06181e-08	3.15461e-08	3.18457e-08	3.1476e-08	3.04345e-08	2.87609e-08	2.65403e-08	2.39022e-08	2.10748e-08	1.74572e-08	1.39125e-08	1.15294e-08	9.19485e-09	7.12197e-09	5.35862e-09	4.07285e-09	1.76151e-09	-2.46595e-10	0	0	0
0	0	0	0	0	0	0	0	0	0	0	0	-1.17598e-09	2.38315e-09	6.74761e-08	9.85655e-08	1.31952e-07	1.73212e-07	2.20764e-07	2.71046e-07	3.32646e-07	5.17799e-07	6.29246e-07	7.37998e-07	8.52101e-07	9.64952e-07	1.0723e-06	1.16945e-06	1.25149e-06	1.31354e-06	1.35158e-06	1.36261e-06	1.34502e-06	1.29882e-06	1.22582e-06	1.12974e-06	1.01618e-06	8.94957e-07	7.39839e-07	5.88174e-07	4.87081e-07	3.88072e-07	3.00282e-07	2.25698e-07	1.71571e-07	7.24818e-08	-1.29131e-08	1.82032e-10	0	0
0	0	0	0	0	0	0	0	0	0	0	0	-1.86742e-09	3.78438e-09	1.0715e-07	1.56519e-07	2.09536e-07	2.75056e-07	3.50568e-07	4.30413e-07	5.28201e-07	8.21236e-07	1.01979e-06	1.2063e-06	1.39877e-06	1.59255e-06	1.77994e-06	1.95308e-06	2.10341e-06	2.22209e-06	2.30149e-06	2.33554e-06	2.32043e-06	2.25514e-06	2.14184e-06	1.98618e-06	1.79733e-06	1.59164e-06	1.32853e-06	1.06856e-06	8.87853e-07	7.10648e-07	5.52498e-07	4.17308e-07	3.16989e-07	1.48772e-07	-2.0788e-09	-1.23365e-09	0	0
0	0	0	0	0	0	0	0	0	0	0	0	-2.76544e-09	5.60422e-09	1.58677e-07	2.31787e-07	3.10299e-07	4.07326e-07	5.1915e-07	6.37392e-07	7.82135e-07	1.21394e-06	1.55512e-06	1.86148e-06	2.17115e-06	2.48996e-06	2.80447e-06	3.10208e-06	3.36849e-06	3.58828e-06	3.74736e-06	3.83389e-06	3.83952e-06	3.76047e-06	3.59841e-06	3.36114e-06	3.06288e-06	2.72948e-06	2.30317e-06	1.87638e-06	1.5647e-06	1.25862e-06	9.83477e-07	7.46676e-07	5.66731e-07	2.93877e-07	3.71788e-08	-5.15358e-09	0	0
0	0	0	0	0	0	0	0	0	0	0	0	-3.85589e-09	7.81406e-09	2.21246e-07	3.23185e-07	4.32654e-07	5.67942e-07	7.23859e-07	8.88727e-07	1.09053e-06	1.69229e-06	2.17492e-06	2.6065e-06	3.04188e-06	3.49109e-06	3.93503e-06	4.35603e-06	4.73392e-06	5.04682e-06	5.27472e-06	5.40066e-06	5.41261e-06	5.30498e-06	5.07986e-06	4.74804e-06	4.32945e-06	3.86036e-06	3.26057e-06	2.65935e-06	2.21831e-06	1.78515e-06	1.39551e-06	1.05997e-06	8.04466e-07	4.20542e-07	5.77403e-08	-7.67338e-09	0	0
0	0	0	0	0	0	0	0	0	0	0	0	-5.05247e-09	1.02389e-08	2.89904e-07	4.23476e-07	5.66917e-07	7.44187e-07	9.48489e-07	1.16452e-06	1.42893e-06	2.21678e-06	2.86333e-06	3.4379e-06	4.01578e-06	4.61393e-06	5.20675e-06	5.77075e-06	6.27906e-06	6.70227e-06	7.01334e-06	7.18921e-06	7.21327e-06	7.07753e-06	6.78427e-06	6.34745e-06	5.79338e-06	5.17007e-06	4.37315e-06	3.57282e-06	2.98169e-06	2.40101e-06	1.87817e-06	1.42752e-06	1.08331e-06	5.73121e-07	8.7739e-08	-1.10529e-08	0	0
0	0	0	0	0	0	0	0	0	0	0	0	-6.26348e-09	1.26931e-08	3.5939e-07	5.24979e-07	7.028e-07	9.2256e-07	1.17583e-06	1.44364e-06	1.7714e-06	2.74719e-06	3.56833e-06	4.29317e-06	5.01981e-06	5.77459e-06	6.52489e-06	7.24123e-06	7.88959e-06	8.43256e-06	8.83546e-06	9.0685e-06	9.10998e-06	8.94905e-06	8.58787e-06	8.04355e-06	7.34893e-06	6.56424e-06	5.56105e-06	4.5515e-06	3.80034e-06	3.06231e-06	2.39711e-06	1.82322e-06	1.38345e-06	7.41099e-07	1.25519e-07	-1.50863e-08	0	0
0	0	0	0	0	0	0	0	0	0	0	0	-7.31904e-09	1.48322e-08	4.19957e-07	6.13451e-07	8.2124e-07	1.07803e-06	1.37399e-06	1.68693e-06	2.06989e-06	3.20898e-06	4.19367e-06	5.05675e-06	5.919e-06	6.81798e-06	7.71446e-06	8.57352e-06	9.35452e-06	1.00125e-05	1.05054e-05	1.0797e-05	1.08604e-05	1.06818e-05	1.02628e-05	9.62315e-06	8.80155e-06	7.86925e-06	6.67741e-06	5.47542e-06	4.57416e-06	3.68845e-06	2.8893e-06	2.19916e-06	1.66853e-06	9.05252e-07	1.68156e-07	-1.9404e-08	0	0
0	0	0	0	0	0	0	0	0	0	0	0	-8.09265e-09	1.63999e-08	4.64345e-07	6.78291e-07	9.08043e-07	1.19198e-06	1.51922e-06	1.86524e-06	2.28862e-06	3.54669e-06	4.66656e-06	5.64076e-06	6.61039e-06	7.62539e-06	8.64102e-06	9.61805e-06	1.05105e-05	1.1267e-05	1.18394e-05	1.21857e-05	1.22742e-05	1.20884e-05	1.16289e-05	1.09171e-05	9.99643e-06	8.94659e-06	7.6046e-06	6.248e-06	5.22241e-06	4.2143e-06	3.30368e-06	2.51646e-06	1.90905e-06	1.04944e-06	2.12476e-07	-2.36486e-08	0	0
0	0	0	0	0	0	0	0	0	0	0	0	-8.43531e-09	1.70944e-08	4.84007e-07	7.07012e-07	9.46492e-07	1.24245e-06	1.58354e-06	1.94421e-06	2.38548e-06	3.6952e-06	4.89789e-06	5.936e-06	6.9652e-06	8.04709e-06	9.13351e-06	1.01829e-05	1.1146e-05	1.19676e-05	1.25954e-05	1.29834e-05	1.30968e-05	1.29163e-05	1.24416e-05	1.16947e-05	1.0721e-05	9.60512e-06	8.17877e-06	6.73332e-06	5.63121e-06	4.54763e-06	3.5677e-06	2.71966e-06	2.06297e-06	1.14913e-06	2.51706e-07	-2.71483e-08	0	0
0	0	0	0	0	0	0	0	0	0	0	0	-8.30115e-09	1.68225e-08	4.76309e-07	6.95767e-07	9.31438e-07	1.22269e-06	1.55836e-06	1.91329e-06	2.34748e-06	3.63465e-06	4.85614e-06	5.90201e-06	6.93466e-06	8.02497e-06	9.12388e-06	1.01897e-05	1.11727e-05	1.20167e-05	1.26679e-05	1.30788e-05	1.32129e-05	1.30495e-05	1.2587e-05	1.18465e-05	1.08733e-05	9.752e-06	8.31882e-06	6.86274e-06	5.74269e-06	4.64123e-06	3.64395e-06	2.77995e-06	2.10844e-06	1.19004e-06	2.80091e-07	-2.9393e-08	0	0
0	0	0	0	0	0	0	0	0	0	0	0	-7.70544e-09	1.56153e-08	4.42128e-07	6.45837e-07	8.64596e-07	1.13495e-06	1.44653e-06	1.77599e-06	2.17896e-06	3.37198e-06	4.54483e-06	5.5406e-06	6.51953e-06	7.55794e-06	8.60861e-06	9.63202e-06	1.05808e-05	1.14006e-05	1.20394e-05	1.24507e-05	1.25983e-05	1.24612e-05	1.20367e-05	1.13437e-05	1.0425e-05	9.36032e-06	7.99965e-06	6.61347e-06	5.53734e-06	4.47879e-06	3.5192e-06	2.68693e-06	2.03765e-06	1.1655e-06	2.93299e-07	-3.00361e-08	0	0
0	0	0	0	0	0	0	0	0	0	0	0	-6.75598e-09	1.36911e-08	3.87649e-07	5.66257e-07	7.58061e-07	9.951e-07	1.26829e-06	1.55715e-06	1.91042e-06	2.95473e-06	4.02038e-06	4.91733e-06	5.79514e-06	6.73081e-06	7.68136e-06	8.61113e-06	9.47382e-06	1.02256e-05	1.08166e-05	1.12034e-05	1.13522e-05	1.12428e-05	1.08719e-05	1.02557e-05	9.43248e-06	8.47357e-06	7.24956e-06	5.99993e-06	5.02123e-06	4.05921e-06	3.18696e-06	2.43051e-06	1.83919e-06	1.05885e-06	2.71028e-07	-4.37551e-08	-1.17954e-08	-9.13862e-09
0	0	0	0	0	0	0	0	0	0	0	0	-5.57403e-09	1.12959e-08	3.1983e-07	4.67191e-07	6.25439e-07	8.21009e-07	1.0464e-06	1.28473e-06	1.57614e-06	2.43618e-06	3.35005e-06	4.11225e-06	4.85459e-06	5.64998e-06	6.46084e-06	7.25979e-06	8.04016e-06	8.71056e-06	9.2473e-06	9.61605e-06	9.78607e-06	9.73826e-06	9.46746e-06	8.98513e-06	8.32112e-06	7.53352e-06	6.51539e-06	5.4648e-06	4.62758e-06	3.79566e-06	3.03152e-06	2.35912e-06	1.82154e-06	1.13036e-06	4.24721e-07	1.02377e-07	1.02682e-07	7.95544e-08
0	0	0	0	0	0	0	0	0	0	0	0	-4.34502e-09	8.80529e-09	2.49311e-07	3.64181e-07	4.87537e-07	6.93269e-07	8.93597e-07	1.11093e-06	1.37634e-06	2.08928e-06	2.87838e-06	3.53854e-06	4.17562e-06	4.85019e-06	5.52697e-06	6.186e-06	6.87502e-06	7.43252e-06	7.8736e-06	8.17947e-06	8.32717e-06	8.30319e-06	8.10387e-06	7.73731e-06	7.22491e-06	6.60971e-06	5.7711e-06	4.94462e-06	4.26881e-06	3.58268e-06	2.93721e-06	2.35425e-06	1.87086e-06	1.26706e-06	6.43859e-07	3.13961e-07	2.68493e-07	2.08019e-07
0	0	0	0	0	0	0	0	0	0	0	0	-3.20428e-09	6.49356e-09	1.83857e-07	2.68569e-07	3.5954e-07	5.4988e-07	7.15468e-07	8.98611e-07	1.12207e-06	1.67854e-06	2.3185e-06	2.85474e-06	3.36816e-06	3.9068e-06	4.43989e-06	4.95511e-06	5.54335e-06	5.99151e-06	6.34526e-06	6.59835e-06	6.7339e-06	6.74241e-06	6.62078e-06	6.37344e-06	6.01376e-06	5.57085e-06	4.92789e-06	4.31673e-06	3.80069e-06	3.26192e-06	2.74005e-06	2.25424e-06	1.83534e-06	1.3258e-06	7.94904e-07	4.76106e-07	3.94441e-07	3.05598e-07
0	0	0	0	0	0	0	0	0	0	0	0	-2.22942e-09	4.51796e-09	1.27921e-07	1.8686e-07	2.50154e-07	4.37841e-07	5.78595e-07	7.38739e-07	9.339e-07	1.36575e-06	1.8781e-06	2.31167e-06	2.72295e-06	3.14588e-06	3.55287e-06	3.93933e-06	4.45119e-06	4.80244e-06	5.07671e-06	5.28173e-06	5.40667e-06	5.44636e-06	5.39843e-06	5.26384e-06	5.04808e-06	4.76694e-06	4.29831e-06	3.88567e-06	3.51645e-06	3.10899e-06	2.69301e-06	2.28578e-06	1.9136e-06	1.4729e-06	1.01038e-06	6.92947e-07	5.63982e-07	4.36952e-07
0	0	0	0	0	0	0	0	0	0	0	0	-1.51479e-09	3.06977e-09	8.69168e-08	1.26964e-07	1.69969e-07	3.70881e-07	5.00443e-07	6.5271e-07	8.38047e-07	1.19149e-06	1.61352e-06	1.9787e-06	2.322e-06	2.66304e-06	2.9756e-06	3.26196e-06	3.72946e-06	4.00514e-06	4.21425e-06	4.37878e-06	4.49357e-06	4.55776e-06	4.57002e-06	4.52852e-06	4.43183e-06	4.28436e-06	3.94828e-06	3.69735e-06	3.44702e-06	3.14135e-06	2.80263e-06	2.44722e-06	2.09902e-06	1.69474e-06	1.26959e-06	9.42976e-07	7.6034e-07	5.89082e-07
0	0	0	0	0	0	0	0	0	0	0	0	-4.6258e-10	9.3743e-10	2.65422e-08	3.87715e-08	5.19043e-08	2.59774e-07	3.67345e-07	4.99323e-07	6.54679e-07	8.78057e-07	1.18689e-06	1.45811e-06	1.70436e-06	1.93466e-06	2.12478e-06	2.28546e-06	2.69124e-06	2.87651e-06	3.0121e-06	3.13576e-06	3.24847e-06	3.35364e-06	3.45034e-06	3.53251e-06	3.58987e-06	3.61225e-06	3.4497e-06	3.40407e-06	3.29975e-06	3.12073e-06	2.87955e-06	2.5912e-06	2.27958e-06	1.93538e-06	1.562e-06	1.21125e-06	9.71724e-07	7.52855e-07
0	0	0	0	0	0	0	0	0	0	0	0	7.70819e-11	-1.56208e-10	-4.42286e-09	-6.46068e-09	-8.64905e-09	2.27445e-07	3.30776e-07	4.87331e-07	7.4833e-07	9.71288e-07	1.28994e-06	1.59594e-06	1.88467e-06	2.15236e-06	2.37045e-06	2.55033e-06	3.02087e-06	3.22186e-06	3.35926e-06	3.48012e-06	3.58804e-06	3.69008e-06	3.78816e-06	3.87767e-06	3.94791e-06	3.98518e-06	3.82056e-06	3.8115e-06	3.71373e-06	3.53375e-06	3.28056e-06	2.9747e-06	2.57554e-06	2.19393e-06	1.837e-06	1.45994e-06	1.16816e-06	9.05049e-07
0	0	0	0	0	0	0	0	0	0	0	0	-6.99807e-10	1.41818e-09	4.0154e-08	5.86548e-08	7.85225e-08	3.88969e-07	5.41575e-07	7.78894e-07	1.20331e-06	1.5504e-06	1.93951e-06	2.34239e-06	2.73365e-06	3.08583e-06	3.3643e-06	3.57835e-06	4.09882e-06	4.29043e-06	4.38901e-06	4.45195e-06	4.4887e-06	4.51339e-06	4.53437e-06	4.55214e-06	4.5591e-06	4.54472e-06	4.2866e-06	4.23403e-06	4.12164e-06	3.91951e-06	3.63958e-06	3.30727e-06	2.82468e-06	2.38173e-06	2.02523e-06	1.6604e-06	1.32476e-06	1.02637e-06
0	0	0	0	0	0	0	0	0	0	0	0	-1.19212e-09	2.41586e-09	6.84021e-08	9.99183e-08	1.33763e-07	5.04445e-07	6.93079e-07	9.95325e-07	1.56232e-06	2.00576e-06	2.49713e-06	3.01062e-06	3.51361e-06	3.97059e-06	4.33984e-06	4.62669e-06	5.22407e-06	5.44909e-06	5.55297e-06	5.59752e-06	5.59469e-06	5.5626e-06	5.51407e-06	5.45409e-06	5.37924e-06	5.28369e-06	4.90549e-06	4.77543e-06	4.60459e-06	4.34241e-06	4.00454e-06	3.6221e-06	3.04208e-06	2.53499e-06	2.16306e-06	1.77772e-06	1.41805e-06	1.09865e-06
0	0	0	0	0	0	0	0	0	0	0	0	-1.76054e-09	3.56777e-09	1.01017e-07	1.47561e-07	1.97543e-07	6.22755e-07	8.45558e-07	1.21615e-06	1.94849e-06	2.49537e-06	3.10458e-06	3.74436e-06	4.37636e-06	4.95858e-06	5.44195e-06	5.82499e-06	6.49844e-06	6.76748e-06	6.88324e-06	6.90775e-06	6.85477e-06	6.74614e-06	6.59983e-06	6.42711e-06	6.23142e-06	6.01489e-06	5.48246e-06	5.23812e-06	4.9824e-06	4.64188e-06	4.23658e-06	3.80399e-06	3.11881e-06	2.55357e-06	2.18574e-06	1.79582e-06	1.43253e-06	1.10987e-06
0	0	0	0	0	0	0	0	0	0	0	0	-2.47928e-09	5.02431e-09	1.42258e-07	2.07802e-07	2.7819e-07	7.51093e-07	1.00776e-06	1.44993e-06	2.36465e-06	3.02004e-06	3.75236e-06	4.52506e-06	5.29411e-06	6.01099e-06	6.61972e-06	7.10974e-06	7.84519e-06	8.15713e-06	8.28139e-06	8.27647e-06	8.15777e-06	7.95086e-06	7.67966e-06	7.36329e-06	7.01436e-06	6.64593e-06	5.93596e-06	5.54888e-06	5.19339e-06	4.76698e-06	4.29461e-06	3.8202e-06	3.03299e-06	2.42277e-06	2.08352e-06	1.71184e-06	1.36554e-06	1.05797e-06
0	0	0	0	0	0	0	0	0	0	0	0	-3.2763e-09	6.63951e-09	1.8799e-07	2.74606e-07	3.67621e-07	8.76285e-07	1.16307e-06	1.67219e-06	2.76525e-06	3.52192e-06	4.36931e-06	5.26672e-06	6.16528e-06	7.01091e-06	7.74187e-06	8.33741e-06	9.1151e-06	9.4645e-06	9.59349e-06	9.55397e-06	9.36251e-06	9.048e-06	8.64032e-06	8.16705e-06	7.65116e-06	7.1182e-06	6.2281e-06	5.68623e-06	5.22751e-06	4.71707e-06	4.18487e-06	3.68063e-06	2.80526e-06	2.16711e-06	1.87583e-06	1.5412e-06	1.22942e-06	9.52507e-07
0	0	0	0	0	0	0	0	0	0	0	0	-4.08532e-09	8.27899e-09	2.3441e-07	3.42414e-07	4.58397e-07	9.87649e-07	1.29831e-06	1.86342e-06	3.11277e-06	3.9536e-06	4.89661e-06	5.89795e-06	6.9053e-06	7.86045e-06	8.69764e-06	9.38605e-06	1.01836e-05	1.05616e-05	1.06915e-05	1.06165e-05	1.03538e-05	9.93469e-06	9.39447e-06	8.76882e-06	8.09101e-06	7.39933e-06	6.34591e-06	5.6535e-06	5.09923e-06	4.51507e-06	3.93571e-06	3.4155e-06	2.47351e-06	1.82562e-06	1.59478e-06	1.31029e-06	1.04522e-06	8.09796e-07
0	0	0	0	0	0	0	0	0	0	0	1.43563e-10	-5.34645e-09	5.9216e-09	2.70757e-07	3.96121e-07	5.30523e-07	1.06026e-06	1.38311e-06	1.98328e-06	3.343e-06	4.23721e-06	5.24148e-06	6.31043e-06	7.39014e-06	8.42041e-06	9.33375e-06	1.00907e-05	1.08846e-05	1.12805e-05	1.14097e-05	1.13055e-05	1.0985e-05	1.04809e-05	9.83216e-06	9.08125e-06	8.27004e-06	7.45018e-06	6.274e-06	5.45541e-06	4.82659e-06	4.18929e-06	3.58199e-06	3.06186e-06	2.08403e-06	1.44595e-06	1.27959e-06	1.05132e-06	8.38639e-07	6.49746e-07
0	0	0	0	0	0	0	0	0	0	0	-1.03241e-09	-1.48538e-09	3.8342e-08	3.44224e-07	4.98414e-07	6.65608e-07	1.19967e-06	1.54803e-06	2.18483e-06	3.6193e-06	4.55305e-06	5.59571e-06	6.70059e-06	7.81313e-06	8.87286e-06	9.81311e-06	1.0589e-05	1.1334e-05	1.17084e-05	1.1807e-05	1.16554e-05	1.12712e-05	1.06882e-05	9.94839e-06	9.0988e-06	8.18506e-06	7.25447e-06	5.99757e-06	5.09601e-06	4.42242e-06	3.75811e-06	3.144e-06	2.63791e-06	1.65904e-06	1.04775e-06	9.39524e-07	7.6522e-07	6.03616e-07	4.60969e-07
0	0	0	0	0	0	0	0	0	0	0	-3.60617e-09	7.86914e-09	1.07465e-07	4.53136e-07	6.46513e-07	8.59808e-07	1.40436e-06	1.7919e-06	2.46549e-06	3.93131e-06	4.888e-06	5.94273e-06	7.04771e-06	8.14861e-06	9.18655e-06	1.00982e-05	1.08373e-05	1.14866e-05	1.1797e-05	1.18333e-05	1.1616e-05	1.11647e-05	1.05139e-05	9.70727e-06	8.79206e-06	7.85968e-06	6.87322e-06	5.60883e-06	4.70839e-06	4.0604e-06	3.4381e-06	2.88159e-06	2.44474e-06	1.54177e-06	1.00756e-06	9.72232e-07	8.61847e-07	7.51495e-07	6.45173e-07
0	0	0	0	0	0	0	0	0	0	0	-5.32132e-09	1.43338e-08	1.53061e-07	5.12467e-07	7.25855e-07	9.63317e-07	1.48829e-06	1.88625e-06	2.55289e-06	3.96372e-06	4.88767e-06	5.89594e-06	6.94233e-06	7.97554e-06	8.94086e-06	9.78085e-06	1.0451e-05	1.09967e-05	1.12423e-05	1.12297e-05	1.09755e-05	1.04995e-05	9.83528e-06	9.02498e-06	8.11236e-06	7.24153e-06	6.28463e-06	5.09586e-06	4.26072e-06	3.68586e-06	3.14794e-06	2.68376e-06	2.34034e-06	1.55987e-06	1.12551e-06	1.15509e-06	1.10239e-06	1.03502e-06	9.54983e-07
0	0	0	0	0	0	0	0	0	0	0	-7.65306e-09	2.34118e-08	2.14462e-07	5.76533e-07	8.09478e-07	1.07158e-06	1.57665e-06	1.98594e-06	2.63529e-06	3.94501e-06	4.8142e-06	5.74813e-06	6.70282e-06	7.63091e-06	8.48335e-06	9.21035e-06	9.77207e-06	1.01853e-05	1.03406e-05	1.02628e-05	9.96647e-06	9.47247e-06	8.81298e-06	8.02745e-06	7.15437e-06	6.37811e-06	5.48e-06	4.40936e-06	3.68366e-06	3.20694e-06	2.77335e-06	2.4148e-06	2.16996e-06	1.53577e-06	1.20738e-06	1.28608e-06	1.28041e-06	1.24796e-06	1.18907e-06
0	0	0	0	0	0	0	0	0	0	0	-1.0398e-08	3.42846e-08	2.86367e-07	6.41269e-07	8.92315e-07	1.17815e-06	1.6649e-06	2.08587e-06	2.71112e-06	3.88967e-06	4.69027e-06	5.53248e-06	6.3749e-06	7.17464e-06	7.88906e-06	8.47744e-06	8.90459e-06	9.14301e-06	9.17948e-06	9.01294e-06	8.65529e-06	8.12931e-06	7.46622e-06	6.7029e-06	5.87166e-06	5.21068e-06	4.38599e-06	3.45754e-06	2.87734e-06	2.52793e-06	2.23218e-06	2.01486e-06	1.90204e-06	1.47764e-06	1.30703e-06	1.46439e-06	1.53716e-06	1.56858e-06	1.55628e-06
0	0	0	0	0	0	0	0	0	0	0	-1.33463e-08	4.6073e-08	3.63374e-07	7.04474e-07	9.72048e-07	1.28023e-06	1.75227e-06	2.1855e-06	2.78473e-06	3.82135e-06	4.54942e-06	5.29491e-06	6.01898e-06	6.68324e-06	7.25148e-06	7.69135e-06	7.9772e-06	8.09236e-06	8.03141e-06	7.80055e-06	7.41566e-06	6.90036e-06	6.28383e-06	5.59835e-06	4.86647e-06	4.38541e-06	3.6871e-06	2.94492e-06	2.54982e-06	2.34658e-06	2.19334e-06	2.10738e-06	2.09952e-06	1.89274e-06	1.87624e-06	2.08516e-06	2.21669e-06	2.29857e-06	2.32671e-06
0	0	0	0	0	0	0	0	0	0	0	-1.62059e-08	5.7592e-08	4.37897e-07	7.60923e-07	1.04229e-06	1.36975e-06	1.83014e-06	2.27448e-06	2.84777e-06	3.74551e-06	4.40334e-06	5.05561e-06	5.66588e-06	6.19992e-06	6.6276e-06	6.92441e-06	7.07374e-06	7.06844e-06	6.91211e-06	6.61757e-06	6.20462e-06	5.69796e-06	5.12503e-06	4.51377e-06	3.87713e-06	3.5758e-06	3.00357e-06	2.44362e-06	2.23574e-06	2.17924e-06	2.17023e-06	2.21808e-06	2.3202e-06	2.31509e-06	2.43775e-06	2.6911e-06	2.86944e-06	2.98629e-06	3.03617e-06
0	0	0	0	0	0	0	0	0	0	0	-1.85153e-08	6.69965e-08	4.97871e-07	8.00642e-07	1.09044e-06	1.43057e-06	1.87882e-06	2.32867e-06	2.8756e-06	3.65019e-06	4.24432e-06	4.81389e-06	5.32477e-06	5.7464e-06	6.05385e-06	6.22931e-06	6.26376e-06	6.15803e-06	5.9232e-06	5.57757e-06	5.14412e-06	4.64831e-06	4.11598e-06	3.57129e-06	3.01867e-06	2.87733e-06	2.41917e-06	2.01936e-06	1.97677e-06	2.04901e-06	2.16718e-06	2.33348e-06	2.53216e-06	2.7171e-06	2.97555e-06	3.2774e-06	3.5083e-06	3.66848e-06	3.75092e-06
0	0	0	0	0	0	0	0	0	0	0	-1.99761e-08	7.3123e-08	5.35448e-07	8.15575e-07	1.10602e-06	1.44911e-06	1.84574e-06	2.27517e-06	2.77189e-06	3.41654e-06	3.92395e-06	4.39109e-06	4.78834e-06	5.09109e-06	5.28152e-06	5.34951e-06	5.29351e-06	5.12079e-06	4.84717e-06	4.49295e-06	4.08059e-06	3.63303e-06	3.17064e-06	2.70952e-06	2.2518e-06	2.25919e-06	1.91192e-06	1.67461e-06	1.75971e-06	1.92875e-06	2.14174e-06	2.39724e-06	2.66673e-06	3.01337e-06	3.3918e-06	3.74018e-06	4.02494e-06	4.23456e-06	4.35635e-06
0	0	0	0	0	0	0	0	0	0	0	-2.03311e-08	7.49464e-08	5.43901e-07	7.99998e-07	1.08175e-06	1.41606e-06	1.80135e-06	2.22127e-06	2.68445e-06	3.22e-06	3.67107e-06	4.0716e-06	4.39389e-06	4.61579e-06	4.72257e-06	4.70807e-06	4.57533e-06	4.33661e-06	4.01264e-06	3.62751e-06	3.20618e-06	2.77124e-06	2.35078e-06	1.97812e-06	1.60441e-06	1.738e-06	1.5106e-06	1.40804e-06	1.63289e-06	1.92132e-06	2.25847e-06	2.6149e-06	2.96598e-06	3.4872e-06	3.99137e-06	4.38308e-06	4.71451e-06	4.96454e-06	5.15014e-06
0	0	0	0	0	0	0	0	0	0	0	-1.95351e-08	7.26131e-08	5.21387e-07	7.34183e-07	9.89009e-07	1.29317e-06	1.64228e-06	2.02552e-06	2.4247e-06	2.81479e-06	3.17912e-06	3.48552e-06	3.71011e-06	3.8347e-06	3.84874e-06	3.75057e-06	3.54775e-06	3.25692e-06	2.90244e-06	2.51075e-06	2.10771e-06	1.71029e-06	1.37699e-06	1.21303e-06	9.89463e-07	1.29515e-06	1.26423e-06	1.37684e-06	1.80797e-06	2.28401e-06	2.83897e-06	3.42647e-06	3.94776e-06	4.72403e-06	5.42562e-06	5.9199e-06	6.34606e-06	6.67644e-06	7.04229e-06
0	0	0	0	0	0	0	0	0	0	0	-1.76929e-08	6.61873e-08	4.71365e-07	6.40752e-07	8.60399e-07	1.1239e-06	1.4253e-06	1.7551e-06	2.09897e-06	2.43832e-06	2.75101e-06	3.0133e-06	3.2048e-06	3.31016e-06	3.32064e-06	3.23512e-06	3.06036e-06	2.81077e-06	2.50727e-06	2.17236e-06	1.82799e-06	1.48447e-06	1.21756e-06	1.17727e-06	1.02455e-06	1.4045e-06	1.47065e-06	1.67755e-06	2.18266e-06	2.72451e-06	3.37446e-06	4.1497e-06	4.79081e-06	5.72002e-06	6.57685e-06	7.20673e-06	7.7645e-06	8.22312e-06	8.77898e-06
0	0	0	0	0	0	0	0	0	0	0	-1.51597e-08	5.6671e-08	4.03957e-07	5.51294e-07	7.40544e-07	9.67451e-07	1.22709e-06	1.51128e-06	1.80769e-06	2.10032e-06	2.37011e-06	2.59658e-06	2.76215e-06	2.85354e-06	2.86318e-06	2.79005e-06	2.63994e-06	2.42529e-06	2.1624e-06	1.87283e-06	1.57515e-06	1.27247e-06	1.06543e-06	1.16497e-06	1.08709e-06	1.53422e-06	1.71082e-06	2.01346e-06	2.58809e-06	3.21494e-06	3.98048e-06	4.92053e-06	5.67562e-06	6.73645e-06	7.71379e-06	8.46284e-06	9.16124e-06	9.72226e-06	1.04722e-05
0	0	0	0	0	0	0	0	0	0	0	-1.22495e-08	4.57919e-08	3.26409e-07	4.45462e-07	5.98382e-07	7.8173e-07	9.91525e-07	1.22116e-06	1.46067e-06	1.69712e-06	1.91512e-06	2.09811e-06	2.2319e-06	2.30575e-06	2.31354e-06	2.25445e-06	2.13314e-06	1.95913e-06	1.75817e-06	1.53164e-06	1.29711e-06	1.05287e-06	9.28654e-07	1.20807e-06	1.23397e-06	1.75749e-06	2.0656e-06	2.48528e-06	3.14161e-06	3.86105e-06	4.7516e-06	5.88365e-06	6.7623e-06	7.94016e-06	9.02399e-06	9.88222e-06	1.07033e-05	1.13534e-05	1.23021e-05
0	0	0	0	0	0	0	0	0	0	0	-9.3581e-09	3.49832e-08	2.49364e-07	3.40315e-07	4.5714e-07	5.97211e-07	7.57486e-07	9.32915e-07	1.11589e-06	1.29653e-06	1.46308e-06	1.60288e-06	1.70508e-06	1.7615e-06	1.76745e-06	1.72231e-06	1.6295e-06	1.49072e-06	1.45619e-06	1.36056e-06	1.24376e-06	1.1284e-06	1.17126e-06	1.73271e-06	1.96443e-06	2.67037e-06	3.21065e-06	3.83684e-06	4.64742e-06	5.50988e-06	6.55297e-06	7.89172e-06	8.87425e-06	1.01034e-05	1.12108e-05	1.20908e-05	1.29368e-05	1.35744e-05	1.4631e-05
0	0	0	0	0	0	0	0	0	0	0	-6.73076e-09	2.51614e-08	1.79353e-07	2.4477e-07	3.28795e-07	4.2954e-07	5.44817e-07	6.70994e-07	8.02601e-07	9.32524e-07	1.05231e-06	1.15286e-06	1.22637e-06	1.26695e-06	1.27123e-06	1.23876e-06	1.17189e-06	1.06695e-06	1.14647e-06	1.14559e-06	1.11629e-06	1.09239e-06	1.2595e-06	2.05445e-06	2.44246e-06	3.28832e-06	4.01549e-06	4.80995e-06	5.74892e-06	6.73894e-06	7.93165e-06	9.49725e-06	1.06133e-05	1.19142e-05	1.30738e-05	1.40222e-05	1.49459e-05	1.56132e-05	1.68138e-05
0	0	0	0	0	0	0	0	0	0	0	-4.54713e-09	1.69984e-08	1.21167e-07	1.6536e-07	2.22126e-07	2.90187e-07	3.68065e-07	4.53307e-07	5.42217e-07	6.2999e-07	7.10914e-07	7.78843e-07	8.28505e-07	8.55918e-07	8.5881e-07	8.36876e-07	7.91532e-07	7.12974e-07	9.22699e-07	1.02362e-06	1.0856e-06	1.16167e-06	1.46044e-06	2.483e-06	3.03479e-06	4.03661e-06	4.95543e-06	5.92156e-06	6.99385e-06	8.10927e-06	9.4386e-06	1.12123e-05	1.24428e-05	1.37783e-05	1.49505e-05	1.59363e-05	1.69102e-05	1.75745e-05	1.88701e-05
0	0	0	0	0	0	0	0	0	0	0	-2.89292e-09	1.08145e-08	7.70871e-08	1.05203e-07	1.41318e-07	1.84619e-07	2.34166e-07	2.88397e-07	3.44962e-07	4.00804e-07	4.52288e-07	4.95505e-07	5.271e-07	5.44541e-07	5.46381e-07	5.32426e-07	5.03343e-07	4.42852e-07	7.90296e-07	9.93761e-07	1.14538e-06	1.32418e-06	1.75144e-06	2.96916e-06	3.67635e-06	4.83177e-06	5.9262e-06	7.04655e-06	8.23737e-06	9.45592e-06	1.08846e-05	1.28102e-05	1.41119e-05	1.54325e-05	1.65682e-05	1.75472e-05	1.85309e-05	1.91551e-05	2.04774e-05
0	0	0	0	0	0	0	0	0	0	0	-1.04192e-10	3.89498e-10	2.77638e-09	3.78903e-09	5.08974e-09	6.64926e-09	8.43375e-09	1.0387e-08	1.24242e-08	1.44354e-08	1.62897e-08	1.78462e-08	1.89841e-08	1.96123e-08	1.96786e-08	1.9176e-08	1.75742e-08	-9.37432e-09	5.07463e-07	8.42953e-07	1.11277e-06	1.42625e-06	2.00179e-06	3.38907e-06	4.255e-06	5.55392e-06	6.82105e-06	8.07544e-06	9.34478e-06	1.06205e-05	1.20843e-05	1.40698e-05	1.53715e-05	1.66096e-05	1.76447e-05	1.8558e-05	1.94989e-05	2.00424e-05	2.13157e-05
0	0	0	0	0	0	0	0	0	0	0	1.52496e-11	-5.70073e-11	-4.06354e-10	-5.54566e-10	-7.44939e-10	-9.73193e-10	-1.23437e-09	-1.52025e-09	-1.81842e-09	-2.11279e-09	-2.38418e-09	-2.61199e-09	-2.77854e-09	-2.87048e-09	-2.88017e-09	-2.80661e-09	-3.35712e-09	-3.44898e-08	6.04043e-07	1.01965e-06	1.35452e-06	1.75124e-06	2.4246e-06	3.92619e-06	4.91049e-06	6.29192e-06	7.64913e-06	8.98414e-06	1.03074e-05	1.16049e-05	1.30494e-05	1.5001e-05	1.62339e-05	1.73273e-05	1.81984e-05	1.89762e-05	1.98015e-05	2.02061e-05	2.13296e-05
0	0	0	0	0	0	0	0	0	0	0	0	0	0	0	0	0	0	0	0	0	0	0	0	0	0	0	-8.16576e-10	-3.7307e-08	7.05651e-07	1.18909e-06	1.57854e-06	2.04422e-06	2.80837e-06	4.44855e-06	5.55035e-06	7.05857e-06	8.54079e-06	9.99292e-06	1.14202e-05	1.27958e-05	1.42683e-05	1.61957e-05	1.73923e-05	1.83729e-05	1.9095e-05	1.97203e-05	2.03803e-05	2.05861e-05	2.14333e-05
0	0	0	0	0	0	0	0	0	0	0	0	0	0	0	0	0	0	0	0	0	0	0	0	0	0	0	-8.97104e-10	-4.09861e-08	7.7524e-07	1.30636e-06	1.73421e-06	2.2511e-06	3.06644e-06	4.73428e-06	5.88962e-06	7.43285e-06	8.94692e-06	1.0421e-05	1.18542e-05	1.32096e-05	1.46069e-05	1.63809e-05	1.74513e-05	1.82604e-05	1.87942e-05	1.92335e-05	1.97024e-05	1.97184e-05	2.02794e-05
0	0	0	0	0	0	0	0	0	0	0	0	0	0	0	0	0	0	0	0	0	0	0	0	0	0	0	-9.29478e-10	-4.24652e-08	8.03217e-07	1.3535e-06	1.79679e-06	2.33478e-06	3.1684e-06	4.83462e-06	6.00715e-06	7.53621e-06	9.04067e-06	1.05028e-05	1.19145e-05	1.32303e-05	1.45366e-05	1.6125e-05	1.70639e-05	1.76832e-05	1.80145e-05	1.82523e-05	1.84955e-05	1.82972e-05	1.8525e-05
0	0	0	0	0	0	0	0	0	0	0	0	0	0	0	0	0	0	0	0	0	0	0	0	0	0	0	-9.08845e-10	-4.15225e-08	7.85387e-07	1.32346e-06	1.75691e-06	2.28253e-06	3.09955e-06	4.73932e-06	5.89195e-06	7.36152e-06	8.81874e-06	1.02398e-05	1.16089e-05	1.28743e-05	1.40884e-05	1.54854e-05	1.63012e-05	1.67894e-05	1.69815e-05	1.70578e-05	1.71094e-05	1.67455e-05	1.66836e-05
0	0	1.99625e-10	-1.26383e-09	-3.24194e-09	-4.26447e-09	-5.67774e-09	-7.34344e-09	-9.22337e-09	-1.12474e-08	-1.3317e-08	-1.53123e-08	-1.71005e-08	-1.85491e-08	-1.95388e-08	-1.99826e-08	-1.9846e-08	-1.91433e-08	-1.7934e-08	-1.63152e-08	-1.44106e-08	-1.23581e-08	-1.02947e-08	-8.32978e-09	-6.54512e-09	-4.99321e-09	-3.72374e-09	-3.45565e-09	-3.84933e-08	7.24954e-07	1.22152e-06	1.62158e-06	2.10346e-06	2.87246e-06	4.46873e-06	5.56925e-06	6.94549e-06	8.32772e-06	9.68773e-06	1.10032e-05	1.22168e-05	1.33457e-05	1.45718e-05	1.52915e-05	1.5692e-05	1.57919e-05	1.57449e-05	1.56344e-05	1.51392e-05	1.48275e-05
0	0	-1.56155e-09	9.88619e-09	2.53598e-08	3.33584e-08	4.44135e-08	5.74433e-08	7.21488e-08	8.79812e-08	1.04171e-07	1.19778e-07	1.33767e-07	1.45099e-07	1.5284e-07	1.56312e-07	1.55243e-07	1.49746e-07	1.40287e-07	1.27624e-07	1.12725e-07	9.66701e-08	8.0529e-08	6.51588e-08	5.11985e-08	3.90588e-08	2.91286e-08	1.97397e-08	-3.20296e-08	6.30366e-07	1.06304e-06	1.4112e-06	1.82468e-06	2.52075e-06	4.059e-06	5.08141e-06	6.34039e-06	7.62725e-06	8.91139e-06	1.01628e-05	1.13387e-05	1.24706e-05	1.35893e-05	1.42857e-05	1.46836e-05	1.47881e-05	1.47192e-05	1.45455e-05	1.40172e-05	1.3561e-05
0	0	-4.6723e-09	2.95805e-08	7.58789e-08	9.98115e-08	1.3289e-07	1.71876e-07	2.15876e-07	2.63248e-07	3.1169e-07	3.58389e-07	4.00244e-07	4.3415e-07	4.57313e-07	4.677e-07	4.64502e-07	4.48056e-07	4.19752e-07	3.81864e-07	3.37284e-07	2.89247e-07	2.40951e-07	1.94962e-07	1.53191e-07	1.16868e-07	8.71556e-08	6.06488e-08	-2.33931e-08	5.15886e-07	8.71732e-07	1.15724e-06	1.48818e-06	2.09612e-06	3.56369e-06	4.49088e-06	5.6207e-06	6.80047e-06	7.99923e-06	9.17942e-06	1.03278e-05	1.15277e-05	1.25961e-05	1.3327e-05	1.37897e-05	1.39762e-05	1.39703e-05	1.38218e-05	1.33466e-05	1.28507e-05
0	0	-6.8624e-09	4.3446e-08	1.11446e-07	1.46597e-07	1.9518e-07	2.52441e-07	3.17066e-07	3.86643e-07	4.57792e-07	5.2638e-07	5.87854e-07	6.37653e-07	6.71674e-07	6.8693e-07	6.82233e-07	6.58077e-07	6.16507e-07	5.60858e-07	4.95383e-07	4.24828e-07	3.53894e-07	2.86348e-07	2.24998e-07	1.71648e-07	1.28009e-07	8.94914e-08	-1.54384e-08	3.99838e-07	6.7731e-07	8.99141e-07	1.14979e-06	1.65177e-06	2.95649e-06	3.7476e-06	4.70542e-06	5.72289e-06	6.77176e-06	7.81326e-06	8.85359e-06	1.00019e-05	1.09584e-05	1.16567e-05	1.21279e-05	1.23557e-05	1.23948e-05	1.22797e-05	1.18781e-05	1.13271e-05
0	0	-9.84852e-09	6.23512e-08	1.59941e-07	2.10388e-07	2.80112e-07	3.62289e-07	4.55035e-07	5.54888e-07	6.56997e-07	7.5543e-07	8.43654e-07	9.15123e-07	9.63948e-07	9.85843e-07	9.79102e-07	9.44434e-07	8.84775e-07	8.04912e-07	7.10945e-07	6.09689e-07	5.07888e-07	4.1095e-07	3.22904e-07	2.4634e-07	1.83711e-07	1.2876e-07	-7.21623e-09	2.91235e-07	4.95847e-07	6.58245e-07	8.31801e-07	1.24472e-06	2.4521e-06	3.13952e-06	3.96659e-06	4.86819e-06	5.81787e-06	6.77202e-06	7.77055e-06	8.98275e-06	9.85127e-06	1.05639e-05	1.10848e-05	1.13805e-05	1.1481e-05	1.14058e-05	1.10654e-05	1.05381e-05
0	0	-1.33193e-08	8.43247e-08	2.16307e-07	2.84532e-07	3.78827e-07	4.89965e-07	6.15396e-07	7.5044e-07	8.88533e-07	1.02166e-06	1.14097e-06	1.23763e-06	1.30366e-06	1.33327e-06	1.32415e-06	1.27727e-06	1.19658e-06	1.08857e-06	9.61493e-07	8.24552e-07	6.86876e-07	5.55775e-07	4.367e-07	3.33154e-07	2.48454e-07	1.74361e-07	4.85427e-10	2.00094e-07	3.44058e-07	4.56742e-07	5.66986e-07	9.00032e-07	1.99616e-06	2.58476e-06	3.27376e-06	4.05076e-06	4.88869e-06	5.73529e-06	6.66934e-06	7.94427e-06	8.82421e-06	9.59096e-06	1.02073e-05	1.06388e-05	1.08871e-05	1.09538e-05	1.07939e-05	1.04387e-05
0	0	-1.70684e-08	1.0806e-07	2.77193e-07	3.64621e-07	4.85458e-07	6.27879e-07	7.88616e-07	9.61671e-07	1.13863e-06	1.30923e-06	1.46213e-06	1.58599e-06	1.67061e-06	1.70855e-06	1.69687e-06	1.63679e-06	1.53339e-06	1.39498e-06	1.23213e-06	1.05664e-06	8.80215e-07	7.12213e-07	5.59621e-07	4.26929e-07	3.18387e-07	2.23584e-07	7.21886e-09	1.3164e-07	2.30641e-07	3.0618e-07	3.71421e-07	6.34258e-07	1.58877e-06	2.07717e-06	2.65804e-06	3.32164e-06	4.04667e-06	4.78191e-06	5.6463e-06	6.98424e-06	7.87319e-06	8.69114e-06	9.40287e-06	9.97429e-06	1.03794e-05	1.06016e-05	1.06381e-05	1.04676e-05
0	0	-2.0627e-08	1.3059e-07	3.34985e-07	4.40641e-07	5.86673e-07	7.58787e-07	9.53037e-07	1.16217e-06	1.37603e-06	1.58219e-06	1.76697e-06	1.91666e-06	2.01892e-06	2.06477e-06	2.05066e-06	1.97805e-06	1.8531e-06	1.68583e-06	1.48902e-06	1.27695e-06	1.06373e-06	8.60704e-07	6.76297e-07	5.15941e-07	3.84769e-07	2.70355e-07	1.58037e-08	2.51733e-08	5.30722e-08	7.04542e-08	6.48999e-08	2.19362e-07	9.60758e-07	1.29604e-06	1.71043e-06	2.20084e-06	2.75451e-06	3.32437e-06	4.07104e-06	5.42853e-06	6.29957e-06	7.15587e-06	7.96477e-06	8.68595e-06	9.28951e-06	9.75184e-06	1.00492e-05	1.01396e-05
0	0	-2.34714e-08	1.48598e-07	3.81179e-07	5.01405e-07	6.67574e-07	8.63422e-07	1.08446e-06	1.32243e-06	1.56578e-06	1.80037e-06	2.01063e-06	2.18096e-06	2.29732e-06	2.3495e-06	2.33344e-06	2.25082e-06	2.10863e-06	1.9183e-06	1.69435e-06	1.45304e-06	1.21042e-06	9.79393e-07	7.69558e-07	5.87088e-07	4.37828e-07	3.07683e-07	2.01256e-08	-1.18816e-08	-7.89995e-09	-1.04873e-08	-3.67089e-08	6.38977e-08	6.39722e-07	8.82959e-07	1.19047e-06	1.56161e-06	1.98802e-06	2.42331e-06	3.06013e-06	4.40571e-06	5.22375e-06	6.06396e-06	6.8903e-06	7.74275e-06	8.55436e-06	9.21317e-06	9.75305e-06	1.01065e-05
0	0	-2.52274e-08	1.59715e-07	4.09697e-07	5.38918e-07	7.17519e-07	9.28019e-07	1.16559e-06	1.42137e-06	1.68293e-06	1.93507e-06	2.16106e-06	2.34413e-06	2.4692e-06	2.52528e-06	2.50801e-06	2.41921e-06	2.26639e-06	2.06182e-06	1.82112e-06	1.56175e-06	1.30098e-06	1.05267e-06	8.27132e-07	6.31011e-07	4.70584e-07	3.30697e-07	2.13649e-08	-7.73161e-09	0	0	-1.75541e-08	6.26602e-08	5.07986e-07	6.98234e-07	9.37835e-07	1.22608e-06	1.55572e-06	1.88533e-06	2.42961e-06	3.73086e-06	4.47659e-06	5.2677e-06	6.06826e-06	6.98278e-06	7.91862e-06	8.69834e-06	9.40151e-06	9.94085e-06
0	0	-2.55763e-08	1.61924e-07	4.15362e-07	5.4637e-07	7.2744e-07	9.40852e-07	1.18171e-06	1.44103e-06	1.7062e-06	1.96183e-06	2.19094e-06	2.37654e-06	2.50334e-06	2.5602e-06	2.54269e-06	2.45266e-06	2.29773e-06	2.09033e-06	1.8463e-06	1.58334e-06	1.31897e-06	1.06722e-06	8.3857e-07	6.39736e-07	4.77091e-07	3.35269e-07	2.16604e-08	-7.83852e-09	0	0	-1.27616e-08	4.55531e-08	3.69299e-07	5.07607e-07	6.81794e-07	8.91343e-07	1.12676e-06	1.37986e-06	1.88385e-06	3.12212e-06	3.81502e-06	4.57636e-06	5.36812e-06	6.3623e-06	7.43719e-06	8.34415e-06	9.21147e-06	9.93325e-06
0	0	-2.44798e-08	1.54982e-07	3.97555e-07	5.22946e-07	6.96254e-07	9.00516e-07	1.13105e-06	1.37925e-06	1.63305e-06	1.87772e-06	2.09701e-06	2.27466e-06	2.39602e-06	2.45044e-06	2.43368e-06	2.34751e-06	2.19922e-06	2.00071e-06	1.76715e-06	1.51546e-06	1.26242e-06	1.02147e-06	8.02619e-07	6.1231e-07	4.56638e-07	3.20896e-07	2.07318e-08	-7.50247e-09	0	0	-8.69491e-09	3.10368e-08	2.51616e-07	3.45849e-07	4.64528e-07	6.07301e-07	7.63783e-07	9.4817e-07	1.39396e-06	2.52117e-06	3.13836e-06	3.83637e-06	4.57235e-06	5.60463e-06	6.77603e-06	7.75075e-06	8.72514e-06	9.58051e-06
0	0	-2.20977e-08	1.39901e-07	3.5887e-07	4.7206e-07	6.28504e-07	8.12889e-07	1.02099e-06	1.24504e-06	1.47414e-06	1.69501e-06	1.89296e-06	2.05332e-06	2.16287e-06	2.21214e-06	2.19552e-06	2.11638e-06	1.98165e-06	1.8013e-06	1.5891e-06	1.36038e-06	1.13033e-06	9.11172e-07	7.12039e-07	5.38855e-07	3.97223e-07	2.73961e-07	2.71704e-09	-2.25898e-08	-1.51887e-08	-1.41657e-08	-1.85056e-08	8.97144e-09	1.54582e-07	2.17731e-07	2.96741e-07	3.91323e-07	4.88925e-07	6.33615e-07	1.04922e-06	2.04784e-06	2.59711e-06	3.23265e-06	3.90397e-06	4.96591e-06	6.22095e-06	7.23557e-06	8.28526e-06	9.24319e-06
0	0	-1.88692e-08	1.19461e-07	3.06438e-07	4.0309e-07	5.36677e-07	6.94123e-07	8.71819e-07	1.06313e-06	1.25877e-06	1.44736e-06	1.61639e-06	1.75332e-06	1.84687e-06	1.88465e-06	1.9138e-06	1.88569e-06	1.79567e-06	1.67537e-06	1.53361e-06	1.38258e-06	1.23348e-06	1.09434e-06	9.70073e-07	8.62643e-07	7.73821e-07	6.89737e-07	4.66463e-07	4.39631e-07	4.2771e-07	3.98903e-07	3.60717e-07	3.19911e-07	2.88625e-07	2.48733e-07	2.13111e-07	1.83464e-07	1.46397e-07	1.84627e-07	4.97951e-07	1.24077e-06	1.67405e-06	2.203e-06	2.77153e-06	3.83448e-06	5.15514e-06	6.20219e-06	7.33109e-06	8.40875e-06
0	0	-1.5186e-08	9.61429e-08	2.46623e-07	3.24409e-07	4.3192e-07	5.58634e-07	7.01644e-07	8.55614e-07	1.01306e-06	1.16484e-06	1.30088e-06	1.41108e-06	1.48637e-06	1.51274e-06	1.57706e-06	1.59166e-06	1.54282e-06	1.47777e-06	1.40088e-06	1.32108e-06	1.24573e-06	1.17901e-06	1.12216e-06	1.07385e-06	1.03265e-06	9.84947e-07	8.13119e-07	7.86599e-07	7.59803e-07	7.08629e-07	6.41946e-07	5.64191e-07	4.79375e-07	3.96017e-07	3.17006e-07	2.45415e-07	1.64639e-07	1.9679e-07	5.13205e-07	1.09328e-06	1.49325e-06	1.98355e-06	2.49777e-06	3.57808e-06	4.95e-06	5.99318e-06	7.13808e-06	8.25279e-06
0	0	-1.15664e-08	7.3227e-08	1.8784e-07	2.47085e-07	3.28971e-07	4.25482e-07	5.34406e-07	6.51676e-07	7.71595e-07	8.87198e-07	9.9081e-07	1.07475e-06	1.13209e-06	1.1469e-06	1.2492e-06	1.30889e-06	1.30248e-06	1.2944e-06	1.28436e-06	1.27804e-06	1.2789e-06	1.28713e-06	1.30015e-06	1.31312e-06	1.32126e-06	1.31097e-06	1.19035e-06	1.16373e-06	1.12088e-06	1.04539e-06	9.46878e-07	8.3279e-07	7.11105e-07	5.89602e-07	4.74892e-07	3.71504e-07	2.59489e-07	2.99219e-07	6.32557e-07	1.06467e-06	1.44688e-06	1.91173e-06	2.38404e-06	3.47046e-06	4.86826e-06	5.89122e-06	7.02645e-06	8.14697e-06
0	0	-8.26286e-09	5.23124e-08	1.3419e-07	1.76514e-07	2.35012e-07	3.03959e-07	3.81772e-07	4.65549e-07	5.51218e-07	6.33803e-07	7.07822e-07	7.67784e-07	8.08748e-07	8.11733e-07	9.61642e-07	1.07426e-06	1.11405e-06	1.16802e-06	1.23077e-06	1.30475e-06	1.38929e-06	1.48026e-06	1.57071e-06	1.65169e-06	1.71445e-06	1.74462e-06	1.67325e-06	1.64497e-06	1.58202e-06	1.47546e-06	1.33643e-06	1.17541e-06	1.00366e-06	8.32168e-07	6.70266e-07	5.24343e-07	3.71919e-07	4.07659e-07	7.43264e-07	1.02137e-06	1.38445e-06	1.82311e-06	2.25703e-06	3.3272e-06	4.71639e-06	5.70455e-06	6.80959e-06	7.91227e-06
0	0	-5.58055e-09	3.53306e-08	9.0629e-08	1.19214e-07	1.58722e-07	2.05287e-07	2.57841e-07	3.14421e-07	3.7228e-07	4.28056e-07	4.78047e-07	5.18544e-07	5.46211e-07	5.38179e-07	7.41023e-07	9.09635e-07	9.9518e-07	1.11064e-06	1.24549e-06	1.39925e-06	1.56734e-06	1.74131e-06	1.90972e-06	2.05925e-06	2.17693e-06	2.24695e-06	2.21829e-06	2.18695e-06	2.10167e-06	1.96012e-06	1.77541e-06	1.5615e-06	1.33334e-06	1.10551e-06	8.90431e-07	6.96577e-07	5.00246e-07	5.2096e-07	8.41428e-07	9.73611e-07	1.31712e-06	1.72965e-06	2.13031e-06	3.157e-06	4.4951e-06	5.43032e-06	6.47956e-06	7.53384e-06
0	0	-3.44762e-09	2.1827e-08	5.59898e-08	7.36493e-08	9.80572e-08	1.26824e-07	1.59292e-07	1.94247e-07	2.29991e-07	2.64449e-07	2.95333e-07	3.20352e-07	3.37444e-07	3.19569e-07	5.7546e-07	7.98572e-07	9.26829e-07	1.09971e-06	1.30186e-06	1.53025e-06	1.77674e-06	2.02884e-06	2.27081e-06	2.48509e-06	2.65456e-06	2.76161e-06	2.76903e-06	2.73393e-06	2.62628e-06	2.4494e-06	2.21859e-06	1.95127e-06	1.66616e-06	1.38147e-06	1.1127e-06	8.70455e-07	6.31371e-07	6.27367e-07	9.1283e-07	9.08655e-07	1.22763e-06	1.60868e-06	1.97474e-06	2.92523e-06	4.16465e-06	5.02263e-06	5.98517e-06	6.9557e-06
0	0	-1.90724e-11	1.20748e-10	3.09739e-10	4.07433e-10	5.42459e-10	7.01601e-10	8.81212e-10	1.07459e-09	1.27233e-09	1.46295e-09	1.6338e-09	1.77221e-09	1.86676e-09	-2.82649e-08	2.76834e-07	5.54703e-07	7.30791e-07	9.67916e-07	1.24543e-06	1.55695e-06	1.89007e-06	2.22783e-06	2.54994e-06	2.83462e-06	3.06063e-06	3.20958e-06	3.26806e-06	3.23127e-06	3.10284e-06	2.89386e-06	2.62117e-06	2.30535e-06	1.9685e-06	1.63215e-06	1.31461e-06	1.02841e-06	7.52106e-07	7.18707e-07	9.38944e-07	7.45869e-07	1.00492e-06	1.31118e-06	1.5952e-06	2.38894e-06	3.43177e-06	4.13204e-06	4.92287e-06	5.72531e-06
0	0	4.60877e-12	-2.91782e-11	-7.48471e-11	-9.84543e-11	-1.31083e-10	-1.69539e-10	-2.12941e-10	-2.59669e-10	-3.07452e-10	-3.53516e-10	-3.94801e-10	-4.28246e-10	-4.51095e-10	-3.40719e-08	3.05792e-07	6.15397e-07	8.11697e-07	1.07604e-06	1.3854e-06	1.73266e-06	2.10399e-06	2.48047e-06	2.8395e-06	3.1568e-06	3.40871e-06	3.57477e-06	3.64023e-06	3.59927e-06	3.45621e-06	3.22343e-06	2.91968e-06	2.5679e-06	2.19268e-06	1.81803e-06	1.46432e-06	1.14553e-06	8.43391e-07	7.74901e-07	9.36494e-07	6.84308e-07	9.2301e-07	1.20492e-06	1.47091e-06	2.16585e-06	3.07026e-06	3.68731e-06	4.37739e-06	5.07594e-06
0	0	0	0	0	0	0	0	0	0	0	0	0	0	0	-3.53987e-08	3.22543e-07	6.48603e-07	8.55317e-07	1.13368e-06	1.45946e-06	1.82514e-06	2.21618e-06	2.61264e-06	2.99073e-06	3.32487e-06	3.59015e-06	3.76502e-06	3.8339e-06	3.79076e-06	3.64009e-06	3.39492e-06	3.07502e-06	2.70451e-06	2.30934e-06	1.91475e-06	1.54223e-06	1.20647e-06	8.93242e-07	7.93386e-07	8.89664e-07	5.9223e-07	7.99959e-07	1.045e-06	1.27985e-06	1.85437e-06	2.59488e-06	3.10735e-06	3.66902e-06	4.2406e-06
0	0	0	0	0	0	0	0	0	0	0	0	0	0	0	-3.51578e-08	3.20349e-07	6.4419e-07	8.49498e-07	1.12597e-06	1.44953e-06	1.81273e-06	2.2011e-06	2.59486e-06	2.97038e-06	3.30225e-06	3.56573e-06	3.7394e-06	3.80783e-06	3.76467e-06	3.61482e-06	3.37116e-06	3.05321e-06	2.68498e-06	2.29221e-06	1.90001e-06	1.52972e-06	1.19597e-06	8.88681e-07	7.66764e-07	8.02107e-07	4.80613e-07	6.51381e-07	8.52599e-07	1.04808e-06	1.49775e-06	2.06806e-06	2.48755e-06	3.02153e-06	3.50454e-06
0	0	0	0	0	0	0	0	0	0	0	0	0	0	0	-3.29834e-08	3.00535e-07	6.04348e-07	7.96958e-07	1.05633e-06	1.35988e-06	1.70061e-06	2.06497e-06	2.43437e-06	2.78667e-06	3.09801e-06	3.34519e-06	3.50812e-06	3.5722e-06	3.53417e-06	3.39519e-06	3.16789e-06	2.87128e-06	2.52776e-06	2.16145e-06	1.79581e-06	1.45074e-06	1.13982e-06	8.5654e-07	7.26349e-07	7.14311e-07	3.93038e-07	5.25602e-07	6.80983e-07	8.33039e-07	1.16491e-06	1.57752e-06	1.90787e-06	2.41924e-06	2.82268e-06
0	0	0	0	0	0	0	0	0	0	0	0	0	0	0	-2.91806e-08	2.65886e-07	5.34671e-07	7.05075e-07	9.34542e-07	1.20309e-06	1.50454e-06	1.82689e-06	2.15371e-06	2.46538e-06	2.74083e-06	2.95952e-06	3.1036e-06	3.15743e-06	3.18198e-06	3.09689e-06	2.92629e-06	2.7034e-06	2.44542e-06	2.17252e-06	1.90346e-06	1.65289e-06	1.42942e-06	1.22602e-06	1.13311e-06	1.11078e-06	8.19195e-07	9.08257e-07	9.99029e-07	1.07525e-06	1.2644e-06	1.4968e-06	1.69983e-06	2.14907e-06	2.44262e-06
0	0	0	0	0	0	0	0	0	0	0	0	0	0	0	-2.43966e-08	2.22295e-07	4.47014e-07	5.89481e-07	7.81328e-07	1.00585e-06	1.25788e-06	1.52738e-06	1.80062e-06	2.0612e-06	2.29148e-06	2.47432e-06	2.59473e-06	2.63756e-06	2.70231e-06	2.65995e-06	2.5405e-06	2.38419e-06	2.20341e-06	2.01415e-06	1.83055e-06	1.66264e-06	1.51504e-06	1.3807e-06	1.32091e-06	1.29597e-06	1.04774e-06	1.1023e-06	1.14454e-06	1.16844e-06	1.23319e-06	1.30084e-06	1.40488e-06	1.83813e-06	2.04909e-06
0	0	0	0	0	0	0	0	0	0	0	0	0	0	0	-1.91709e-08	1.7468e-07	3.51265e-07	4.63215e-07	6.13969e-07	7.90401e-07	9.88445e-07	1.20022e-06	1.41493e-06	1.61969e-06	1.80065e-06	1.94432e-06	2.03887e-06	2.06931e-06	2.1858e-06	2.1952e-06	2.13573e-06	2.05746e-06	1.96718e-06	1.87615e-06	1.79324e-06	1.72298e-06	1.66519e-06	1.61119e-06	1.59857e-06	1.59053e-06	1.39789e-06	1.42358e-06	1.4215e-06	1.39497e-06	1.34522e-06	1.2609e-06	1.27551e-06	1.71978e-06	1.86476e-06
0	0	0	0	0	0	0	0	0	0	0	0	0	0	0	-1.42371e-08	1.29724e-07	2.60863e-07	3.44002e-07	4.55958e-07	5.86984e-07	7.3406e-07	8.91331e-07	1.05078e-06	1.20285e-06	1.33724e-06	1.44393e-06	1.51405e-06	1.5322e-06	1.70929e-06	1.77522e-06	1.77854e-06	1.78193e-06	1.78637e-06	1.79844e-06	1.82157e-06	1.85457e-06	1.89198e-06	1.92456e-06	1.95442e-06	1.94249e-06	1.79327e-06	1.77565e-06	1.71001e-06	1.60208e-06	1.46236e-06	1.27759e-06	1.21423e-06	1.70116e-06	1.82294e-06
0	0	0	0	0	0	0	0	0	0	0	0	0	0	0	-1.00062e-08	9.11738e-08	1.83342e-07	2.41774e-07	3.20459e-07	4.12548e-07	5.15917e-07	6.26451e-07	7.38519e-07	8.45394e-07	9.39846e-07	1.01484e-06	1.06398e-06	1.07096e-06	1.31328e-06	1.4363e-06	1.50041e-06	1.58284e-06	1.67898e-06	1.79112e-06	1.91759e-06	2.0516e-06	2.18243e-06	2.29717e-06	2.3843e-06	2.40841e-06	2.31296e-06	2.27666e-06	2.17541e-06	2.01755e-06	1.81663e-06	1.55897e-06	1.44505e-06	1.98772e-06	2.09975e-06
0	0	0	0	0	0	0	0	0	0	0	0	0	0	0	-6.79311e-09	6.1897e-08	1.24469e-07	1.64138e-07	2.17557e-07	2.80075e-07	3.50251e-07	4.25292e-07	5.01373e-07	5.73929e-07	6.38052e-07	6.88961e-07	7.22172e-07	7.19921e-07	1.02663e-06	1.20267e-06	1.32073e-06	1.47326e-06	1.65076e-06	1.85194e-06	2.07078e-06	2.29545e-06	2.51039e-06	2.69801e-06	2.843e-06	2.91469e-06	2.86825e-06	2.82427e-06	2.70038e-06	2.50716e-06	2.26083e-06	1.94763e-06	1.79453e-06	2.37955e-06	2.48183e-06
0	0	0	0	0	0	0	0	0	0	0	0	0	0	0	-2.91812e-09	2.65891e-08	5.34682e-08	7.05088e-08	9.3456e-08	1.20312e-07	1.50457e-07	1.82693e-07	2.15375e-07	2.46543e-07	2.74088e-07	2.95958e-07	3.09969e-07	2.97592e-07	6.61653e-07	8.88441e-07	1.06093e-06	1.28423e-06	1.54382e-06	1.83456e-06	2.14581e-06	2.46075e-06	2.75913e-06	3.01915e-06	3.22076e-06	3.33955e-06	3.34854e-06	3.29665e-06	3.15162e-06	2.92611e-06	2.63863e-06	2.27652e-06	2.08254e-06	2.67159e-06	2.75065e-06
0	0	0	0	0	0	0	0	0	0	0	0	0	0	0	2.92603e-10	-2.66612e-09	-5.36132e-09	-7.07e-09	-9.37094e-09	-1.20638e-08	-1.50865e-08	-1.83188e-08	-2.15959e-08	-2.47212e-08	-2.74832e-08	-2.9676e-08	-3.15675e-08	-5.20724e-08	3.54178e-07	6.19538e-07	8.34328e-07	1.11264e-06	1.43604e-06	1.79629e-06	2.17912e-06	2.56384e-06	2.92662e-06	3.24251e-06	3.48785e-06	3.64363e-06	3.69788e-06	3.64019e-06	3.47977e-06	3.23077e-06	2.91336e-06	2.51705e-06	2.2873e-06	2.84218e-06	2.88841e-06
0	0	0	0	0	0	0	0	0	0	0	0	0	0	0	0	0	0	0	0	0	0	0	0	0	0	0	-4.64292e-10	-2.12122e-08	4.01222e-07	6.76098e-07	8.97532e-07	1.18443e-06	1.51783e-06	1.88935e-06	2.28439e-06	2.68158e-06	3.05626e-06	3.38252e-06	3.63589e-06	3.79588e-06	3.84851e-06	3.7885e-06	3.62156e-06	3.36242e-06	3.03207e-06	2.62288e-06	2.36923e-06	2.85755e-06	2.86733e-06
0	0	0	0	0	0	0	0	0	0	0	0	0	0	0	0	0	0	0	0	0	0	0	0	0	0	0	-4.56186e-10	-2.08418e-08	3.94217e-07	6.64295e-07	8.81862e-07	1.16375e-06	1.49133e-06	1.85636e-06	2.24451e-06	2.63477e-06	3.0029e-06	3.32347e-06	3.57241e-06	3.72961e-06	3.78132e-06	3.72236e-06	3.55834e-06	3.30372e-06	2.97914e-06	2.58e-06	2.31785e-06	2.71845e-06	2.69399e-06
0	0	0	0	0	0	0	0	0	0	0	0	0	0	0	0	0	0	0	0	0	0	0	0	0	0	0	-4.22826e-10	-1.93177e-08	3.65389e-07	6.15716e-07	8.17374e-07	1.07865e-06	1.38227e-06	1.72061e-06	2.08037e-06	2.44209e-06	2.7833e-06	3.08043e-06	3.31117e-06	3.45687e-06	3.5048e-06	3.45015e-06	3.29812e-06	3.06213e-06	2.76128e-06	2.39377e-06	2.13992e-06	2.44448e-06	2.39312e-06
0	0	0	0	0	0	0	0	0	0	0	0	0	0	0	0	0	0	0	0	0	0	0	0	0	0	0	-3.70088e-10	-1.69082e-08	3.19814e-07	5.38919e-07	7.15424e-07	9.44112e-07	1.20986e-06	1.506e-06	1.82089e-06	2.13749e-06	2.43615e-06	2.69622e-06	2.89817e-06	3.02571e-06	3.06765e-06	3.01982e-06	2.88676e-06	2.68019e-06	2.41687e-06	2.09714e-06	1.86633e-06	2.08012e-06	2.01246e-06
0	0	0	0	0	0	0	0	0	0	0	0	0	0	0	0	0	0	0	0	0	0	0	0	0	0	0	-3.04782e-10	-1.39246e-08	2.6338e-07	4.43822e-07	5.89181e-07	7.77515e-07	9.96371e-07	1.24025e-06	1.49958e-06	1.76031e-06	2.00627e-06	2.22044e-06	2.38676e-06	2.49179e-06	2.52634e-06	2.48694e-06	2.37736e-06	2.20725e-06	1.99039e-06	1.72856e-06	1.53189e-06	1.6675e-06	1.59439e-06
0	0	0	0	0	0	0	0	0	0	0	0	0	0	0	0	0	0	0	0	0	0	0	0	0	2.77675e-11	-1.00716e-10	-1.01845e-09	-1.19194e-08	2.03759e-07	3.43899e-07	4.56641e-07	6.02817e-07	7.72749e-07	9.62185e-07	1.16371e-06	1.36606e-06	1.55712e-06	1.72362e-06	1.85294e-06	1.93463e-06	1.96153e-06	1.93093e-06	1.84573e-06	1.71345e-06	1.54481e-06	1.3422e-06	1.18475e-06	1.26251e-06	1.19382e-06
0	0	0	0	0	0	0	0	0	0	0	0	0	0	0	0	0	0	0	0	0	0	0	0	0	-1.6051e-09	5.82187e-09	4.49702e-08	5.39144e-08	2.34173e-07	3.6317e-07	4.75754e-07	6.1577e-07	7.747e-07	9.47588e-07	1.12666e-06	1.30416e-06	1.46555e-06	1.60006e-06	1.69828e-06	1.75227e-06	1.75735e-06	1.71286e-06	1.62283e-06	1.49487e-06	1.33885e-06	1.15893e-06	1.0109e-06	1.02529e-06	9.44625e-07
0	0	0	0	0	0	0	0	0	0	0	0	0	0	0	0	0	0	0	0	0	0	0	0	0	-2.70819e-09	9.82292e-09	7.60492e-08	9.8887e-08	2.45298e-07	3.60314e-07	4.67591e-07	5.9671e-07	7.40379e-07	8.93336e-07	1.04603e-06	1.23418e-06	1.39106e-06	1.51563e-06	1.612e-06	1.67271e-06	1.69435e-06	1.67649e-06	1.62194e-06	1.53584e-06	1.42475e-06	1.29239e-06	1.16915e-06	1.12397e-06	1.02553e-06
0	0	0	0	0	0	0	0	0	0	0	0	0	0	0	0	0	0	0	0	0	0	0	0	0	-4.00144e-09	1.45137e-08	1.12462e-07	1.5055e-07	2.78441e-07	3.90837e-07	5.02985e-07	6.33702e-07	7.76182e-07	9.24402e-07	1.06715e-06	1.26512e-06	1.42056e-06	1.53796e-06	1.62945e-06	1.68814e-06	1.71188e-06	1.701e-06	1.65832e-06	1.58815e-06	1.49561e-06	1.38633e-06	1.26419e-06	1.13021e-06	9.97138e-07
0	0	0	0	0	0	0	0	0	0	0	0	0	0	0	0	0	0	0	0	0	0	0	0	0	-5.63081e-09	2.04236e-08	1.58349e-07	2.1607e-07	3.12051e-07	4.15564e-07	5.29353e-07	6.56256e-07	7.90469e-07	9.25175e-07	1.04727e-06	1.25138e-06	1.39859e-06	1.50129e-06	1.58273e-06	1.63708e-06	1.664e-06	1.66485e-06	1.64223e-06	1.59902e-06	1.53798e-06	1.46155e-06	1.3718e-06	1.27059e-06	1.1598e-06
0	0	0	0	0	0	0	0	0	0	0	0	0	0	0	0	0	0	0	0	0	0	0	0	0	-7.43085e-09	2.69526e-08	2.09004e-07	2.86714e-07	3.82086e-07	4.98328e-07	6.32091e-07	7.7831e-07	9.30731e-07	1.08097e-06	1.21252e-06	1.45851e-06	1.62903e-06	1.74358e-06	1.83643e-06	1.9011e-06	1.93809e-06	1.94935e-06	1.9376e-06	1.90519e-06	1.85383e-06	1.78454e-06	1.69788e-06	1.59426e-06	1.47459e-06
0	0	0	0	0	0	0	0	0	0	0	0	0	0	0	0	0	0	0	0	0	0	0	0	0	-9.26128e-09	3.35917e-08	2.60483e-07	3.57153e-07	4.79735e-07	6.27031e-07	7.95692e-07	9.80454e-07	1.17335e-06	1.36387e-06	1.53088e-06	1.8489e-06	2.06997e-06	2.21978e-06	2.34314e-06	2.43146e-06	2.48504e-06	2.50602e-06	2.49742e-06	2.46184e-06	2.40109e-06	2.31623e-06	2.20776e-06	2.07617e-06	1.92265e-06
0	0	0	0	0	0	0	0	0	0	0	0	0	0	0	0	0	0	0	0	0	0	0	0	0	-1.08934e-08	3.95116e-08	3.06388e-07	4.20094e-07	5.64279e-07	7.37533e-07	9.35917e-07	1.15324e-06	1.38013e-06	1.60422e-06	1.80014e-06	2.18404e-06	2.45059e-06	2.63198e-06	2.78381e-06	2.8955e-06	2.96724e-06	3.00118e-06	3.00039e-06	2.96733e-06	2.90355e-06	2.8097e-06	2.68589e-06	2.53237e-06	2.3504e-06
0	0	0	0	0	0	0	0	0	0	0	0	0	0	0	0	0	0	0	0	0	0	0	0	0	-1.20995e-08	4.38863e-08	3.40311e-07	4.66606e-07	6.26755e-07	8.19191e-07	1.03954e-06	1.28092e-06	1.53294e-06	1.78183e-06	1.99884e-06	2.43675e-06	2.74042e-06	2.94794e-06	3.12443e-06	3.25762e-06	3.34748e-06	3.39601e-06	3.40602e-06	3.37958e-06	3.3177e-06	3.22042e-06	3.08732e-06	2.91826e-06	2.71453e-06
0	0	0	0	0	0	0	0	0	0	0	0	0	0	0	0	0	0	0	0	0	0	0	0	0	-1.26931e-08	4.60392e-08	3.57006e-07	4.89497e-07	6.57503e-07	8.59379e-07	1.09054e-06	1.34376e-06	1.60814e-06	1.86923e-06	2.09622e-06	2.56842e-06	2.89547e-06	3.11991e-06	3.31381e-06	3.46371e-06	3.56932e-06	3.6323e-06	3.65494e-06	3.63866e-06	3.58373e-06	3.48944e-06	3.35472e-06	3.17901e-06	2.96347e-06
0	0	0	0	0	0	0	0	0	0	0	0	0	0	0	0	0	0	0	0	0	0	0	0	0	-1.25648e-08	4.5574e-08	3.53398e-07	4.8455e-07	6.50858e-07	8.50694e-07	1.07952e-06	1.33018e-06	1.59189e-06	1.85033e-06	2.07434e-06	2.55484e-06	2.88723e-06	3.11628e-06	3.31715e-06	3.47591e-06	3.59203e-06	3.66668e-06	3.70146e-06	3.69703e-06	3.65284e-06	3.56742e-06	3.43907e-06	3.26681e-06	3.05161e-06
0	0	0	0	0	0	0	0	0	0	0	0	0	0	0	0	0	0	0	0	0	0	0	0	0	-1.17382e-08	4.25758e-08	3.30149e-07	4.52673e-07	6.0804e-07	7.94729e-07	1.0085e-06	1.24267e-06	1.48717e-06	1.72859e-06	1.93718e-06	2.39893e-06	2.71797e-06	2.93872e-06	3.13515e-06	3.29368e-06	3.41353e-06	3.49538e-06	3.54006e-06	3.54741e-06	3.51614e-06	3.44413e-06	3.32916e-06	3.16987e-06	2.96702e-06
0	0	0	0	0	0	0	0	0	0	0	0	0	0	0	0	0	0	0	0	0	0	0	0	0	-1.03506e-08	3.7543e-08	2.91123e-07	3.99163e-07	5.36165e-07	7.00786e-07	8.89286e-07	1.09578e-06	1.31137e-06	1.52425e-06	1.70756e-06	2.12656e-06	2.41572e-06	2.61659e-06	2.79788e-06	2.94706e-06	3.06322e-06	3.14653e-06	3.19713e-06	3.21419e-06	3.19583e-06	3.1395e-06	3.04266e-06	2.9037e-06	2.72316e-06
0	0	0	0	0	0	0	0	0	0	0	0	0	0	0	0	0	0	0	0	0	0	0	0	0	-8.61007e-09	3.12297e-08	2.42167e-07	3.3204e-07	4.46003e-07	5.82941e-07	7.39743e-07	9.11513e-07	1.09085e-06	1.26792e-06	1.41986e-06	1.77878e-06	2.02619e-06	2.19874e-06	2.35664e-06	2.48898e-06	2.59479e-06	2.67387e-06	2.72579e-06	2.74926e-06	2.74207e-06	2.7015e-06	2.62493e-06	2.51067e-06	2.35903e-06
0	0	0	0	0	0	0	0	0	0	0	0	0	0	0	0	0	0	0	0	0	0	0	0	0	-6.73707e-09	2.44362e-08	1.89487e-07	2.59809e-07	3.48981e-07	4.56131e-07	5.78822e-07	7.13226e-07	8.53551e-07	9.92096e-07	1.11053e-06	1.40003e-06	1.59935e-06	1.73892e-06	1.86838e-06	1.97881e-06	2.06927e-06	2.1393e-06	2.18813e-06	2.21423e-06	2.21536e-06	2.18886e-06	2.13226e-06	2.04396e-06	1.92409e-06
0	0	0	0	0	0	0	0	0	0	0	0	0	0	0	0	0	0	0	0	0	0	0	0	0	-4.99723e-09	1.81255e-08	1.40552e-07	1.92714e-07	2.58857e-07	3.38335e-07	4.29342e-07	5.29036e-07	6.33122e-07	7.35883e-07	8.23383e-07	1.04477e-06	1.19702e-06	1.30405e-06	1.40462e-06	1.49181e-06	1.5648e-06	1.62301e-06	1.66552e-06	1.69084e-06	1.69685e-06	1.68123e-06	1.6418e-06	1.57715e-06	1.4873e-06
0	0	0	0	0	0	0	0	0	0	0	0	0	0	0	0	0	0	0	0	0	0	0	0	0	-3.49499e-09	1.26767e-08	9.83003e-08	1.34781e-07	1.81041e-07	2.36627e-07	3.00276e-07	3.7e-07	4.42797e-07	5.14662e-07	5.75602e-07	7.35322e-07	8.45034e-07	9.22456e-07	9.9613e-07	1.06099e-06	1.11636e-06	1.16166e-06	1.19603e-06	1.21809e-06	1.22611e-06	1.21814e-06	1.19243e-06	1.14784e-06	1.08431e-06
0	0	0	0	0	0	0	0	0	0	0	0	0	0	0	0	0	0	0	0	0	0	0	0	0	-2.37902e-09	8.62896e-09	6.69123e-08	9.17446e-08	1.23233e-07	1.6107e-07	2.04395e-07	2.51857e-07	3.01409e-07	3.50326e-07	3.9173e-07	5.01916e-07	5.77565e-07	6.31036e-07	6.82187e-07	7.27498e-07	7.66485e-07	7.98704e-07	8.23482e-07	8.39813e-07	8.46409e-07	8.41872e-07	8.24938e-07	7.94773e-07	7.51321e-07
0	0	0	0	0	0	0	0	0	0	0	0	0	0	0	0	0	0	0	0	0	0	0	0	0	-9.09828e-10	3.30005e-09	2.55899e-08	3.50867e-08	4.71292e-08	6.15995e-08	7.81688e-08	9.63198e-08	1.1527e-07	1.33962e-07	1.4869e-07	2.11883e-07	2.54749e-07	2.86271e-07	3.20212e-07	3.54257e-07	3.87803e-07	4.19946e-07	4.49361e-07	4.74426e-07	4.9335e-07	5.04368e-07	5.05966e-07	4.97118e-07	4.77535e-07
-3.50126e-08	-4.30854e-08	-5.13409e-08	-5.89777e-08	-6.53465e-08	-6.98359e-08	-7.19899e-08	-7.15835e-08	-6.86612e-08	-6.35285e-08	-5.66996e-08	-4.88128e-08	-4.05336e-08	-3.24645e-08	-2.50786e-08	-1.8685e-08	-1.35034e-08	-8.78664e-09	2.89621e-10	0	0	0	0	0	0	1.04514e-10	-3.79086e-10	-2.93957e-09	-4.0305e-09	-5.41385e-09	-7.0761e-09	-8.97945e-09	-1.10645e-08	-1.32414e-08	-1.54026e-08	-1.80479e-08	-7.16197e-09	-7.59599e-11	5.84645e-09	1.43405e-08	2.48366e-08	3.70446e-08	5.04362e-08	6.42416e-08	7.75823e-08	8.95447e-08	9.92709e-08	1.06046e-07	1.09379e-07	1.09073e-07
5.78975e-08	7.12467e-08	8.48982e-08	9.75266e-08	1.08058e-07	1.15482e-07	1.19044e-07	1.18372e-07	1.13539e-07	1.05052e-07	9.37594e-08	8.07177e-08	6.7027e-08	5.36839e-08	4.14703e-08	3.08978e-08	2.23294e-08	1.45297e-08	-4.78922e-10	0	0	0	0	0	0	0	0	0	0	0	0	0	0	0	1.40565e-12	9.67756e-11	-1.71821e-09	-2.91955e-09	-3.87416e-09	-5.11378e-09	-6.55486e-09	-8.16144e-09	-9.8703e-09	-1.15892e-08	-1.32116e-08	-1.46256e-08	-1.57251e-08	-1.64212e-08	-1.66529e-08	-1.63972e-08
6.74441e-07	8.29944e-07	9.88969e-07	1.13608e-06	1.25876e-06	1.34523e-06	1.38673e-06	1.3789e-06	1.32261e-06	1.22374e-06	1.09219e-06	9.4027e-07	7.8079e-07	6.25357e-07	4.83083e-07	3.59924e-07	2.60113e-07	1.69255e-07	-5.57891e-09	0	0	0	0	0	0	0	0	0	0	0	0	0	0	0	0	0	0	0	0	0	0	0	0	0	0	0	0	0	0	0
9.977e-07	1.22774e-06	1.46298e-06	1.68059e-06	1.86208e-06	1.99e-06	2.05138e-06	2.0398e-06	1.95653e-06	1.81027e-06	1.61568e-06	1.39094e-06	1.15502e-06	9.2509e-07	7.14624e-07	5.32436e-07	3.84785e-07	2.50379e-07	-8.25287e-09	0	0	0	0	0	0	0	0	0	0	0	0	0	0	0	0	0	0	0	0	2.73678e-10	-9.6071e-10	-8.15679e-09	-1.12405e-08	-1.50967e-08	-1.97413e-08	-2.50635e-08	-3.08986e-08	-3.69967e-08	-4.30303e-08	-4.8604e-08
1.26812e-06	1.56051e-06	1.85952e-06	2.13612e-06	2.36679e-06	2.52939e-06	2.60741e-06	2.59269e-06	2.48684e-06	2.30094e-06	2.0536e-06	1.76795e-06	1.46809e-06	1.17583e-06	9.08321e-07	6.76751e-07	4.8908e-07	3.18244e-07	-1.04898e-08	0	0	0	0	0	0	0	0	0	0	0	0	0	0	0	0	0	0	0	0	-2.10157e-09	7.37728e-09	6.26359e-08	8.63157e-08	1.15927e-07	1.51594e-07	1.92463e-07	2.3727e-07	2.84097e-07	3.30429e-07	3.7323e-07
1.61851e-06	1.99168e-06	2.37331e-06	2.72633e-06	3.02074e-06	3.22827e-06	3.32784e-06	3.30905e-06	3.17396e-06	2.9367e-06	2.62102e-06	2.25644e-06	1.87372e-06	1.50072e-06	1.15929e-06	8.63739e-07	6.24214e-07	4.06175e-07	-1.33882e-08	0	0	0	0	0	0	0	0	0	0	0	0	0	0	0	0	0	0	0	0	-6.47473e-09	2.27287e-08	1.92975e-07	2.6593e-07	3.5716e-07	4.67044e-07	5.92957e-07	7.31005e-07	8.75274e-07	1.01802e-06	1.14988e-06
2.02264e-06	2.489e-06	2.96591e-06	3.40708e-06	3.775e-06	4.03435e-06	4.15878e-06	4.1353e-06	3.96648e-06	3.66997e-06	3.27547e-06	2.81986e-06	2.34158e-06	1.87544e-06	1.44876e-06	1.07941e-06	7.80077e-07	5.07595e-07	-1.67311e-08	0	0	0	0	0	0	0	0	0	0	0	0	0	0	0	0	0	0	0	0	-9.5141e-09	3.3398e-08	2.83561e-07	3.90763e-07	5.24818e-07	6.86285e-07	8.71304e-07	1.07415e-06	1.28615e-06	1.4959e-06	1.68966e-06
2.47284e-06	3.043e-06	3.62606e-06	4.16543e-06	4.61524e-06	4.93232e-06	5.08444e-06	5.05574e-06	4.84935e-06	4.48684e-06	4.00453e-06	3.44751e-06	2.86277e-06	2.29288e-06	1.77123e-06	1.31967e-06	9.53707e-07	6.20576e-07	-2.04551e-08	0	0	0	0	0	0	0	0	0	0	0	0	0	0	0	0	0	0	0	0	-1.36618e-08	4.79578e-08	4.0718e-07	5.61115e-07	7.53611e-07	9.8547e-07	1.25115e-06	1.54243e-06	1.84684e-06	2.14803e-06	2.42627e-06
2.95789e-06	3.63988e-06	4.33732e-06	4.98248e-06	5.52052e-06	5.89979e-06	6.08176e-06	6.04743e-06	5.80055e-06	5.36693e-06	4.79002e-06	4.12374e-06	3.42431e-06	2.74262e-06	2.11865e-06	1.57852e-06	1.14078e-06	7.42302e-07	-2.44674e-08	0	0	0	0	0	0	0	0	0	0	0	0	0	0	0	0	0	0	0	0	-1.84918e-08	6.4913e-08	5.51136e-07	7.59495e-07	1.02005e-06	1.33388e-06	1.69348e-06	2.08775e-06	2.49978e-06	2.90746e-06	3.28406e-06
3.46447e-06	4.26326e-06	5.08014e-06	5.8358e-06	6.46598e-06	6.91021e-06	7.12334e-06	7.08313e-06	6.79397e-06	6.28609e-06	5.61038e-06	4.82998e-06	4.01077e-06	3.21234e-06	2.4815e-06	1.84886e-06	1.33615e-06	8.69431e-07	-2.86578e-08	0	0	0	0	0	0	0	0	0	0	0	0	0	0	0	0	0	0	0	0	-2.37063e-08	8.32176e-08	7.06549e-07	9.73663e-07	1.30769e-06	1.71001e-06	2.17103e-06	2.67647e-06	3.20469e-06	3.72732e-06	4.21012e-06
3.97137e-06	4.88704e-06	5.82344e-06	6.68966e-06	7.41205e-06	7.92127e-06	8.16559e-06	8.11949e-06	7.78803e-06	7.20584e-06	6.43126e-06	5.53668e-06	4.5976e-06	3.68235e-06	2.84458e-06	2.11938e-06	1.53165e-06	9.96641e-07	-3.28508e-08	0	0	0	0	0	0	0	0	0	0	0	0	0	0	0	0	0	0	0	0	-2.86775e-08	1.00669e-07	8.54714e-07	1.17784e-06	1.58191e-06	2.06861e-06	2.62629e-06	3.23773e-06	3.87672e-06	4.50895e-06	5.093e-06
4.45287e-06	5.47955e-06	6.52947e-06	7.50072e-06	8.3107e-06	8.88165e-06	9.15559e-06	9.10391e-06	8.73225e-06	8.07948e-06	7.21099e-06	6.20795e-06	5.15502e-06	4.1288e-06	3.18946e-06	2.37633e-06	1.71735e-06	1.11747e-06	-3.68337e-08	0	0	0	0	0	0	0	0	0	0	0	0	0	0	0	0	0	0	0	0	-3.26563e-08	1.14636e-07	9.73299e-07	1.34126e-06	1.80139e-06	2.35561e-06	2.99067e-06	3.68694e-06	4.41458e-06	5.13453e-06	5.79961e-06
4.88694e-06	6.0137e-06	7.16598e-06	8.2319e-06	9.12084e-06	9.74745e-06	1.00481e-05	9.99137e-06	9.58349e-06	8.86708e-06	7.91393e-06	6.81312e-06	5.65754e-06	4.53128e-06	3.50038e-06	2.60798e-06	1.88476e-06	1.22641e-06	-4.04243e-08	0	0	0	0	0	0	0	0	0	0	0	0	0	0	0	0	0	0	0	0	-3.51271e-08	1.23309e-07	1.04694e-06	1.44274e-06	1.93768e-06	2.53384e-06	3.21695e-06	3.96589e-06	4.74859e-06	5.52301e-06	6.23841e-06
5.25123e-06	6.46198e-06	7.70015e-06	8.84553e-06	9.80073e-06	1.04741e-05	1.07971e-05	1.07362e-05	1.02979e-05	9.52807e-06	8.50386e-06	7.32099e-06	6.07927e-06	4.86906e-06	3.7613e-06	2.80239e-06	2.02525e-06	1.31783e-06	-4.34376e-08	0	0	0	1.89566e-10	-1.68326e-09	-3.4244e-09	-4.5145e-09	-5.98521e-09	-7.70714e-09	-9.64064e-09	-1.17089e-08	-1.38068e-08	-1.58088e-08	-1.75794e-08	-1.89869e-08	-1.99166e-08	-2.02859e-08	-2.00626e-08	-1.927e-08	-1.79766e-08	-5.19264e-08	1.10781e-07	1.04998e-06	1.45365e-06	1.95779e-06	2.56442e-06	3.25904e-06	4.02013e-06	4.81555e-06	5.60365e-06	6.32947e-06
5.52018e-06	6.79295e-06	8.09453e-06	9.29858e-06	1.03027e-05	1.10105e-05	1.13501e-05	1.1286e-05	1.08253e-05	1.00161e-05	8.9394e-06	7.69595e-06	6.39063e-06	5.11844e-06	3.95395e-06	2.94592e-06	2.12898e-06	1.38532e-06	-4.56624e-08	0	0	0	-1.51192e-09	1.34251e-08	2.73118e-08	3.6006e-08	4.7736e-08	6.14694e-08	7.68904e-08	9.33862e-08	1.10119e-07	1.26085e-07	1.40207e-07	1.51433e-07	1.58848e-07	1.61793e-07	1.60012e-07	1.5369e-07	1.43375e-07	9.57577e-08	2.34112e-07	1.11508e-06	1.48309e-06	1.94838e-06	2.51357e-06	3.16521e-06	3.88338e-06	4.63369e-06	5.36739e-06	6.06275e-06
5.67882e-06	6.98816e-06	8.32715e-06	9.5658e-06	1.05988e-05	1.13269e-05	1.16763e-05	1.16104e-05	1.11364e-05	1.03039e-05	9.1963e-06	7.91711e-06	6.57428e-06	5.26553e-06	4.06758e-06	3.03058e-06	2.19016e-06	1.42514e-06	-4.69746e-08	0	0	0	-4.39691e-09	3.90424e-08	7.94275e-08	1.04712e-07	1.38824e-07	1.78764e-07	2.2361e-07	2.71583e-07	3.20244e-07	3.66678e-07	4.07747e-07	4.40392e-07	4.61957e-07	4.70522e-07	4.65342e-07	4.46958e-07	4.16959e-07	3.46926e-07	4.40568e-07	1.20286e-06	1.50187e-06	1.89059e-06	2.37266e-06	2.93666e-06	3.56591e-06	4.22283e-06	4.84757e-06	5.47581e-06
5.71867e-06	7.0372e-06	8.38559e-06	9.63293e-06	1.06732e-05	1.14064e-05	1.17582e-05	1.16918e-05	1.12145e-05	1.03762e-05	9.26083e-06	7.97267e-06	6.62042e-06	5.30248e-06	4.09612e-06	3.05184e-06	2.20553e-06	1.43514e-06	-4.73043e-08	0	0	0	-6.45617e-09	5.73277e-08	1.16627e-07	1.53753e-07	2.03842e-07	2.62486e-07	3.28337e-07	3.98777e-07	4.70228e-07	5.38409e-07	5.98713e-07	6.46647e-07	6.78312e-07	6.90888e-07	6.83282e-07	6.56288e-07	6.12239e-07	5.28332e-07	5.80467e-07	1.20213e-06	1.42792e-06	1.73203e-06	2.11866e-06	2.57876e-06	3.09918e-06	3.64205e-06	4.14214e-06	4.67915e-06
5.63492e-06	6.93414e-06	8.26278e-06	9.49185e-06	1.05168e-05	1.12394e-05	1.1586e-05	1.15206e-05	1.10503e-05	1.02243e-05	9.12521e-06	7.85591e-06	6.52346e-06	5.22482e-06	4.03613e-06	3.00715e-06	2.17323e-06	1.41412e-06	-4.66115e-08	0	0	0	-9.25975e-09	8.22221e-08	1.67272e-07	2.2052e-07	2.9236e-07	3.76471e-07	4.70917e-07	5.71945e-07	6.74423e-07	7.72212e-07	8.58703e-07	9.27452e-07	9.72867e-07	9.90904e-07	9.79996e-07	9.4128e-07	8.78103e-07	7.7433e-07	7.74364e-07	1.23027e-06	1.36739e-06	1.57008e-06	1.84338e-06	2.18102e-06	2.57413e-06	2.98351e-06	3.33544e-06	3.76816e-06
5.43392e-06	6.6868e-06	7.96804e-06	9.15327e-06	1.01417e-05	1.08385e-05	1.11727e-05	1.11097e-05	1.06561e-05	9.85955e-06	8.79971e-06	7.57569e-06	6.29077e-06	5.03845e-06	3.89216e-06	2.89988e-06	2.09571e-06	1.36368e-06	-4.49488e-08	0	0	0	-1.25133e-08	1.11112e-07	2.26045e-07	2.98002e-07	3.95085e-07	5.08749e-07	6.3638e-07	7.72907e-07	9.11392e-07	1.04354e-06	1.16042e-06	1.25333e-06	1.3147e-06	1.33907e-06	1.32433e-06	1.27201e-06	1.18664e-06	1.05891e-06	1.00256e-06	1.28989e-06	1.3343e-06	1.43203e-06	1.58916e-06	1.80229e-06	2.06693e-06	2.34155e-06	2.54148e-06	2.87161e-06
5.12971e-06	6.31244e-06	7.52196e-06	8.64084e-06	9.57393e-06	1.02317e-05	1.05473e-05	1.04877e-05	1.00596e-05	9.30757e-06	8.30707e-06	7.15157e-06	5.93858e-06	4.75638e-06	3.67426e-06	2.73754e-06	1.97839e-06	1.28733e-06	-4.24324e-08	0	0	0	-1.60284e-08	1.42325e-07	2.89544e-07	3.81715e-07	5.06068e-07	6.51663e-07	8.15146e-07	9.90025e-07	1.16741e-06	1.33668e-06	1.4864e-06	1.6054e-06	1.68401e-06	1.71523e-06	1.69635e-06	1.62933e-06	1.51998e-06	1.36551e-06	1.25207e-06	1.37953e-06	1.33333e-06	1.32959e-06	1.37558e-06	1.47064e-06	1.61455e-06	1.76245e-06	1.81683e-06	2.05335e-06
4.73833e-06	5.83083e-06	6.94807e-06	7.98158e-06	8.84348e-06	9.45104e-06	9.74254e-06	9.68754e-06	9.29206e-06	8.59744e-06	7.67327e-06	6.60593e-06	5.48549e-06	4.39349e-06	3.39393e-06	2.52867e-06	1.82744e-06	1.18911e-06	-3.9195e-08	0	0	0	-1.93505e-08	1.71823e-07	3.49555e-07	4.60829e-07	6.10957e-07	7.86727e-07	9.84094e-07	1.19522e-06	1.40937e-06	1.61372e-06	1.79447e-06	1.93814e-06	2.03304e-06	2.07074e-06	2.04794e-06	1.96703e-06	1.83501e-06	1.65469e-06	1.48997e-06	1.482e-06	1.35687e-06	1.26562e-06	1.21668e-06	1.21174e-06	1.25423e-06	1.29563e-06	1.22558e-06	1.38576e-06
4.28172e-06	5.26894e-06	6.27852e-06	7.21243e-06	7.99128e-06	8.54029e-06	8.8037e-06	8.754e-06	8.39663e-06	7.76895e-06	6.93383e-06	5.96935e-06	4.95688e-06	3.97011e-06	3.06688e-06	2.285e-06	1.65134e-06	1.07452e-06	-3.5418e-08	0	0	0	-2.20032e-08	1.95377e-07	3.97474e-07	5.24002e-07	6.94709e-07	8.94575e-07	1.119e-06	1.35906e-06	1.60257e-06	1.83494e-06	2.04046e-06	2.20382e-06	2.31174e-06	2.3546e-06	2.32868e-06	2.23668e-06	2.08656e-06	1.88554e-06	1.68009e-06	1.56522e-06	1.37759e-06	1.21714e-06	1.0932e-06	1.00933e-06	9.71843e-07	9.29257e-07	7.60884e-07	8.61069e-07
3.78875e-06	4.6623e-06	5.55564e-06	6.38203e-06	7.0712e-06	7.557e-06	7.79009e-06	7.74611e-06	7.42989e-06	6.87447e-06	6.13551e-06	5.28207e-06	4.38617e-06	3.51301e-06	2.71377e-06	2.02191e-06	1.46121e-06	9.5081e-07	-3.13401e-08	0	0	0	-2.36305e-08	2.09827e-07	4.2687e-07	5.62756e-07	7.46088e-07	9.60735e-07	1.20176e-06	1.45958e-06	1.7211e-06	1.97065e-06	2.19137e-06	2.36681e-06	2.48271e-06	2.52874e-06	2.5009e-06	2.4021e-06	2.24088e-06	2.03016e-06	1.78621e-06	1.52701e-06	1.26731e-06	1.0222e-06	8.01414e-07	6.10883e-07	4.60485e-07	2.99644e-07	4.93007e-09	7.31598e-09
3.28123e-06	4.03777e-06	4.81144e-06	5.52713e-06	6.12398e-06	6.54471e-06	6.74657e-06	6.70848e-06	6.43462e-06	5.95361e-06	5.31363e-06	4.57451e-06	3.79863e-06	3.04243e-06	2.35025e-06	1.75107e-06	1.26548e-06	8.23444e-07	-2.7142e-08	0	0	0	-2.36602e-08	2.10116e-07	4.27508e-07	5.63482e-07	7.46964e-07	9.61786e-07	1.20302e-06	1.4611e-06	1.72293e-06	1.97287e-06	2.19406e-06	2.37004e-06	2.48651e-06	2.53312e-06	2.5058e-06	2.40742e-06	2.24648e-06	2.03593e-06	1.79161e-06	1.53045e-06	1.26958e-06	1.02301e-06	8.00527e-07	6.07991e-07	4.56594e-07	2.95166e-07	-5.0707e-09	-3.95735e-09
2.77943e-06	3.42027e-06	4.07563e-06	4.68187e-06	5.18745e-06	5.54383e-06	5.71482e-06	5.68256e-06	5.45058e-06	5.04313e-06	4.50102e-06	3.87494e-06	3.2177e-06	2.57715e-06	1.99083e-06	1.48328e-06	1.07195e-06	6.97516e-07	-2.29912e-08	0	0	0	-2.54508e-08	2.25763e-07	4.58831e-07	6.05941e-07	8.04142e-07	1.03619e-06	1.29659e-06	1.57488e-06	1.85669e-06	2.12481e-06	2.36082e-06	2.54688e-06	2.66773e-06	2.71257e-06	2.67749e-06	2.56607e-06	2.38799e-06	2.15771e-06	1.89276e-06	1.61174e-06	1.33252e-06	1.07004e-06	8.3446e-07	6.33003e-07	4.6483e-07	2.80896e-07	-3.42618e-09	-2.17705e-09
2.3045e-06	2.83584e-06	3.37921e-06	3.88186e-06	4.30105e-06	4.59654e-06	4.73831e-06	4.71156e-06	4.51922e-06	4.18139e-06	3.73191e-06	3.21281e-06	2.66788e-06	2.13678e-06	1.65065e-06	1.22983e-06	8.88781e-07	5.78329e-07	-1.90626e-08	0	0	0	-2.70686e-08	2.39786e-07	4.86664e-07	6.44218e-07	8.56097e-07	1.10415e-06	1.38228e-06	1.67914e-06	1.97907e-06	2.26329e-06	2.51181e-06	2.70552e-06	2.8283e-06	2.86913e-06	2.82447e-06	2.69873e-06	2.50291e-06	2.2531e-06	1.96848e-06	1.66911e-06	1.37381e-06	1.09802e-06	8.52077e-07	6.44868e-07	4.58845e-07	2.49614e-07	-3.09101e-09	-1.96408e-09
1.87075e-06	2.30208e-06	2.74318e-06	3.15123e-06	3.49152e-06	3.73139e-06	3.84648e-06	3.82476e-06	3.66862e-06	3.39438e-06	3.0295e-06	2.60811e-06	2.16574e-06	1.7346e-06	1.33997e-06	9.98351e-07	7.21497e-07	4.69477e-07	-1.54747e-08	0	0	0	-2.70817e-08	2.39632e-07	4.85803e-07	6.44333e-07	8.57203e-07	1.1064e-06	1.38565e-06	1.68336e-06	1.98361e-06	2.26719e-06	2.5138e-06	2.70415e-06	2.82225e-06	2.85747e-06	2.80673e-06	2.67496e-06	2.47377e-06	2.21981e-06	1.93272e-06	1.63281e-06	1.33874e-06	1.06558e-06	8.23323e-07	6.21821e-07	4.29812e-07	2.09279e-07	-2.63725e-09	-1.67575e-09
1.48568e-06	1.82823e-06	2.17853e-06	2.50258e-06	2.77283e-06	2.96333e-06	3.05472e-06	3.03748e-06	2.91348e-06	2.69569e-06	2.40591e-06	2.07126e-06	1.71995e-06	1.37756e-06	1.06415e-06	7.92853e-07	5.72985e-07	3.72841e-07	-1.22894e-08	0	0	0	-2.76939e-08	2.44708e-07	4.95398e-07	6.58651e-07	8.77457e-07	1.1336e-06	1.42038e-06	1.72574e-06	2.03299e-06	2.322e-06	2.57159e-06	2.76189e-06	2.87667e-06	2.90556e-06	2.846e-06	2.70371e-06	2.4913e-06	2.22649e-06	1.92998e-06	1.62278e-06	1.32379e-06	1.04797e-06	8.05042e-07	6.0633e-07	4.02524e-07	1.62837e-07	-2.12101e-09	-1.34772e-09
1.15461e-06	1.42082e-06	1.69306e-06	1.9449e-06	2.15493e-06	2.30297e-06	2.37401e-06	2.3606e-06	2.26424e-06	2.09498e-06	1.86978e-06	1.6097e-06	1.33667e-06	1.07058e-06	8.27014e-07	6.16172e-07	4.45301e-07	2.89756e-07	-9.55081e-09	0	0	0	-2.90261e-08	2.56118e-07	5.17761e-07	6.90071e-07	9.2059e-07	1.19043e-06	1.49231e-06	1.81332e-06	2.13558e-06	2.43745e-06	2.69632e-06	2.89116e-06	3.00513e-06	3.02786e-06	2.95734e-06	2.80023e-06	2.57053e-06	2.2876e-06	1.97371e-06	1.6512e-06	1.33967e-06	1.05429e-06	8.04757e-07	6.04254e-07	3.82759e-07	1.16562e-07	-1.61414e-09	-1.02565e-09
9.16162e-07	1.1274e-06	1.34342e-06	1.54325e-06	1.7099e-06	1.82737e-06	1.88373e-06	1.8731e-06	1.79663e-06	1.66233e-06	1.48364e-06	1.27726e-06	1.06063e-06	8.49486e-07	6.5622e-07	4.88922e-07	3.53338e-07	2.29917e-07	-7.5784e-09	0	0	0	-3.09681e-08	2.72916e-07	5.51028e-07	7.35993e-07	9.83049e-07	1.27223e-06	1.59552e-06	1.93892e-06	2.28296e-06	2.60404e-06	2.87767e-06	3.08123e-06	3.1969e-06	3.21408e-06	3.13125e-06	2.95617e-06	2.70448e-06	2.39757e-06	2.05977e-06	1.71518e-06	1.38452e-06	1.08352e-06	8.22057e-07	6.15414e-07	3.71714e-07	7.36734e-08	-1.15174e-09	-7.31834e-10
4.44348e-07	5.468e-07	6.51571e-07	7.48491e-07	8.29318e-07	8.86294e-07	9.1363e-07	9.08472e-07	8.71385e-07	8.06246e-07	7.19579e-07	6.19487e-07	5.14415e-07	4.1201e-07	3.18274e-07	2.37132e-07	1.71373e-07	1.11512e-07	-3.6756e-09	0	0	0	-3.30793e-08	2.91253e-07	5.87503e-07	7.85972e-07	1.05075e-06	1.36067e-06	1.70697e-06	2.07449e-06	2.44216e-06	2.78436e-06	3.07461e-06	3.28863e-06	3.40747e-06	3.42023e-06	3.32573e-06	3.13279e-06	2.8587e-06	2.52686e-06	2.16372e-06	1.79525e-06	1.4434e-06	1.12464e-06	8.49127e-07	6.34166e-07	3.67997e-07	3.85119e-08	-7.78056e-10	-4.94389e-10
-4.16689e-08	-5.12764e-08	-6.11013e-08	-7.019e-08	-7.77696e-08	-8.31125e-08	-8.56759e-08	-8.51923e-08	-8.17144e-08	-7.5606e-08	-6.74788e-08	-5.80926e-08	-4.82395e-08	-3.86364e-08	-2.98463e-08	-2.22372e-08	-1.60705e-08	-1.04571e-08	3.44681e-10	0	0	0	-3.47312e-08	3.05596e-07	6.16023e-07	8.25075e-07	1.10374e-06	1.42991e-06	1.79422e-06	2.18064e-06	2.56679e-06	2.9255e-06	3.22872e-06	3.45085e-06	3.5721e-06	3.58128e-06	3.47755e-06	3.27052e-06	2.9788e-06	2.62738e-06	2.24437e-06	1.8572e-06	1.48881e-06	1.1562e-06	8.69764e-07	6.48401e-07	3.64541e-07	1.0243e-08	-4.77151e-10	-3.0319e-10
-4.69317e-09	-5.77526e-09	-6.88185e-09	-7.90551e-09	-8.7592e-09	-9.36097e-09	-9.64969e-09	-9.59521e-09	-9.2035e-09	-8.51551e-09	-7.60014e-09	-6.54298e-09	-5.43321e-09	-4.35162e-09	-3.36159e-09	-2.50457e-09	-1.81003e-09	-1.17778e-09	3.88215e-11	0	0	0	-3.36224e-08	2.95566e-07	5.95244e-07	7.98535e-07	1.06921e-06	1.38601e-06	1.73968e-06	2.11449e-06	2.48849e-06	2.83495e-06	3.12642e-06	3.33797e-06	3.45054e-06	3.45371e-06	3.34714e-06	3.14067e-06	2.85292e-06	2.50863e-06	2.13548e-06	1.76027e-06	1.40503e-06	1.08585e-06	8.12413e-07	6.04007e-07	3.23229e-07	-3.11193e-08	-1.38182e-13	-8.7803e-14
0	0	0	0	0	0	0	0	0	0	0	0	0	0	0	0	0	0	0	0	0	0	-3.38217e-08	2.97317e-07	5.98771e-07	8.03268e-07	1.07554e-06	1.39422e-06	1.74999e-06	2.12702e-06	2.50324e-06	2.85176e-06	3.14495e-06	3.35775e-06	3.47098e-06	3.47417e-06	3.36696e-06	3.15926e-06	2.86979e-06	2.52345e-06	2.1481e-06	1.77066e-06	1.41331e-06	1.09225e-06	8.17193e-07	6.0756e-07	3.2511e-07	-3.13513e-08	3.95796e-13	2.51495e-13
0	0	0	0	0	0	0	0	0	0	0	0	0	0	0	0	0	0	0	0	0	0	-3.20758e-08	2.8197e-07	5.67864e-07	7.61804e-07	1.02002e-06	1.32225e-06	1.65966e-06	2.01723e-06	2.37402e-06	2.70455e-06	2.98262e-06	3.18443e-06	3.29182e-06	3.29484e-06	3.19317e-06	2.9962e-06	2.72168e-06	2.39322e-06	2.03724e-06	1.67929e-06	1.34039e-06	1.0359e-06	7.75035e-07	5.76218e-07	3.08353e-07	-2.96996e-08	0	0
0	0	0	0	0	0	0	0	0	0	0	0	0	0	0	0	0	0	0	0	0	0	-2.87359e-08	2.52609e-07	5.08734e-07	6.82479e-07	9.13812e-07	1.18457e-06	1.48684e-06	1.80718e-06	2.12682e-06	2.42293e-06	2.67204e-06	2.85284e-06	2.94905e-06	2.95176e-06	2.86068e-06	2.68421e-06	2.43828e-06	2.14402e-06	1.82511e-06	1.50443e-06	1.20082e-06	9.2803e-07	6.94332e-07	5.16217e-07	2.76245e-07	-2.6607e-08	0	0
0	0	0	0	0	0	0	0	0	0	0	0	0	0	0	0	0	0	0	0	0	0	-2.42438e-08	2.13121e-07	4.29208e-07	5.75794e-07	7.70964e-07	9.99398e-07	1.25442e-06	1.52468e-06	1.79435e-06	2.04418e-06	2.25435e-06	2.40688e-06	2.48805e-06	2.49034e-06	2.41349e-06	2.26461e-06	2.05712e-06	1.80887e-06	1.53981e-06	1.26926e-06	1.01311e-06	7.8296e-07	5.85794e-07	4.35522e-07	2.33062e-07	-2.24478e-08	0	0
0	0	0	0	0	0	0	0	0	0	0	0	0	0	0	0	0	0	0	0	0	0	-1.93316e-08	1.69939e-07	3.42243e-07	4.59128e-07	6.14753e-07	7.96903e-07	1.00025e-06	1.21575e-06	1.43079e-06	1.62999e-06	1.79758e-06	1.91921e-06	1.98393e-06	1.98575e-06	1.92448e-06	1.80576e-06	1.64031e-06	1.44236e-06	1.22782e-06	1.01208e-06	8.07832e-07	6.24319e-07	4.67102e-07	3.47278e-07	1.8584e-07	-1.78995e-08	0	0
0	0	0	0	0	0	0	0	0	0	0	0	0	0	0	0	0	0	0	0	0	0	-1.44659e-08	1.27166e-07	2.56101e-07	3.43566e-07	4.60021e-07	5.96324e-07	7.48489e-07	9.0975e-07	1.07066e-06	1.21973e-06	1.34513e-06	1.43615e-06	1.48458e-06	1.48594e-06	1.44009e-06	1.35126e-06	1.22745e-06	1.07932e-06	9.18778e-07	7.57344e-07	6.04503e-07	4.67179e-07	3.49533e-07	2.59869e-07	1.39064e-07	-1.33942e-08	0	0
0	0	0	0	0	0	0	0	0	0	0	0	0	0	0	0	0	0	0	0	0	0	-1.02166e-08	8.98116e-08	1.80873e-07	2.42646e-07	3.24893e-07	4.21157e-07	5.28624e-07	6.42516e-07	7.5616e-07	8.61439e-07	9.50006e-07	1.01429e-06	1.04849e-06	1.04946e-06	1.01707e-06	9.54334e-07	8.66895e-07	7.62277e-07	6.48892e-07	5.34879e-07	4.26934e-07	3.29948e-07	2.4686e-07	1.83534e-07	9.82149e-08	-9.45975e-09	0	0
0	0	0	0	0	0	0	0	0	0	0	0	0	0	0	0	0	0	0	0	0	0	-6.91087e-09	6.07517e-08	1.22349e-07	1.64134e-07	2.19769e-07	2.84885e-07	3.5758e-07	4.3462e-07	5.11493e-07	5.82706e-07	6.42617e-07	6.86098e-07	7.09237e-07	7.09888e-07	6.87983e-07	6.45544e-07	5.86397e-07	5.1563e-07	4.38933e-07	3.6181e-07	2.88792e-07	2.23188e-07	1.66984e-07	1.24148e-07	6.64359e-08	-6.3989e-09	0	0
0	0	0	0	0	0	0	0	0	0	0	0	0	0	0	0	0	0	0	0	0	0	-3.62897e-09	3.19013e-08	6.42466e-08	8.61884e-08	1.15403e-07	1.49596e-07	1.87769e-07	2.28223e-07	2.6859e-07	3.05985e-07	3.37445e-07	3.60277e-07	3.72428e-07	3.7277e-07	3.61267e-07	3.38982e-07	3.07923e-07	2.70763e-07	2.30488e-07	1.8999e-07	1.51648e-07	1.17198e-07	8.76853e-08	6.51917e-08	3.48862e-08	-3.36013e-09	0	0
0	0	0	0	0	0	0	0	0	0	0	0	0	0	0	0	0	0	0	0	0	0	1.97423e-10	-1.73549e-09	-3.49514e-09	-4.68882e-09	-6.27813e-09	-8.13833e-09	-1.0215e-08	-1.24158e-08	-1.46118e-08	-1.66462e-08	-1.83577e-08	-1.95998e-08	-2.02608e-08	-2.02794e-08	-1.96536e-08	-1.84413e-08	-1.67516e-08	-1.473e-08	-1.2539e-08	-1.03358e-08	-8.24994e-09	-6.37582e-09	-4.77025e-09	-3.54655e-09	-1.89788e-09	1.82798e-10	0	0
0	0	0	0	0	0	0	0	0	0	0	0	0	0	0	0	0	0	0	0	0	0	0	0	0	0	0	0	0	0	0	0	0	0	0	0	0	0	0	0	0	0	0	0	0	0	0	0	0	0
0	0	0	0	0	0	0	0	0	0	0	0	0	0	0	0	0	0	0	0	0	0	0	0	0	0	0	0	0	0	0	0	0	0	0	0	0	0	0	0	0	0	0	0	0	0	0	0	0	0
0	0	0	0	0	0	0	0	0	0	0	0	0	0	0	0	0	0	0	0	0	0	0	0	0	0	0	0	0	0	0	0	0	0	0	0	0	0	0	0	0	0	0	0	0	0	0	0	0	0
0	0	0	0	0	0	0	0	0	0	0	0	0	0	0	0	0	0	0	0	0	0	0	0	0	0	0	0	0	0	0	0	0	0	0	0	0	0	0	0	0	0	0	0	0	0	0	0	0	0
0	0	0	0	0	0	0	0	0	0	0	0	0	0	0	0	0	0	0	0	0	0	0	0	0	0	0	0	0	0	0	0	0	0	0	0	0	0	0	0	0	0	0	0	0	0	0	0	0	0
0	0	0	0	0	0	0	0	0	0	0	0	0	0	0	0	0	0	0	0	0	0	0	0	0	0	0	0	0	0	0	0	0	0	0	0	0	0	0	0	0	0	0	0	0	0	0	0	0	0
0	0	0	0	0	0	0	0	0	0	0	0	0	0	0	0	0	0	0	0	0	0	0	0	0	0	0	0	0	0	0	0	0	0	0	0	0	0	0	0	0	0	0	0	0	0	0	0	0	0
0	0	0	0	0	0	0	0	0	0	0	0	0	0	0	0	0	0	0	0	0	0	0	0	0	0	0	0	0	0	0	0	0	0	0	0	0	0	0	0	0	0	0	0	0	0	0	0	0	0
0	0	0	0	0	0	0	0	0	0	0	0	0	0	0	0	0	0	0	0	0	0	0	0	0	0	0	0	0	0	0	0	0	0	0	0	0	0	0	0	0	0	0	0	0	0	0	0	0	0
0	0	0	0	0	0	0	0	0	0	0	0	0	0	0	0	0	0	0	0	0	0	0	0	0	0	0	0	0	0	0	0	0	0	0	0	0	0	0	0	0	0	0	0	0	0	0	0	0	0
0	0	0	0	0	0	0	0	0	0	0	0	0	0	0	0	0	0	0	0	0	0	0	0	0	0	0	0	0	0	0	0	0	0	0	0	0	0	0	0	0	0	0	0	0	0	0	0	0	0
0	0	0	0	0	0	0	0	0	0	0	0	0	0	0	0	0	0	0	0	0	0	0	0	0	0	0	0	0	0	0	0	0	0	0	0	0	0	0	0	0	0	0	0	0	0	0	0	0	0
0	0	0	0	0	0	0	0	0	0	0	0	0	0	0	0	0	0	0	0	0	0	0	0	0	0	0	0	0	0	0	0	0	0	0	0	0	0	0	0	0	0	0	0	0	0	0	0	0	0
0	0	0	0	0	0	0	0	0	0	0	0	0	0	0	0	0	0	0	0	0	0	0	0	0	0	0	0	0	0	0	0	0	0	0	0	0	0	0	0	0	0	0	0	0	0	0	0	0	0
0	0	0	0	0	0	0	0	0	0	0	0	0	0	0	0	0	0	0	0	0	0	0	0	0	0	0	0	0	0	0	0	0	0	0	0	0	0	0	0	0	0	0	0	0	0	0	0	0	0
0	0	0	0	0	0	0	0	0	0	0	0	0	0	0	0	0	0	0	0	0	0	0	0	0	0	0	3.82398e-12	1.74707e-10	-3.30453e-09	-5.56846e-09	-7.39223e-09	-9.75517e-09	-1.25011e-08	-1.5561e-08	-1.88146e-08	-2.2086e-08	-2.51718e-08	-2.7859e-08	-2.99458e-08	-3.12635e-08	-3.1697e-08	-3.12027e-08	-2.98278e-08	-2.76935e-08	-2.49727e-08	-2.18689e-08	-1.85946e-08	-1.53498e-08	-1.23056e-08
0	0	0	0	0	0	0	0	0	0	0	0	0	0	0	0	0	0	0	0	0	0	0	0	0	0	0	-3.81364e-11	-1.74234e-09	3.29559e-08	5.5534e-08	7.37224e-08	9.72879e-08	1.24673e-07	1.55189e-07	1.87638e-07	2.20263e-07	2.51038e-07	2.77837e-07	2.98648e-07	3.1179e-07	3.16113e-07	3.11184e-07	2.97472e-07	2.76186e-07	2.49051e-07	2.18098e-07	1.85443e-07	1.53083e-07	1.22723e-07
0	0	0	0	0	0	0	0	0	0	0	0	0	0	0	0	0	0	0	0	0	0	0	0	0	0	0	-8.8778e-11	-4.05601e-09	7.67183e-08	1.29278e-07	1.71619e-07	2.26477e-07	2.90226e-07	3.61266e-07	4.36803e-07	5.1275e-07	5.84392e-07	6.46778e-07	6.95225e-07	7.25818e-07	7.3588e-07	7.24406e-07	6.92486e-07	6.42935e-07	5.79768e-07	5.07711e-07	4.31693e-07	3.56362e-07	2.85687e-07
0	0	0	0	0	0	0	0	0	0	0	0	0	0	0	0	0	0	0	0	0	0	0	0	0	0	0	-1.30769e-10	-5.97448e-09	1.13006e-07	1.90426e-07	2.52793e-07	3.33599e-07	4.27502e-07	5.32142e-07	6.43407e-07	7.55277e-07	8.60805e-07	9.527e-07	1.02406e-06	1.06912e-06	1.08395e-06	1.06704e-06	1.02003e-06	9.47039e-07	8.53994e-07	7.47854e-07	6.35881e-07	5.24918e-07	4.20815e-07
0	0	0	0	0	0	0	0	0	0	0	0	0	0	0	0	0	0	0	0	0	0	0	0	0	0	0	-1.86062e-10	-8.50064e-09	1.60787e-07	2.70942e-07	3.59681e-07	4.74654e-07	6.0826e-07	7.57145e-07	9.15457e-07	1.07463e-06	1.22478e-06	1.35553e-06	1.45706e-06	1.52118e-06	1.54227e-06	1.51822e-06	1.45132e-06	1.34747e-06	1.21509e-06	1.06407e-06	9.04748e-07	7.46867e-07	5.98747e-07
0	0	0	0	0	0	0	0	0	0	0	0	0	0	0	0	0	0	0	0	0	0	0	0	0	0	0	-2.50541e-10	-1.14465e-08	2.16507e-07	3.64837e-07	4.84327e-07	6.39143e-07	8.19051e-07	1.01953e-06	1.23271e-06	1.44704e-06	1.64922e-06	1.82528e-06	1.962e-06	2.04834e-06	2.07673e-06	2.04435e-06	1.95427e-06	1.81443e-06	1.63617e-06	1.43281e-06	1.21829e-06	1.00569e-06	8.0624e-07
0	0	0	0	0	0	0	0	0	0	0	0	0	0	0	0	0	0	0	0	0	0	0	0	0	0	0	-3.18835e-10	-1.45667e-08	2.75524e-07	4.64286e-07	6.16347e-07	8.13364e-07	1.04231e-06	1.29744e-06	1.56872e-06	1.84148e-06	2.09877e-06	2.32282e-06	2.49681e-06	2.60668e-06	2.64282e-06	2.60161e-06	2.48698e-06	2.30902e-06	2.08216e-06	1.82338e-06	1.55037e-06	1.27983e-06	1.02601e-06
0	0	0	0	0	0	0	0	0	0	0	0	0	0	0	0	0	0	0	0	0	0	0	0	0	0	0	-3.81357e-10	-1.74231e-08	3.29553e-07	5.55329e-07	7.37209e-07	9.7286e-07	1.2467e-06	1.55186e-06	1.87634e-06	2.20258e-06	2.51033e-06	2.77832e-06	2.98642e-06	3.11784e-06	3.16106e-06	3.11177e-06	2.97466e-06	2.76181e-06	2.49047e-06	2.18093e-06	1.85439e-06	1.5308e-06	1.2272e-06
0	0	0	0	0	0	0	0	0	0	0	0	0	0	0	0	0	0	0	0	0	0	0	0	0	0	0	-4.31054e-10	-1.96936e-08	3.72499e-07	6.27698e-07	8.3328e-07	1.09964e-06	1.40917e-06	1.7541e-06	2.12086e-06	2.48962e-06	2.83747e-06	3.14038e-06	3.37561e-06	3.52415e-06	3.573e-06	3.51729e-06	3.36231e-06	3.12172e-06	2.81502e-06	2.46515e-06	2.09605e-06	1.73028e-06	1.38713e-06
0	0	0	0	0	0	0	0	0	0	0	0	0	0	0	0	0	0	0	0	0	0	0	0	0	0	0	-4.59472e-10	-2.0992e-08	3.97057e-07	6.6908e-07	8.88215e-07	1.17214e-06	1.50207e-06	1.86974e-06	2.26068e-06	2.65375e-06	3.02453e-06	3.34741e-06	3.59815e-06	3.75648e-06	3.80856e-06	3.74917e-06	3.58397e-06	3.32752e-06	3.0006e-06	2.62766e-06	2.23423e-06	1.84436e-06	1.47858e-06
0	0	0	0	0	0	0	0	0	0	0	0	0	0	0	0	0	0	0	0	0	0	0	0	0	0	0	-4.62619e-10	-2.11357e-08	3.99776e-07	6.73663e-07	8.94299e-07	1.18016e-06	1.51236e-06	1.88254e-06	2.27616e-06	2.67192e-06	3.04525e-06	3.37034e-06	3.62279e-06	3.78221e-06	3.83464e-06	3.77485e-06	3.60852e-06	3.35031e-06	3.02115e-06	2.64566e-06	2.24954e-06	1.85699e-06	1.48871e-06
0	0	0	0	0	0	0	0	0	0	0	0	0	0	0	0	0	0	0	0	0	0	0	0	0	0	0	-4.3925e-10	-2.00681e-08	3.79582e-07	6.39633e-07	8.49124e-07	1.12055e-06	1.43596e-06	1.78745e-06	2.16118e-06	2.53695e-06	2.89142e-06	3.20009e-06	3.43979e-06	3.59115e-06	3.64094e-06	3.58417e-06	3.42624e-06	3.18107e-06	2.86854e-06	2.51202e-06	2.1359e-06	1.76318e-06	1.4135e-06
0	0	0	0	0	0	0	0	0	0	0	0	0	0	0	0	0	0	0	0	0	0	0	0	0	0	0	-3.9434e-10	-1.80162e-08	3.40772e-07	5.74235e-07	7.62307e-07	1.00598e-06	1.28915e-06	1.60469e-06	1.94022e-06	2.27757e-06	2.59579e-06	2.8729e-06	3.08809e-06	3.22398e-06	3.26868e-06	3.21771e-06	3.07593e-06	2.85583e-06	2.57525e-06	2.25518e-06	1.91752e-06	1.58291e-06	1.26898e-06
0	0	0	0	0	0	0	0	0	0	0	0	0	0	0	0	0	0	0	0	0	0	0	0	0	0	0	-3.33774e-10	-1.52492e-08	2.88434e-07	4.8604e-07	6.45226e-07	8.51474e-07	1.09115e-06	1.35823e-06	1.64222e-06	1.92776e-06	2.19711e-06	2.43166e-06	2.6138e-06	2.72882e-06	2.76665e-06	2.72351e-06	2.6035e-06	2.41721e-06	2.17972e-06	1.90881e-06	1.62301e-06	1.33979e-06	1.07408e-06
0	0	0	0	0	0	0	0	0	0	0	0	0	0	0	0	0	0	0	0	0	0	0	0	0	0	0	-2.67101e-10	-1.22031e-08	2.30818e-07	3.88951e-07	5.16339e-07	6.81388e-07	8.73187e-07	1.08692e-06	1.31418e-06	1.54268e-06	1.75823e-06	1.94592e-06	2.09168e-06	2.18372e-06	2.214e-06	2.17948e-06	2.08344e-06	1.93436e-06	1.74431e-06	1.52752e-06	1.29881e-06	1.07216e-06	8.5953e-07
0	0	0	0	0	0	0	0	0	0	0	0	0	0	0	0	0	0	0	0	0	0	0	0	0	0	0	-2.01058e-10	-9.18578e-09	1.73746e-07	2.9278e-07	3.8867e-07	5.1291e-07	6.57285e-07	8.1817e-07	9.89241e-07	1.16124e-06	1.32349e-06	1.46478e-06	1.5745e-06	1.64378e-06	1.66657e-06	1.64058e-06	1.56829e-06	1.45608e-06	1.31302e-06	1.14983e-06	9.7767e-07	8.07064e-07	6.47005e-07
0	0	0	0	0	0	0	0	0	0	0	0	0	0	0	0	0	0	0	0	0	0	0	0	0	0	0	-1.42452e-10	-6.50824e-09	1.23102e-07	2.07438e-07	2.75378e-07	3.63403e-07	4.65695e-07	5.79684e-07	7.0089e-07	8.22754e-07	9.3771e-07	1.03781e-06	1.11555e-06	1.16464e-06	1.18079e-06	1.16238e-06	1.11116e-06	1.03165e-06	9.30291e-07	8.14668e-07	6.92691e-07	5.71815e-07	4.58411e-07
0	0	0	0	0	0	0	0	0	0	0	0	0	0	0	0	0	0	0	0	0	0	0	0	0	0	0	-9.65634e-11	-4.4117e-09	8.34461e-08	1.40615e-07	1.86669e-07	2.46338e-07	3.15678e-07	3.92947e-07	4.75108e-07	5.57716e-07	6.3564e-07	7.03497e-07	7.56193e-07	7.89468e-07	8.00413e-07	7.87933e-07	7.53213e-07	6.99317e-07	6.30611e-07	5.52234e-07	4.69551e-07	3.87613e-07	3.10741e-07
0	0	0	0	0	0	0	0	0	0	0	0	0	0	0	0	0	0	0	0	0	0	0	0	0	0	0	-5.43577e-11	-2.48345e-09	4.69737e-08	7.91553e-08	1.0508e-07	1.38669e-07	1.77702e-07	2.21198e-07	2.67449e-07	3.13951e-07	3.57816e-07	3.96014e-07	4.25677e-07	4.44409e-07	4.5057e-07	4.43545e-07	4.24e-07	3.93661e-07	3.54985e-07	3.10865e-07	2.6432e-07	2.18196e-07	1.74923e-07
0	0	0	0	0	0	0	0	0	0	0	0	0	0	0	0	0	0	0	0	0	0	0	0	0	0	0	1.93033e-12	8.81912e-11	-1.66811e-09	-2.81093e-09	-3.73156e-09	-4.92436e-09	-6.31049e-09	-7.85511e-09	-9.49754e-09	-1.11489e-08	-1.27066e-08	-1.40631e-08	-1.51165e-08	-1.57817e-08	-1.60005e-08	-1.5751e-08	-1.50569e-08	-1.39795e-08	-1.26061e-08	-1.10393e-08	-9.38644e-09	-7.74849e-09	-6.21179e-09
0	0	0	0	0	0	0	0	0	0	0	0	0	0	0	0	0	0	0	0	0	0	0	0	0	0	0	0	0	0	0	0	0	0	0	0	0	0	0	0	0	0	0	0	0	0	0	0	0	0
0	0	0	0	0	0	0	0	0	0	0	0	0	0	0	0	0	0	0	0	0	0	0	0	0	0	0	0	0	0	0	0	0	0	0	0	0	0	0	0	0	0	0	0	0	0	0	0	0	0
0	0	0	0	0	0	0	0	0	0	0	0	0	0	0	0	0	0	0	0	0	0	0	0	0	0	0	0	0	0	0	0	0	0	0	0	0	0	0	0	0	0	0	0	0	0	0	0	0	0
0	0	0	0	0	0	0	0	0	0	0	0	0	0	0	0	0	0	0	0	0	0	0	0	0	0	0	0	0	0	0	0	0	0	0	0	0	0	0	0	0	0	0	0	0	0	0	0	0	0
0	0	0	0	0	0	0	0	0	0	0	0	0	0	0	0	0	0	0	0	0	0	0	0	0	0	0	0	0	0	0	0	0	0	0	0	0	0	0	0	0	0	0	0	0	0	0	0	0	0
0	0	0	0	0	0	0	0	0	0	0	0	0	0	0	0	0	0	0	0	0	0	0	0	0	0	0	0	0	0	0	0	0	0	0	0	0	0	0	0	0	0	0	0	0	0	0	0	0	0
0	0	0	0	0	0	0	0	0	0	0	0	0	0	0	0	0	0	0	0	0	0	0	0	0	0	0	0	0	0	0	0	0	0	0	0	0	0	0	0	0	0	0	0	0	0	0	0	0	0
0	0	0	0	0	0	0	0	0	0	0	0	0	0	0	0	0	0	0	0	0	0	0	0	0	0	0	0	0	0	0	0	0	0	0	0	0	0	0	0	0	0	0	0	0	0	0	0	0	0
0	0	0	0	0	0	0	0	0	0	0	0	0	0	0	0	0	0	0	0	0	0	0	0	0	0	0	0	0	0	0	0	0	0	0	0	0	0	0	0	0	0	0	0	0	0	0	0	0	0
0	0	0	0	0	0	0	0	0	0	0	0	0	0	0	0	0	0	0	0	0	0	0	0	0	0	0	0	0	0	0	0	0	0	0	0	0	0	0	0	0	0	0	0	0	0	0	0	0	0
0	0	0	0	0	0	0	0	0	0	0	0	0	0	0	0	0	0	0	0	0	0	0	0	0	0	0	0	0	0	0	0	0	0	0	0	0	0	0	0	0	0	0	0	0	0	0	0	0	0
0	0	0	0	0	0	0	0	0	0	0	0	0	0	0	0	0	0	0	0	0	0	0	0	0	0	0	0	0	0	0	0	0	0	0	0	0	0	0	0	0	0	0	0	0	0	0	0	0	0
0	0	0	0	0	0	0	0	0	0	0	0	0	0	0	0	0	0	0	0	0	0	0	0	0	0	0	0	0	0	0	0	0	0	0	0	0	0	0	0	0	0	0	0	0	0	0	0	0	0
0	0	0	0	0	0	0	0	0	0	0	0	0	0	0	0	0	0	0	0	0	0	0	0	0	0	0	0	0	0	0	0	0	0	0	0	0	0	0	0	0	0	0	0	0	0	0	0	0	0
0	0	0	0	0	0	0	0	0	0	0	0	0	0	0	0	0	0	0	0	0	0	0	0	0	0	0	0	0	0	0	0	0	0	0	0	0	0	0	0	0	0	0	0	0	0	0	0	0	0
0	0	0	0	0	0	0	0	0	0	0	0	0	0	0	0	0	0	0	0	0	0	0	0	0	0	0	0	0	0	0	0	0	0	0	0	0	0	0	0	0	0	0	0	0	0	0	0	0	0
0	0	0	0	0	0	0	0	0	0	0	0	0	0	0	0	0	0	0	0	0	0	0	0	0	0	0	0	0	0	0	0	0	0	0	0	0	0	0	0	0	0	0	0	0	0	0	0	0	0
0	0	0	0	0	0	0	0	0	0	0	0	0	0	0	0	0	0	0	0	0	0	0	0	0	0	0	0	0	0	0	0	0	0	0	0	0	0	0	0	0	0	0	0	0	0	0	0	0	0
0	0	0	0	0	0	0	0	0	0	0	0	0	0	0	0	0	0	0	0	0	0	0	0	0	0	0	0	0	0	0	0	0	0	0	0	0	0	0	0	0	0	0	0	0	0	0	0	0	0
0	0	0	0	0	0	0	0	0	0	0	0	0	0	0	0	0	0	0	0	0	0	0	0	0	0	0	0	0	0	0	0	0	0	0	0	0	0	0	0	0	0	0	0	0	0	0	0	0	0
0	0	0	0	0	0	0	0	0	0	0	0	0	0	0	0	0	0	0	0	0	0	0	0	0	0	0	0	0	0	0	0	0	0	0	0	0	0	0	0	0	0	0	0	0	0	0	0	0	0
0	0	0	0	0	0	0	0	0	0	0	0	0	0	0	0	0	0	0	0	0	0	0	0	0	0	0	0	0	0	0	0	0	0	0	0	0	0	0	0	0	0	0	0	0	0	0	0	0	0
0	0	0	0	0	0	0	0	0	0	0	0	0	0	0	0	0	0	0	0	0	0	0	0	0	0	0	0	0	0	0	0	0	0	0	0	0	0	0	0	0	0	0	0	0	0	0	0	0	0
0	0	0	0	0	0	0	0	0	0	0	0	0	0	0	0	0	0	0	0	0	0	0	0	0	0	0	0	0	0	0	0	0	0	0	0	0	0	0	0	0	0	0	0	0	0	0	0	0	0
0	0	0	0	0	0	0	0	0	0	0	0	0	0	0	0	0	0	0	0	0	0	0	0	0	0	0	0	0	0	0	0	0	0	0	0	0	0	0	0	0	0	0	0	0	0	0	0	0	0
0	0	0	0	0	0	0	0	0	0	0	0	0	0	0	0	0	0	0	0	0	0	0	0	0	0	0	0	0	0	0	0	0	0	0	0	0	0	0	0	0	0	0	0	0	0	0	0	0	0
0	0	0	0	0	0	0	0	0	0	0	0	0	0	0	0	0	0	0	0	0	0	0	0	0	0	0	0	0	0	0	0	0	0	0	0	0	0	0	0	0	0	0	0	0	0	0	0	0	0
0	0	0	0	0	0	0	0	0	0	0	0	0	0	0	0	0	0	0	0	0	0	0	0	0	0	0	0	0	0	0	0	0	0	0	0	0	0	0	0	0	0	0	0	0	0	0	0	0	0
0	0	0	0	0	0	0	0	0	0	0	0	0	0	0	0	0	0	0	0	0	0	0	0	0	0	0	0	0	0	0	0	0	0	0	0	0	0	0	0	0	0	0	0	0	0	0	0	0	0
0	0	0	0	0	0	0	0	0	0	0	0	0	0	0	0	0	0	0	0	0	0	0	0	0	0	0	0	0	0	0	0	0	0	0	0	0	0	0	0	0	0	0	0	0	0	0	0	0	0
0	0	0	0	0	0	0	0	0	0	0	0	0	0	0	0	0	0	0	0	0	0	0	0	0	0	0	0	0	0	0	0	0	0	0	0	0	0	0	0	0	0	0	0	0	0	0	0	0	0
0	0	0	0	0	0	0	0	0	0	0	0	0	0	0	0	0	0	0	0	0	0	0	0	0	0	0	0	0	0	0	0	0	0	0	0	0	0	0	0	0	0	0	0	0	0	0	0	0	0
0	0	0	0	0	0	0	0	0	0	0	0	0	0	0	0	0	0	0	0	0	0	0	0	0	0	0	0	0	0	0	0	0	0	0	0	0	0	0	0	0	0	0	0	0	0	0	0	0	0
0	0	0	0	0	0	0	0	0	0	0	0	0	0	0	0	0	0	0	0	0	0	0	0	0	0	0	0	0	0	0	0	0	0	0	0	0	0	0	0	0	0	0	0	0	0	0	0	0	0
0	0	0	0	0	0	0	0	0	0	0	0	0	0	0	0	0	0	0	0	0	0	0	0	0	0	0	0	0	0	0	0	0	0	0	0	0	0	0	0	0	0	0	0	0	0	0	0	0	0
0	0	0	0	0	0	0	0	0	0	0	0	0	0	0	0	0	0	0	0	0	0	0	0	0	0	0	0	0	0	0	0	0	0	0	0	0	0	0	0	0	0	0	0	0	0	0	0	0	0
0	0	0	0	0	0	0	0	0	0	0	0	0	0	0	0	0	0	0	0	0	0	0	0	0	0	0	0	0	0	0	0	0	0	0	0	0	0	0	0	0	0	0	0	0	0	0	0	0	0
0	0	0	0	0	0	0	0	0	0	0	0	0	0	0	0	0	0	0	0	0	0	0	0	0	0	0	0	0	0	0	0	0	0	0	0	0	0	0	0	0	0	0	0	0	0	0	0	0	0
0	0	0	0	0	0	0	0	0	0	0	0	0	0	0	0	0	0	0	0	0	0	0	0	0	0	0	0	0	0	0	0	0	0	0	0	0	0	0	0	0	0	0	0	0	0	0	0	0	0
0	0	0	0	0	0	0	0	0	0	0	0	0	0	0	0	0	0	0	0	0	0	0	0	0	0	0	0	0	0	0	0	0	0	0	0	0	0	0	0	0	0	0	0	0	0	0	0	0	0
0	0	0	0	0	0	0	0	0	0	0	0	0	0	0	0	0	0	0	0	0	0	0	0	0	0	0	0	0	0	0	0	0	0	0	0	0	0	0	0	0	0	0	0	0	0	0	0	0	0
0	0	0	0	0	0	0	0	0	0	0	0	0	0	0	0	0	0	0	0	0	0	0	0	0	0	0	0	0	0	0	0	0	0	0	0	0	0	0	0	0	0	0	0	0	0	0	0	0	0
0	0	0	0	0	0	0	0	0	0	0	0	0	0	0	0	0	0	0	0	0	0	0	0	0	0	0	0	0	0	0	0	0	0	0	0	0	0	0	0	0	0	0	0	0	0	0	0	0	0
0	0	0	0	0	0	0	0	0	0	0	0	0	0	0	0	0	0	0	0	0	0	0	0	0	0	0	0	0	0	0	0	0	0	0	0	0	0	0	0	0	0	0	0	0	0	0	0	0	0
0	0	0	0	0	0	0	0	0	0	0	0	0	0	0	0	0	0	0	0	0	0	0	0	0	0	0	0	0	0	0	0	0	0	0	0	0	0	0	0	0	0	0	0	0	0	0	0	0	0
0	0	0	0	0	0	0	0	0	0	0	0	0	0	0	0	0	0	0	0	0	0	0	0	0	0	0	0	0	0	0	0	0	0	0	0	0	0	0	0	0	0	0	0	0	0	0	0	0	0
0	0	0	0	0	0	0	0	0	0	0	0	0	0	0	0	0	0	0	0	0	0	0	0	0	0	0	0	0	0	0	0	0	0	0	0	0	0	0	0	0	0	0	0	0	0	0	0	0	0
0	0	0	0	0	0	0	0	0	0	0	0	0	0	0	0	0	0	0	0	0	0	0	0	0	0	0	0	0	0	0	0	0	0	0	0	0	0	0	0	0	0	0	0	0	0	0	0	0	0
0	0	0	0	0	0	0	0	0	0	0	0	0	0	0	0	0	0	0	0	0	0	0	0	0	0	0	0	0	0	0	0	0	0	0	0	0	0	0	0	0	0	0	0	0	0	0	0	0	0
0	0	0	0	0	0	0	0	0	0	0	0	0	0	0	0	0	0	0	0	0	0	0	0	0	0	0	0	0	0	0	0	0	0	0	0	0	0	0	0	0	0	0	0	0	0	0	0	0	0
0	0	0	0	0	0	0	0	0	0	0	0	0	0	0	0	0	0	0	0	0	0	0	0	0	0	0	0	0	0	0	0	0	0	0	0	0	0	0	0	0	0	0	0	0	0	0	0	0	0
0	0	0	0	0	0	0	0	0	0	0	0	0	0	0	0	0	0	0	0	0	0	0	0	0	0	0	0	0	0	0	0	0	0	0	0	0	0	0	0	0	0	0	0	0	0	0	0	0	0
0	0	0	0	0	0	0	0	0	0	0	0	0	0	0	0	0	0	0	0	0	0	0	0	0	0	0	0	0	0	0	0	0	0	0	0	0	0	0	0	0	0	0	0	0	0	0	0	0	0
0	0	0	0	0	0	0	0	0	0	0	0	0	0	0	0	0	0	0	0	0	0	0	0	0	0	0	0	0	0	0	0	0	0	0	0	0	0	0	0	0	0	0	0	0	0	0	0	0	0
0	0	0	0	0	0	0	0	0	0	0	0	0	0	0	0	0	0	0	0	0	0	0	0	0	0	0	0	0	0	0	0	0	0	0	0	0	0	0	0	0	0	0	0	0	0	0	0	0	0
0	0	0	0	0	0	0	0	0	0	0	0	0	0	0	0	0	0	0	0	0	0	0	0	0	0	0	0	0	0	0	0	0	0	0	0	0	0	0	0	0	0	0	0	0	0	0	0	0	0
0	0	0	0	0	0	0	0	0	0	0	0	0	0	0	0	0	0	0	0	0	0	0	0	0	0	0	0	0	0	0	0	0	0	0	0	0	0	0	0	0	0	0	0	0	0	0	0	0	0
0	0	0	0	0	0	0	0	0	0	0	0	0	0	0	0	0	0	0	0	0	0	0	0	0	0	0	0	0	0	0	0	0	0	0	0	0	0	0	0	0	0	0	0	0	0	0	0	0	0
0	0	0	0	0	0	0	0	0	0	0	0	0	0	0	0	0	0	0	0	0	0	0	0	0	0	0	0	0	0	0	0	0	0	0	0	0	0	0	0	0	0	0	0	0	0	0	0	0	0
0	0	0	0	0	0	0	0	0	0	0	0	0	0	0	0	0	0	0	0	0	0	0	0	0	0	0	0	0	0	0	0	0	0	0	0	0	0	0	0	0	0	0	0	0	0	0	0	0	0
0	0	0	0	0	0	0	0	0	0	0	0	0	0	0	0	0	0	0	0	0	0	0	0	0	0	0	0	0	0	0	0	0	0	0	0	0	0	0	0	0	0	0	0	0	0	0	0	0	0
0	0	0	0	0	0	0	0	0	0	0	0	0	0	0	0	0	0	0	0	0	0	0	0	0	0	0	0	0	0	0	0	0	0	0	0	0	0	0	0	0	0	0	0	0	0	0	0	0	0
0	0	0	0	0	0	0	0	0	0	0	0	0	0	0	0	0	0	0	0	0	0	0	0	0	0	0	0	0	0	0	0	0	0	0	0	0	0	0	0	0	0	0	0	0	0	0	0	0	0
0	0	0	0	0	0	0	0	0	0	0	0	0	0	0	0	0	0	0	0	0	0	0	0	0	0	0	0	0	0	0	0	0	0	0	0	0	0	0	0	0	0	0	0	0	0	0	0	0	0
0	0	0	0	0	0	0	0	0	0	0	0	0	0	0	0	0	0	0	0	0	0	0	0	0	0	0	0	0	0	0	0	0	0	0	0	0	0	0	0	0	0	0	0	0	0	0	0	0	0
0	0	0	0	0	0	0	0	0	0	0	0	0	0	0	0	0	0	0	0	0	0	0	0	0	0	0	0	0	0	0	0	0	0	0	0	0	0	0	0	0	0	0	0	0	0	0	0	0	0
0	0	0	0	0	0	0	0	0	0	0	0	0	0	0	0	0	0	0	0	0	0	0	0	0	0	0	0	0	0	0	0	0	0	0	0	0	0	0	0	0	0	0	0	0	0	0	0	0	0
[truncated: 228 more columns]
