# Supplementary material for: Encoding of facial features by single neurons in the human amygdala and hippocampus
Source: Commun Biol. 2021 Dec 14;4:1394. doi: 10.1038/s42003-021-02917-1 (PMC8671411; doi:10.1038/s42003-021-02917-1)
Supplement: Supplementary file 6 — Supplementary Data 4 [file 42003_2021_2917_MOESM6_ESM.xlsx]

## Sheet: Sheet1
isEye	isMouth	Mean Firing Rate	BI	CV2	WaveForm_ 1	WaveForm_ 2	WaveForm_ 3	WaveForm_ 4	WaveForm_ 5	WaveForm_ 6	WaveForm_ 7	WaveForm_ 8	WaveForm_ 9	WaveForm_ 10	WaveForm_ 11	WaveForm_ 12	WaveForm_ 13	WaveForm_ 14	WaveForm_ 15	WaveForm_ 16	WaveForm_ 17	WaveForm_ 18	WaveForm_ 19	WaveForm_ 20	WaveForm_ 21	WaveForm_ 22	WaveForm_ 23	WaveForm_ 24	WaveForm_ 25	WaveForm_ 26	WaveForm_ 27	WaveForm_ 28	WaveForm_ 29	WaveForm_ 30	WaveForm_ 31	WaveForm_ 32	WaveForm_ 33	WaveForm_ 34	WaveForm_ 35	WaveForm_ 36	WaveForm_ 37	WaveForm_ 38	WaveForm_ 39	WaveForm_ 40	WaveForm_ 41	WaveForm_ 42	WaveForm_ 43	WaveForm_ 44	WaveForm_ 45
1	0	0.162727	0.209402	1.11433	-0.150915	-0.150915	-0.150915	-0.151965	-0.162243	-0.170145	-0.165481	-0.152543	-0.145123	-0.147898	-0.155872	-0.160804	-0.158568	-0.151683	-0.145887	-0.144635	-0.146456	-0.146997	-0.143408	-0.136392	-0.129543	-0.125621	-0.124215	-0.122541	-0.118308	-0.111858	-0.105695	-0.10207	-0.10102	-0.100611	-0.0989778	-0.0961293	-0.0938528	-0.0939542	-0.0965824	-0.10019	-0.103049	-0.104799	-0.106573	-0.109679	-0.114158	-0.118587	-0.121232	-0.121395	-0.119684
1	0	5.13182	0.111508	0.981217	-0.107802	-0.107805	-0.10782	-0.108782	-0.11722	-0.120654	-0.11733	-0.110797	-0.108675	-0.112536	-0.118482	-0.121684	-0.120503	-0.11721	-0.115329	-0.116419	-0.119052	-0.120583	-0.119723	-0.117609	-0.116568	-0.117983	-0.121225	-0.124576	-0.127008	-0.129172	-0.13276	-0.138907	-0.1473	-0.156617	-0.16586	-0.175254	-0.185899	-0.198599	-0.213001	-0.227837	-0.241959	-0.255144	-0.267951	-0.280802	-0.293229	-0.30397	-0.311791	-0.316223	-0.317544
1	0	2.13455	0.0743657	1.0089	-0.103107	-0.103115	-0.103133	-0.104238	-0.11149	-0.116293	-0.115808	-0.10995	-0.107302	-0.110872	-0.117688	-0.122775	-0.123478	-0.121289	-0.1197	-0.12084	-0.123846	-0.126094	-0.125804	-0.123563	-0.121555	-0.121466	-0.123087	-0.124798	-0.125296	-0.124865	-0.125078	-0.127336	-0.131688	-0.136991	-0.14214	-0.147151	-0.153085	-0.160979	-0.17084	-0.181629	-0.192185	-0.202151	-0.212051	-0.222478	-0.233237	-0.243239	-0.251206	-0.25649	-0.259234
1	0	8.68182	0.242355	1.01571	-0.132235	-0.132241	-0.13225	-0.133134	-0.141513	-0.146632	-0.145459	-0.138882	-0.135967	-0.139681	-0.146683	-0.151565	-0.15171	-0.148872	-0.146845	-0.147843	-0.15087	-0.153094	-0.152672	-0.150352	-0.148545	-0.149038	-0.15153	-0.154245	-0.155811	-0.156589	-0.158287	-0.162361	-0.168772	-0.176216	-0.183471	-0.190544	-0.198551	-0.20853	-0.220384	-0.232902	-0.244782	-0.255625	-0.265976	-0.276436	-0.286745	-0.2957	-0.301944	-0.304842	-0.304624
1	0	4.96273	0.379496	1.17408	-0.158274	-0.158285	-0.15829	-0.159273	-0.169497	-0.175268	-0.172424	-0.163593	-0.159852	-0.164522	-0.173073	-0.178794	-0.178698	-0.175184	-0.172988	-0.174695	-0.178854	-0.181838	-0.181447	-0.178719	-0.176646	-0.177309	-0.180157	-0.182867	-0.183728	-0.183231	-0.183507	-0.186242	-0.191259	-0.19686	-0.201547	-0.205401	-0.20986	-0.216219	-0.224335	-0.232733	-0.239913	-0.245557	-0.250518	-0.255678	-0.260826	-0.264607	-0.265534	-0.263062	-0.257704
1	0	0.736364	0.00573066	0.852578	-0.16331	-0.16331	-0.16331	-0.164287	-0.177589	-0.184852	-0.180796	-0.167179	-0.159608	-0.163503	-0.173402	-0.180114	-0.178983	-0.172744	-0.167758	-0.167871	-0.171454	-0.173655	-0.17116	-0.164962	-0.158951	-0.156085	-0.155844	-0.155122	-0.15139	-0.145025	-0.138765	-0.135039	-0.13382	-0.132923	-0.130267	-0.125853	-0.121639	-0.119587	-0.119825	-0.120621	-0.120075	-0.117825	-0.115166	-0.113584	-0.113171	-0.112421	-0.109517	-0.10382	-0.0961448
1	0	0.195455	0.00540541	1.15939	0.0175613	0.0175613	0.0175613	0.0172969	0.0161055	0.0179017	0.02182	0.0232681	0.0228054	0.0220332	0.0222774	0.0237022	0.0254665	0.0266418	0.0270427	0.027306	0.0282618	0.0302259	0.0328272	0.0354489	0.0378203	0.0402159	0.0431273	0.0467548	0.0507943	0.0546834	0.0580413	0.0608854	0.0634492	0.0658057	0.0676625	0.0685099	0.0679642	0.0659801	0.0627516	0.0584223	0.0528949	0.0459159	0.0373456	0.027352	0.0163566	0.00479909	-0.00704753	-0.0190421	-0.030971
1	0	6.19545	0.107589	0.977205	-0.122814	-0.122825	-0.122825	-0.123945	-0.133201	-0.136376	-0.130851	-0.122146	-0.119391	-0.124296	-0.132133	-0.137122	-0.137438	-0.135839	-0.136453	-0.140996	-0.147637	-0.153036	-0.155566	-0.156476	-0.158403	-0.162799	-0.168704	-0.173888	-0.177004	-0.178748	-0.181048	-0.185188	-0.190716	-0.196032	-0.199995	-0.202978	-0.206422	-0.211417	-0.217691	-0.223918	-0.22896	-0.232821	-0.236431	-0.240545	-0.244833	-0.248013	-0.248843	-0.246986	-0.242957
1	0	2.28091	0.0367613	0.968671	-0.0819092	-0.0819092	-0.0819168	-0.0825576	-0.0881922	-0.0919152	-0.0912716	-0.0879136	-0.0872624	-0.0908065	-0.0961409	-0.099891	-0.100643	-0.099675	-0.0993468	-0.100881	-0.103436	-0.105253	-0.105178	-0.103891	-0.10295	-0.103393	-0.10493	-0.106434	-0.107153	-0.107468	-0.108551	-0.111325	-0.115738	-0.120996	-0.126438	-0.13221	-0.139104	-0.147778	-0.158125	-0.169351	-0.18065	-0.191796	-0.203106	-0.214844	-0.22667	-0.237648	-0.24677	-0.253499	-0.257804
1	0	2.44364	0.0426186	0.956537	-0.114999	-0.115008	-0.115013	-0.115914	-0.123987	-0.129887	-0.12981	-0.121931	-0.116965	-0.119459	-0.126539	-0.132145	-0.13262	-0.129179	-0.125896	-0.125679	-0.127894	-0.12948	-0.128024	-0.12384	-0.119401	-0.116876	-0.116274	-0.115741	-0.113541	-0.109736	-0.106072	-0.104333	-0.104801	-0.106234	-0.107248	-0.107704	-0.108814	-0.111962	-0.117411	-0.124124	-0.130763	-0.136866	-0.143078	-0.150283	-0.15852	-0.166713	-0.173427	-0.177873	-0.180224
1	0	0.702727	0.227513	1.08158	-0.162935	-0.162935	-0.162935	-0.164062	-0.177378	-0.183599	-0.180787	-0.170481	-0.166073	-0.171526	-0.181562	-0.188181	-0.18779	-0.183186	-0.180018	-0.181413	-0.185512	-0.188065	-0.186563	-0.182031	-0.178129	-0.177203	-0.178669	-0.179733	-0.178279	-0.174916	-0.172171	-0.172079	-0.174406	-0.177115	-0.178435	-0.178507	-0.179103	-0.181824	-0.186558	-0.191611	-0.19528	-0.197287	-0.198762	-0.200866	-0.203451	-0.205002	-0.203852	-0.199456	-0.192525
1	0	1.22364	0.154519	1.25427	-0.238718	-0.238753	-0.238754	-0.239705	-0.250035	-0.257482	-0.258685	-0.250867	-0.246308	-0.250253	-0.259424	-0.266776	-0.268038	-0.264732	-0.261657	-0.26218	-0.265547	-0.268192	-0.267323	-0.263351	-0.259171	-0.257312	-0.25776	-0.258379	-0.257011	-0.253751	-0.250651	-0.249761	-0.251334	-0.253828	-0.25555	-0.256288	-0.257417	-0.260491	-0.265744	-0.271881	-0.277286	-0.281392	-0.284953	-0.289006	-0.293607	-0.297527	-0.299147	-0.29765	-0.29337
1	0	0.853636	0.0442804	0.896317	-0.144831	-0.144831	-0.144831	-0.14588	-0.155718	-0.162667	-0.161325	-0.151277	-0.145127	-0.147824	-0.155559	-0.161072	-0.160298	-0.155031	-0.1503	-0.149366	-0.151341	-0.152581	-0.150376	-0.14534	-0.140537	-0.138531	-0.139231	-0.140418	-0.14003	-0.138289	-0.137362	-0.139309	-0.144299	-0.150696	-0.156775	-0.162353	-0.168823	-0.177675	-0.188988	-0.201295	-0.212854	-0.223039	-0.232549	-0.242322	-0.252254	-0.260949	-0.266683	-0.268605	-0.267059
1	0	0.707273	0.0277778	0.850453	-0.174693	-0.174611	-0.174534	-0.175911	-0.189313	-0.196307	-0.189453	-0.174056	-0.166107	-0.170505	-0.180784	-0.187294	-0.185641	-0.179203	-0.174754	-0.176005	-0.180825	-0.183951	-0.182061	-0.176461	-0.171304	-0.169474	-0.170116	-0.169678	-0.165562	-0.158342	-0.150938	-0.145775	-0.142536	-0.138731	-0.13219	-0.123076	-0.113572	-0.105715	-0.0995178	-0.0931042	-0.084591	-0.0738401	-0.0624516	-0.0521154	-0.0429686	-0.0334985	-0.0219883	-0.00805624	0.00716147
1	0	3.71273	0.0530742	1.10887	-0.152574	-0.152586	-0.152601	-0.153546	-0.163005	-0.169743	-0.169077	-0.15966	-0.153878	-0.156783	-0.164828	-0.170968	-0.171122	-0.166877	-0.163019	-0.162856	-0.165546	-0.167487	-0.165955	-0.161436	-0.156839	-0.154661	-0.154799	-0.155068	-0.153459	-0.150107	-0.147085	-0.146375	-0.148223	-0.151123	-0.153453	-0.155062	-0.157353	-0.161872	-0.168842	-0.176988	-0.18474	-0.191578	-0.198267	-0.205823	-0.214259	-0.222317	-0.228366	-0.231573	-0.232229
1	0	0.768636	0.136473	1.16355	-0.160319	-0.160319	-0.160319	-0.16168	-0.17326	-0.179281	-0.176812	-0.165917	-0.159941	-0.163518	-0.172059	-0.177792	-0.176784	-0.171382	-0.167003	-0.166971	-0.169853	-0.17158	-0.169453	-0.164408	-0.159796	-0.158137	-0.159005	-0.159809	-0.158476	-0.155397	-0.152933	-0.153149	-0.156014	-0.159673	-0.16237	-0.16411	-0.166528	-0.171224	-0.178218	-0.18595	-0.192721	-0.198127	-0.203145	-0.208885	-0.215253	-0.220802	-0.223834	-0.223656	-0.220804
1	0	8.17932	0.284204	1.1976	-0.213927	-0.213936	-0.213947	-0.215532	-0.229605	-0.235522	-0.229628	-0.217427	-0.212477	-0.218117	-0.227996	-0.233647	-0.231882	-0.22634	-0.223145	-0.225184	-0.230124	-0.233358	-0.232413	-0.228956	-0.226864	-0.228512	-0.232858	-0.236755	-0.238161	-0.237923	-0.238775	-0.242592	-0.248811	-0.255077	-0.259515	-0.26236	-0.265468	-0.270322	-0.276507	-0.282025	-0.285056	-0.285409	-0.284335	-0.282993	-0.281092	-0.276974	-0.268996	-0.256824	-0.241454
1	0	0.690577	0.108497	1.19753	-0.147296	-0.147296	-0.147296	-0.147994	-0.157806	-0.164714	-0.164565	-0.155266	-0.149472	-0.15254	-0.161058	-0.167846	-0.168596	-0.164771	-0.161211	-0.161354	-0.164467	-0.166928	-0.165896	-0.161685	-0.157234	-0.155142	-0.155426	-0.155863	-0.154352	-0.150928	-0.147633	-0.146556	-0.148	-0.150445	-0.152185	-0.152995	-0.154265	-0.157593	-0.163258	-0.169989	-0.176164	-0.181212	-0.185896	-0.191285	-0.197464	-0.20321	-0.206885	-0.207642	-0.205796
1	0	2.33333	0.0421348	1.05195	-0.209655	-0.209691	-0.209706	-0.211408	-0.228211	-0.234491	-0.225472	-0.209419	-0.20271	-0.208944	-0.220181	-0.226043	-0.222814	-0.215085	-0.210287	-0.211806	-0.216636	-0.219031	-0.215943	-0.209469	-0.204348	-0.203389	-0.20507	-0.205559	-0.202398	-0.196671	-0.191742	-0.189888	-0.190398	-0.190432	-0.187824	-0.183036	-0.178494	-0.176136	-0.175565	-0.174493	-0.170909	-0.164821	-0.157985	-0.151989	-0.14661	-0.139959	-0.130179	-0.117019	-0.101803
1	0	11.9909	0.192493	1.03982	-0.204143	-0.204149	-0.204167	-0.205425	-0.218006	-0.224464	-0.220641	-0.209944	-0.205431	-0.210883	-0.220863	-0.227409	-0.227055	-0.222824	-0.220375	-0.222733	-0.227939	-0.231729	-0.231543	-0.228696	-0.226705	-0.227948	-0.231651	-0.234962	-0.235854	-0.234933	-0.234694	-0.23706	-0.241709	-0.246551	-0.249806	-0.251611	-0.253698	-0.257592	-0.263098	-0.268478	-0.272028	-0.273492	-0.274004	-0.274705	-0.275425	-0.274658	-0.270788	-0.263344	-0.253106
1	0	12.6301	0.21449	1.04862	-0.170275	-0.170274	-0.170276	-0.171388	-0.181821	-0.188867	-0.187733	-0.179067	-0.174957	-0.179727	-0.189206	-0.196279	-0.197247	-0.194168	-0.19195	-0.193614	-0.19797	-0.201248	-0.200877	-0.197607	-0.194472	-0.193816	-0.195286	-0.196516	-0.195578	-0.192786	-0.190291	-0.190015	-0.191993	-0.19457	-0.196146	-0.196713	-0.197776	-0.200846	-0.206004	-0.21187	-0.216901	-0.220714	-0.224202	-0.228398	-0.23325	-0.237448	-0.239419	-0.238483	-0.235087
1	0	0.654827	0.0242718	1.01615	-0.144476	-0.144476	-0.144476	-0.145437	-0.153773	-0.158369	-0.15534	-0.149836	-0.149288	-0.154973	-0.16291	-0.168343	-0.169805	-0.169819	-0.171677	-0.176909	-0.184063	-0.190481	-0.194877	-0.198356	-0.203164	-0.210556	-0.219792	-0.229047	-0.237209	-0.244839	-0.253497	-0.264193	-0.276459	-0.288849	-0.300283	-0.310923	-0.321808	-0.333671	-0.346105	-0.357829	-0.367728	-0.375649	-0.382234	-0.387992	-0.392557	-0.394803	-0.393669	-0.388883	-0.380919
1	0	0.234062	0.0136364	1.00042	-0.165724	-0.165724	-0.165668	-0.167885	-0.186485	-0.189535	-0.175526	-0.158644	-0.15355	-0.160959	-0.171113	-0.174049	-0.167729	-0.15811	-0.152573	-0.153274	-0.156041	-0.15495	-0.147817	-0.137661	-0.129362	-0.125032	-0.122413	-0.117416	-0.108078	-0.0962064	-0.0854198	-0.0777011	-0.0717614	-0.0645634	-0.0543415	-0.0422049	-0.0309429	-0.0223456	-0.0156366	-0.00839806	0.00104808	0.0121253	0.0227157	0.0312915	0.0383795	0.0460234	0.0558693	0.0677511	0.0800747
1	0	1.33333	0.060231	1.0641	-0.240746	-0.240719	-0.240722	-0.243328	-0.26111	-0.266034	-0.255831	-0.241797	-0.238967	-0.248868	-0.262282	-0.269309	-0.267527	-0.262491	-0.26153	-0.267095	-0.275375	-0.280555	-0.28026	-0.277235	-0.276245	-0.279532	-0.285045	-0.288757	-0.28855	-0.285978	-0.284493	-0.286088	-0.289562	-0.291878	-0.291103	-0.288085	-0.28541	-0.284799	-0.285491	-0.285035	-0.281599	-0.275527	-0.268746	-0.262715	-0.25693	-0.249352	-0.238258	-0.223676	-0.2071
1	0	6.36521	0.0792459	1.08822	-0.162321	-0.16231	-0.162335	-0.163384	-0.174297	-0.180663	-0.177368	-0.167442	-0.162861	-0.16731	-0.176083	-0.181969	-0.18164	-0.177632	-0.175052	-0.176734	-0.18116	-0.184487	-0.18431	-0.18169	-0.179821	-0.180968	-0.184625	-0.188201	-0.18985	-0.190103	-0.191245	-0.195079	-0.201408	-0.208387	-0.214375	-0.21943	-0.225075	-0.23269	-0.242111	-0.251736	-0.259922	-0.266297	-0.271758	-0.277253	-0.282559	-0.286227	-0.286659	-0.283272	-0.276639
1	0	1.67577	0.0625411	1.14833	-0.113909	-0.113911	-0.113914	-0.114354	-0.121259	-0.126714	-0.127328	-0.120785	-0.116397	-0.11835	-0.124385	-0.129292	-0.129778	-0.12676	-0.123775	-0.123445	-0.125424	-0.127173	-0.126585	-0.123879	-0.121203	-0.120564	-0.122132	-0.124411	-0.125901	-0.126611	-0.128039	-0.131774	-0.13813	-0.146045	-0.154247	-0.162479	-0.171658	-0.182886	-0.196311	-0.210917	-0.225361	-0.23901	-0.252199	-0.265518	-0.278862	-0.291163	-0.301015	-0.307564	-0.310825
1	0	2.949	0.0226782	0.883078	-0.102944	-0.102941	-0.102953	-0.103696	-0.11129	-0.116038	-0.114212	-0.106945	-0.103245	-0.106224	-0.112724	-0.117413	-0.117566	-0.114734	-0.112579	-0.113297	-0.115954	-0.117754	-0.116766	-0.113561	-0.110404	-0.109026	-0.109161	-0.109051	-0.107276	-0.104096	-0.101145	-0.099887	-0.10037	-0.101389	-0.101791	-0.101614	-0.102021	-0.104166	-0.108127	-0.112888	-0.11731	-0.121111	-0.124945	-0.129552	-0.134845	-0.139787	-0.143132	-0.144296	-0.14352
1	0	0.838798	0.0278129	1.01601	-0.092788	-0.0927617	-0.092738	-0.0937968	-0.105048	-0.105282	-0.0912619	-0.0725433	-0.0617824	-0.0612503	-0.0642942	-0.0629154	-0.0543894	-0.0425736	-0.0333998	-0.0293632	-0.0279304	-0.0244514	-0.0167025	-0.00655779	0.00224522	0.00755991	0.0106099	0.0144621	0.0209754	0.0291505	0.0362546	0.0404402	0.0423228	0.0441569	0.0475685	0.0520601	0.055617	0.0566971	0.0556574	0.0543277	0.0542608	0.0553818	0.0562745	0.0557318	0.0540359	0.0527828	0.0535007	0.0564284	0.060589
1	0	7.25137	0.142532	1.03944	-0.210472	-0.210474	-0.210477	-0.211694	-0.224332	-0.231087	-0.227091	-0.217752	-0.215109	-0.222045	-0.232897	-0.240023	-0.24055	-0.237725	-0.237023	-0.240985	-0.247487	-0.252322	-0.253209	-0.251615	-0.250999	-0.253493	-0.258091	-0.261943	-0.263217	-0.262681	-0.262793	-0.265314	-0.269757	-0.274027	-0.276488	-0.277424	-0.278589	-0.281403	-0.285564	-0.289341	-0.291158	-0.2909	-0.28975	-0.288789	-0.287773	-0.285202	-0.279566	-0.270518	-0.258891
1	0	6.04007	0.144896	1.09118	-0.202808	-0.202825	-0.202823	-0.204335	-0.217623	-0.224503	-0.219718	-0.208786	-0.205068	-0.212024	-0.223498	-0.231257	-0.231968	-0.229013	-0.228299	-0.232756	-0.240074	-0.245684	-0.247036	-0.245612	-0.245106	-0.247808	-0.252738	-0.256787	-0.257864	-0.256725	-0.256012	-0.257663	-0.261202	-0.264377	-0.265392	-0.264524	-0.263682	-0.264466	-0.266629	-0.268361	-0.267979	-0.265378	-0.26188	-0.258738	-0.255781	-0.251462	-0.24419	-0.233612	-0.22066
1	0	7.06284	0.151877	1.04913	-0.189131	-0.189109	-0.189106	-0.190459	-0.202782	-0.209252	-0.205343	-0.19454	-0.189993	-0.195513	-0.205718	-0.212609	-0.212699	-0.208937	-0.206937	-0.20971	-0.215443	-0.21979	-0.220155	-0.217743	-0.216087	-0.217576	-0.22145	-0.224872	-0.225783	-0.224756	-0.224289	-0.22631	-0.230542	-0.234931	-0.237705	-0.238998	-0.240553	-0.24393	-0.248981	-0.254008	-0.257324	-0.258675	-0.2592	-0.260059	-0.261105	-0.260847	-0.257661	-0.25105	-0.241769
1	0	0.489091	0	0.685104	-0.0562666	-0.0562666	-0.0562666	-0.0564966	-0.0597131	-0.0624684	-0.064181	-0.0623596	-0.0613864	-0.0634393	-0.0676653	-0.0716452	-0.0736611	-0.0739017	-0.0738682	-0.0747934	-0.076562	-0.0779702	-0.0779056	-0.0762933	-0.0740079	-0.0719595	-0.0702699	-0.0682698	-0.0652345	-0.0611166	-0.0566065	-0.0525293	-0.0491876	-0.0462578	-0.043286	-0.0402725	-0.037791	-0.0365626	-0.0369132	-0.038622	-0.0412669	-0.0447043	-0.0492185	-0.0552155	-0.0627725	-0.0714686	-0.0806371	-0.0897737	-0.0987101
1	0	0.369091	0.0116279	0.821868	-0.241724	-0.241556	-0.241522	-0.244497	-0.266495	-0.273757	-0.261717	-0.245345	-0.242345	-0.254458	-0.270799	-0.279753	-0.277887	-0.271806	-0.270247	-0.276094	-0.284683	-0.288894	-0.285693	-0.278186	-0.271957	-0.269606	-0.268611	-0.264073	-0.253362	-0.238267	-0.222912	-0.209735	-0.1974	-0.182389	-0.162513	-0.138943	-0.114978	-0.0929511	-0.0722612	-0.0503003	-0.0251952	0.00231713	0.029584	0.0544912	0.0772708	0.10001	0.124465	0.150337	0.175603
1	0	6.61545	0.0924126	1.00607	-0.145861	-0.145854	-0.145859	-0.146876	-0.157413	-0.163509	-0.161298	-0.151689	-0.146685	-0.150402	-0.158671	-0.164385	-0.164039	-0.159778	-0.156531	-0.157318	-0.160895	-0.163589	-0.162934	-0.159762	-0.157145	-0.157428	-0.160246	-0.163251	-0.164559	-0.164517	-0.165274	-0.16867	-0.174662	-0.181534	-0.18764	-0.192912	-0.198762	-0.206566	-0.216266	-0.226359	-0.235209	-0.24235	-0.248582	-0.254833	-0.260958	-0.265587	-0.267137	-0.264948	-0.259504
1	0	0.427273	0.0197044	0.885327	-0.14384	-0.143749	-0.143745	-0.144448	-0.15423	-0.160846	-0.158747	-0.147724	-0.140749	-0.142933	-0.15036	-0.155539	-0.154247	-0.148301	-0.142827	-0.141265	-0.142659	-0.143192	-0.140015	-0.133725	-0.127553	-0.123921	-0.122794	-0.12191	-0.119221	-0.1149	-0.111115	-0.109972	-0.111692	-0.114663	-0.117174	-0.119079	-0.121844	-0.127056	-0.134885	-0.143927	-0.152489	-0.160005	-0.167259	-0.175281	-0.184038	-0.192164	-0.197937	-0.200506	-0.200218
1	0	0.159091	0.0134228	0.850327	-0.13676	-0.13676	-0.13676	-0.138275	-0.150571	-0.149405	-0.139147	-0.12308	-0.11375	-0.114092	-0.118357	-0.118984	-0.113197	-0.104324	-0.0978029	-0.0961139	-0.0970906	-0.0965358	-0.0922537	-0.0857713	-0.0805169	-0.0785066	-0.07868	-0.0782088	-0.0752824	-0.0706907	-0.0668681	-0.0655072	-0.0660568	-0.0664135	-0.0649854	-0.0621084	-0.0595489	-0.0586964	-0.0592217	-0.0594178	-0.0577892	-0.0543212	-0.0502643	-0.0467316	-0.0435022	-0.0391427	-0.0322573	-0.0226282	-0.0111853
1	0	3.37636	0.0698057	1.09111	-0.17361	-0.173607	-0.173612	-0.175197	-0.185812	-0.191449	-0.187879	-0.177915	-0.173451	-0.178041	-0.186747	-0.192469	-0.192062	-0.188205	-0.18601	-0.188233	-0.193256	-0.197245	-0.197899	-0.196364	-0.195838	-0.198498	-0.203693	-0.208892	-0.212268	-0.214316	-0.217232	-0.222748	-0.230567	-0.238777	-0.245714	-0.251411	-0.25734	-0.264798	-0.273544	-0.28194	-0.288358	-0.292462	-0.295171	-0.297438	-0.299057	-0.298628	-0.294656	-0.286677	-0.275375
1	0	3.26364	0.083247	1.20148	-0.177441	-0.177441	-0.177441	-0.1788	-0.191224	-0.198064	-0.193981	-0.181274	-0.174395	-0.17818	-0.187413	-0.193537	-0.19238	-0.186732	-0.182636	-0.183651	-0.188237	-0.191783	-0.191358	-0.188084	-0.185703	-0.18695	-0.191249	-0.195651	-0.197823	-0.198175	-0.199259	-0.203238	-0.209914	-0.217083	-0.222689	-0.226647	-0.230666	-0.236386	-0.243686	-0.250726	-0.255568	-0.257753	-0.258378	-0.258686	-0.258609	-0.25662	-0.250981	-0.241118	-0.227853
1	0	0.185455	0.0280899	1.03933	-0.234155	-0.23407	-0.234112	-0.235674	-0.260904	-0.270725	-0.263121	-0.252594	-0.255747	-0.274259	-0.296534	-0.311518	-0.316774	-0.318693	-0.3253	-0.338855	-0.354543	-0.365504	-0.368975	-0.368016	-0.367842	-0.370655	-0.373787	-0.372481	-0.364325	-0.351155	-0.336929	-0.323876	-0.310612	-0.293784	-0.271455	-0.244937	-0.21751	-0.191426	-0.166106	-0.139126	-0.108862	-0.0762242	-0.0438963	-0.0139514	0.0138257	0.0413874	0.0702982	0.100128	0.128849
1	0	0.619091	0.0139616	0.932798	-0.1896	-0.1896	-0.1896	-0.190789	-0.204236	-0.211691	-0.20719	-0.193147	-0.18543	-0.18946	-0.199402	-0.205875	-0.204267	-0.197532	-0.192233	-0.192256	-0.195869	-0.198114	-0.195691	-0.189736	-0.184297	-0.18239	-0.183437	-0.184238	-0.18224	-0.177882	-0.173977	-0.172961	-0.174716	-0.176919	-0.177394	-0.176112	-0.175026	-0.176043	-0.179165	-0.1825	-0.184023	-0.183312	-0.181644	-0.180466	-0.179788	-0.178008	-0.173248	-0.164878	-0.153775
1	0	2.60182	0.0479366	1.01537	-0.164227	-0.164224	-0.164223	-0.16528	-0.175671	-0.181669	-0.179328	-0.170237	-0.165962	-0.170334	-0.179083	-0.185323	-0.185729	-0.182535	-0.180584	-0.182711	-0.187606	-0.191622	-0.192385	-0.190764	-0.189787	-0.191656	-0.195898	-0.200177	-0.202657	-0.203702	-0.205396	-0.209509	-0.215916	-0.222884	-0.228804	-0.233653	-0.238834	-0.245687	-0.25412	-0.262651	-0.269709	-0.274905	-0.279078	-0.28317	-0.287042	-0.289372	-0.288655	-0.284319	-0.276899
1	0	0.295455	0.00724638	0.829279	-0.0361968	-0.0361922	-0.036188	-0.036762	-0.0383275	-0.0379616	-0.0339204	-0.0279988	-0.024063	-0.0232734	-0.0239858	-0.024077	-0.0224416	-0.019811	-0.0177518	-0.0171486	-0.0175302	-0.0176821	-0.0168293	-0.0152769	-0.0140144	-0.0137615	-0.0143749	-0.0151103	-0.0154121	-0.0154595	-0.0159917	-0.0176369	-0.0204018	-0.0237752	-0.0272956	-0.0310171	-0.0354452	-0.0410388	-0.0477677	-0.0551316	-0.0625867	-0.0699509	-0.0774096	-0.0851392	-0.0929281	-0.10015	-0.106098	-0.110345	-0.112802
1	0	1.14636	0.0237226	1.04067	-0.184392	-0.184392	-0.184392	-0.185845	-0.198876	-0.205626	-0.201237	-0.189035	-0.183218	-0.188029	-0.197778	-0.203914	-0.202603	-0.19692	-0.192946	-0.193952	-0.1981	-0.200832	-0.199351	-0.194956	-0.191437	-0.191424	-0.194205	-0.196806	-0.197023	-0.195443	-0.194712	-0.196961	-0.20191	-0.207345	-0.211316	-0.213891	-0.216876	-0.221893	-0.228747	-0.235563	-0.24045	-0.243044	-0.244487	-0.245978	-0.247337	-0.246953	-0.243067	-0.235134	-0.223972
1	0	1.36455	0.0291188	0.959195	-0.167694	-0.167686	-0.167677	-0.168567	-0.180615	-0.188162	-0.186184	-0.177745	-0.17498	-0.181479	-0.192285	-0.199944	-0.201071	-0.19827	-0.196751	-0.199356	-0.204439	-0.207976	-0.207472	-0.20401	-0.200866	-0.200325	-0.201775	-0.202626	-0.200961	-0.197307	-0.194011	-0.192996	-0.1941	-0.195474	-0.195496	-0.194311	-0.193587	-0.194849	-0.198041	-0.201623	-0.204029	-0.205	-0.205588	-0.206878	-0.208741	-0.209765	-0.208375	-0.204022	-0.197325
1	0	1.02909	0.00705645	0.870302	-0.115672	-0.115672	-0.115672	-0.117127	-0.125667	-0.129751	-0.125557	-0.115291	-0.109625	-0.111964	-0.118275	-0.122218	-0.120787	-0.116077	-0.112507	-0.112593	-0.115054	-0.116507	-0.114769	-0.110655	-0.106894	-0.105414	-0.105748	-0.105723	-0.103655	-0.0998904	-0.0963363	-0.0946014	-0.0945693	-0.0946838	-0.0935368	-0.0911849	-0.0889916	-0.0882496	-0.0889518	-0.0898417	-0.0896077	-0.088026	-0.0859874	-0.0844532	-0.0833894	-0.0816801	-0.0780458	-0.0720472	-0.0642299
1	0	3.57727	0.0617322	1.05768	-0.17824	-0.178241	-0.178239	-0.179308	-0.190588	-0.198449	-0.197343	-0.185968	-0.178951	-0.182298	-0.191756	-0.199011	-0.199152	-0.194161	-0.189802	-0.19001	-0.193797	-0.196864	-0.195947	-0.19164	-0.187427	-0.186259	-0.18801	-0.189996	-0.189777	-0.187457	-0.185436	-0.185991	-0.189342	-0.193606	-0.196751	-0.198505	-0.200453	-0.204366	-0.210445	-0.217124	-0.222496	-0.225937	-0.228384	-0.231097	-0.234178	-0.236234	-0.235463	-0.231044	-0.223526
1	0	0.361818	0.00284091	0.93428	-0.121059	-0.121059	-0.121059	-0.121283	-0.127031	-0.130878	-0.13188	-0.127891	-0.125695	-0.12836	-0.134418	-0.139806	-0.142245	-0.142512	-0.143201	-0.146188	-0.151132	-0.156022	-0.159595	-0.161931	-0.16447	-0.168557	-0.174248	-0.180431	-0.186003	-0.190925	-0.196201	-0.202879	-0.211097	-0.220033	-0.228732	-0.236977	-0.245382	-0.254679	-0.26492	-0.275342	-0.284968	-0.293347	-0.300716	-0.307485	-0.313567	-0.318192	-0.320368	-0.31951	-0.31565
1	0	6.34364	0.0594167	0.944582	-0.0395632	-0.039558	-0.0395562	-0.039974	-0.0433604	-0.0445921	-0.0433379	-0.0415301	-0.041883	-0.0446733	-0.0482354	-0.0507362	-0.0516677	-0.0519598	-0.0528778	-0.0548344	-0.0570905	-0.0585635	-0.0587833	-0.0582054	-0.057667	-0.0575752	-0.0575855	-0.0570111	-0.0555172	-0.0534426	-0.0514891	-0.0501123	-0.0492186	-0.0483905	-0.0474057	-0.0465363	-0.0463629	-0.047307	-0.0493323	-0.0520746	-0.0552464	-0.0589125	-0.0633839	-0.068849	-0.0751006	-0.0816082	-0.087845	-0.0935491	-0.0986792
1	0	1.4	0.0674562	1.01322	-0.109705	-0.109694	-0.109689	-0.11062	-0.118863	-0.123532	-0.122297	-0.11685	-0.11537	-0.120095	-0.127636	-0.133031	-0.134101	-0.132642	-0.132157	-0.134357	-0.138126	-0.14077	-0.140691	-0.138664	-0.136861	-0.136762	-0.137924	-0.138651	-0.137745	-0.135643	-0.134027	-0.134055	-0.135674	-0.137753	-0.139325	-0.140571	-0.142634	-0.146528	-0.152212	-0.158684	-0.16493	-0.170784	-0.176888	-0.183857	-0.191467	-0.198645	-0.204208	-0.207634	-0.209134
1	0	3.89273	0.24844	1.14902	-0.159364	-0.159343	-0.159328	-0.160375	-0.170238	-0.177036	-0.176245	-0.168306	-0.164615	-0.169256	-0.178308	-0.185067	-0.186064	-0.183228	-0.181198	-0.182848	-0.187046	-0.190257	-0.1901	-0.187328	-0.184823	-0.184813	-0.186995	-0.189193	-0.189591	-0.188502	-0.187992	-0.189904	-0.194276	-0.19954	-0.20417	-0.208141	-0.21285	-0.219689	-0.228686	-0.238478	-0.247536	-0.255425	-0.262908	-0.27088	-0.279205	-0.286561	-0.291378	-0.292938	-0.291601
1	0	2.95727	0.0325559	0.953392	-0.0460219	-0.0460116	-0.0460202	-0.0465044	-0.0499783	-0.0505795	-0.0476984	-0.04452	-0.0438374	-0.0455202	-0.0474635	-0.0477194	-0.0460267	-0.0437418	-0.0424353	-0.0424889	-0.0430711	-0.043092	-0.0423053	-0.0415356	-0.041935	-0.0440426	-0.047509	-0.0516606	-0.0563044	-0.0620109	-0.0696614	-0.0797316	-0.091987	-0.105829	-0.120915	-0.137449	-0.155897	-0.176423	-0.198598	-0.221619	-0.244812	-0.267919	-0.290935	-0.313662	-0.33544	-0.355296	-0.372358	-0.386147	-0.396483
1	0	6.62545	0.137211	1.04983	-0.163873	-0.163885	-0.163891	-0.165366	-0.177565	-0.183506	-0.178458	-0.166651	-0.161257	-0.165964	-0.175187	-0.180889	-0.179636	-0.17448	-0.171136	-0.172572	-0.176906	-0.179797	-0.178659	-0.17481	-0.171839	-0.172147	-0.174957	-0.177418	-0.17749	-0.175801	-0.17489	-0.176713	-0.180958	-0.185528	-0.18864	-0.190444	-0.192697	-0.196938	-0.202968	-0.209027	-0.21339	-0.215794	-0.217373	-0.219265	-0.221277	-0.22187	-0.219399	-0.213374	-0.204569
1	0	0.71	0.0301645	0.967809	-0.0858774	-0.085697	-0.0855643	-0.0858633	-0.0919286	-0.094827	-0.090689	-0.0839079	-0.0813155	-0.084469	-0.0901194	-0.0934704	-0.0930849	-0.0910809	-0.0906861	-0.0932938	-0.097547	-0.100936	-0.102186	-0.102245	-0.103179	-0.106202	-0.110696	-0.115002	-0.11808	-0.120442	-0.123583	-0.128559	-0.135084	-0.141941	-0.148206	-0.154093	-0.16066	-0.168729	-0.17808	-0.187646	-0.196449	-0.204369	-0.212013	-0.219886	-0.227673	-0.234306	-0.238709	-0.240482	-0.239903
1	0	5.05818	0.1268	1.12335	-0.164793	-0.164777	-0.164768	-0.165977	-0.177486	-0.184338	-0.18159	-0.170454	-0.164679	-0.169056	-0.178776	-0.185776	-0.185951	-0.181708	-0.178681	-0.180222	-0.184934	-0.188564	-0.188215	-0.184779	-0.181666	-0.18147	-0.183741	-0.185768	-0.185324	-0.182743	-0.180422	-0.180455	-0.1828	-0.18552	-0.186761	-0.186489	-0.186376	-0.188091	-0.191692	-0.195601	-0.198095	-0.19879	-0.198757	-0.199228	-0.200211	-0.200316	-0.197881	-0.192281	-0.18417
1	0	1.16273	0.0303849	0.934478	-0.142608	-0.142585	-0.142537	-0.143371	-0.154985	-0.160809	-0.158132	-0.14986	-0.147117	-0.153047	-0.162972	-0.170133	-0.171629	-0.170019	-0.170116	-0.174444	-0.181406	-0.187321	-0.189964	-0.190424	-0.191717	-0.195852	-0.202144	-0.208142	-0.212074	-0.214422	-0.217284	-0.222299	-0.229158	-0.236043	-0.241393	-0.245295	-0.249203	-0.254396	-0.26068	-0.266543	-0.270498	-0.272303	-0.272909	-0.273276	-0.273247	-0.271523	-0.266715	-0.258416	-0.247296
0	1	5.12182	0.0950425	1.02732	-0.13449	-0.134493	-0.134503	-0.135566	-0.144274	-0.149228	-0.146477	-0.139391	-0.137074	-0.141903	-0.149805	-0.155076	-0.155432	-0.153124	-0.152186	-0.154592	-0.158946	-0.162113	-0.162345	-0.160663	-0.159631	-0.160906	-0.163887	-0.16656	-0.167549	-0.167385	-0.167912	-0.170525	-0.174988	-0.17983	-0.183843	-0.187198	-0.191178	-0.196858	-0.204055	-0.211485	-0.217909	-0.223125	-0.227885	-0.232897	-0.237894	-0.24165	-0.24288	-0.241121	-0.236788
0	1	0.714545	0.0179533	0.913378	-0.0496992	-0.0496679	-0.0496408	-0.0504455	-0.0558188	-0.0555231	-0.047687	-0.0381354	-0.033316	-0.0339389	-0.0362041	-0.0357174	-0.0313283	-0.0253593	-0.0209359	-0.0191416	-0.0183792	-0.0161575	-0.0114179	-0.00529581	0.000156593	0.00390852	0.00673889	0.0102897	0.0154198	0.0214249	0.0267544	0.0304363	0.0328417	0.0351453	0.0380897	0.0412536	0.0434691	0.0439176	0.0428401	0.0412316	0.0398774	0.0386777	0.0368751	0.0339147	0.0300921	0.0263923	0.0237192	0.0222712	0.0216387
0	1	0.590909	0.16113	0.974627	-0.111861	-0.111936	-0.112036	-0.112798	-0.119233	-0.124587	-0.126741	-0.121072	-0.117026	-0.119258	-0.125932	-0.131949	-0.133647	-0.131585	-0.129148	-0.129026	-0.130963	-0.132513	-0.131449	-0.127741	-0.123379	-0.120247	-0.118716	-0.117233	-0.114345	-0.110008	-0.105656	-0.102908	-0.10222	-0.10272	-0.103278	-0.103727	-0.105077	-0.108596	-0.114683	-0.12259	-0.131192	-0.139998	-0.149454	-0.160281	-0.172539	-0.185307	-0.197242	-0.207452	-0.215844
0	1	0.233636	0.0413223	1.11991	-0.0583097	-0.0585018	-0.0586713	-0.0594736	-0.0645458	-0.0702196	-0.0736773	-0.0713227	-0.0702149	-0.0737857	-0.0805877	-0.086729	-0.0895369	-0.0894434	-0.0891157	-0.0905114	-0.093389	-0.0958326	-0.0961858	-0.0945183	-0.0923918	-0.0913392	-0.0915616	-0.0919894	-0.0915067	-0.0901102	-0.0889496	-0.0893131	-0.0915762	-0.0950787	-0.0989588	-0.10309	-0.10824	-0.115352	-0.124681	-0.135586	-0.147123	-0.158831	-0.170953	-0.183925	-0.197659	-0.211306	-0.2237	-0.234023	-0.242079
0	1	2.20545	0.277856	1.09649	-0.14367	-0.143676	-0.143697	-0.144714	-0.154052	-0.160503	-0.159941	-0.150571	-0.144751	-0.147586	-0.155517	-0.161622	-0.161827	-0.157666	-0.153868	-0.153734	-0.156423	-0.158449	-0.157096	-0.152799	-0.148414	-0.14643	-0.146821	-0.147402	-0.146159	-0.143203	-0.140578	-0.140249	-0.142467	-0.145733	-0.148413	-0.150328	-0.152839	-0.157467	-0.164425	-0.172438	-0.179927	-0.186348	-0.192441	-0.199202	-0.206651	-0.21355	-0.218284	-0.220033	-0.219096
0	1	0.194545	0.102222	0.934143	-0.143469	-0.143469	-0.143469	-0.14423	-0.151147	-0.157351	-0.158843	-0.154365	-0.152438	-0.156495	-0.164151	-0.170187	-0.171853	-0.170382	-0.169175	-0.170693	-0.173855	-0.17627	-0.17623	-0.17424	-0.172387	-0.172371	-0.174375	-0.176284	-0.177014	-0.177012	-0.177899	-0.181044	-0.186454	-0.192977	-0.199525	-0.206127	-0.213833	-0.223646	-0.23553	-0.248402	-0.261051	-0.273061	-0.284888	-0.297061	-0.30933	-0.320553	-0.329397	-0.33516	-0.337937
0	1	1.41455	0.0264128	0.98084	-0.0314792	-0.0314792	-0.0314792	-0.0318501	-0.0375245	-0.0398434	-0.0376121	-0.0337075	-0.0329092	-0.0360145	-0.0404541	-0.0431029	-0.0428956	-0.0412399	-0.040309	-0.0410088	-0.0423083	-0.0424508	-0.0405797	-0.0373897	-0.034328	-0.0322286	-0.0306685	-0.0285471	-0.0252394	-0.021216	-0.0176111	-0.015227	-0.0139343	-0.0129817	-0.0118524	-0.0108254	-0.0107395	-0.0122335	-0.0152014	-0.0189511	-0.0228661	-0.0269155	-0.0315432	-0.0370784	-0.043251	-0.0492608	-0.0543055	-0.0580493	-0.0606002
0	1	2.55201	0.0251521	0.956768	-0.0767003	-0.0767152	-0.0767501	-0.07753	-0.0836724	-0.0879972	-0.0890903	-0.0902016	-0.0951191	-0.10396	-0.113948	-0.122452	-0.129109	-0.135563	-0.143794	-0.154331	-0.166008	-0.177161	-0.187254	-0.197147	-0.208139	-0.220729	-0.234215	-0.247427	-0.259797	-0.271782	-0.284294	-0.297758	-0.311691	-0.325142	-0.337516	-0.348997	-0.360196	-0.371418	-0.382249	-0.391831	-0.399516	-0.405272	-0.409472	-0.412311	-0.41342	-0.412034	-0.40752	-0.399767	-0.389065
0	1	0.885949	0.0152582	0.856887	-0.124494	-0.124432	-0.12438	-0.125673	-0.133521	-0.133683	-0.123724	-0.111578	-0.105439	-0.106139	-0.108612	-0.107398	-0.101202	-0.0930802	-0.0870682	-0.0845675	-0.0835077	-0.0807225	-0.0749342	-0.0676785	-0.0616102	-0.0580073	-0.05577	-0.0527329	-0.0478041	-0.0419007	-0.0369693	-0.034141	-0.0327891	-0.0312783	-0.0285767	-0.0251713	-0.0224898	-0.0214747	-0.0216944	-0.0217796	-0.0206873	-0.0185549	-0.0163754	-0.0148723	-0.0136819	-0.0115921	-0.00755341	-0.00147092	0.00595122
0	1	0.210909	0.0659898	1.46698	-0.188613	-0.188626	-0.188577	-0.190766	-0.207675	-0.210191	-0.199094	-0.184636	-0.180711	-0.188689	-0.200127	-0.205939	-0.203959	-0.199361	-0.198903	-0.204831	-0.213625	-0.219949	-0.221646	-0.221255	-0.22314	-0.22931	-0.237818	-0.244914	-0.248607	-0.250276	-0.253016	-0.258556	-0.265679	-0.271494	-0.274133	-0.274294	-0.274254	-0.275494	-0.277215	-0.277086	-0.273373	-0.266362	-0.257806	-0.249032	-0.239583	-0.22762	-0.211629	-0.19173	-0.169405
0	1	2.02	0.0164835	0.931509	-0.209836	-0.209836	-0.209863	-0.211619	-0.226051	-0.233437	-0.227014	-0.212915	-0.206689	-0.212581	-0.2238	-0.230823	-0.229695	-0.224155	-0.220998	-0.223689	-0.229912	-0.234374	-0.234005	-0.230433	-0.227944	-0.229242	-0.233315	-0.236625	-0.236691	-0.234289	-0.232451	-0.23338	-0.236599	-0.239542	-0.240082	-0.238439	-0.23674	-0.236822	-0.238444	-0.239538	-0.238143	-0.234079	-0.228837	-0.223889	-0.219112	-0.212801	-0.203163	-0.189809	-0.17385
0	1	3.93545	0.0647267	1.0124	-0.139972	-0.139981	-0.139979	-0.141353	-0.151267	-0.157706	-0.1567	-0.147254	-0.141861	-0.145332	-0.153815	-0.160128	-0.16028	-0.156052	-0.152372	-0.152437	-0.155237	-0.157054	-0.155191	-0.150247	-0.14523	-0.142626	-0.14216	-0.141563	-0.138873	-0.134324	-0.130039	-0.128025	-0.128437	-0.129703	-0.130222	-0.129941	-0.13035	-0.133021	-0.138133	-0.144374	-0.150197	-0.15517	-0.160145	-0.166172	-0.173243	-0.180069	-0.185036	-0.187377	-0.187453
0	1	8.37455	0.106944	0.954889	-0.145174	-0.145178	-0.145196	-0.146143	-0.155217	-0.161855	-0.162324	-0.155883	-0.152902	-0.157337	-0.165897	-0.172552	-0.174004	-0.171829	-0.170163	-0.171715	-0.175591	-0.17868	-0.178764	-0.176416	-0.174198	-0.174191	-0.176245	-0.17839	-0.179016	-0.178384	-0.17831	-0.180476	-0.184996	-0.190517	-0.195666	-0.200373	-0.205857	-0.213373	-0.222983	-0.23348	-0.24346	-0.252459	-0.261091	-0.27012	-0.27941	-0.287746	-0.293656	-0.296401	-0.296209
0	1	2.90636	0.015014	0.787674	-0.11668	-0.116678	-0.116673	-0.117431	-0.126734	-0.13274	-0.130624	-0.119515	-0.112275	-0.114109	-0.121371	-0.126721	-0.125923	-0.120628	-0.115804	-0.114871	-0.11695	-0.118302	-0.116086	-0.110733	-0.105251	-0.102212	-0.101531	-0.100908	-0.0981965	-0.093486	-0.0889165	-0.0865093	-0.0865287	-0.0874119	-0.087456	-0.0864843	-0.0859428	-0.0874542	-0.0912827	-0.0961452	-0.100446	-0.103687	-0.106713	-0.110651	-0.115603	-0.12036	-0.123322	-0.123716	-0.121945
0	1	1.45182	0.151589	1.12389	-0.0957313	-0.0957652	-0.0957724	-0.096458	-0.103454	-0.107442	-0.105171	-0.0980621	-0.0945225	-0.0973378	-0.103388	-0.107548	-0.107496	-0.104863	-0.103082	-0.1042	-0.10726	-0.109572	-0.109413	-0.107446	-0.105817	-0.106141	-0.108117	-0.110076	-0.110721	-0.110361	-0.110549	-0.112663	-0.116677	-0.121407	-0.125762	-0.129803	-0.134627	-0.141271	-0.149728	-0.158963	-0.167864	-0.176148	-0.184403	-0.193259	-0.202538	-0.211173	-0.217936	-0.222243	-0.224284
0	1	1.20364	0.0521978	1.03953	-0.144449	-0.144481	-0.144527	-0.145231	-0.156024	-0.16278	-0.161501	-0.155103	-0.153625	-0.159904	-0.169697	-0.176861	-0.178642	-0.177375	-0.177479	-0.181296	-0.187397	-0.192418	-0.194347	-0.194182	-0.194706	-0.197812	-0.202935	-0.207884	-0.211065	-0.212947	-0.21548	-0.220211	-0.226907	-0.23393	-0.239861	-0.244766	-0.249967	-0.256623	-0.264548	-0.272322	-0.27853	-0.282879	-0.286163	-0.289192	-0.291752	-0.292577	-0.290305	-0.284472	-0.275606
0	1	12.3264	0.237715	1.05162	-0.182744	-0.182748	-0.182747	-0.184085	-0.195522	-0.201933	-0.198774	-0.188846	-0.184548	-0.189636	-0.199204	-0.205752	-0.205879	-0.202244	-0.200141	-0.202459	-0.207564	-0.211445	-0.211625	-0.20921	-0.207495	-0.208796	-0.212459	-0.215871	-0.21708	-0.216601	-0.216756	-0.21942	-0.224363	-0.229663	-0.23363	-0.236346	-0.239417	-0.2443	-0.250859	-0.25748	-0.262529	-0.265701	-0.268007	-0.270501	-0.273026	-0.274153	-0.272307	-0.266961	-0.258773
0	1	10.2909	0.20813	1.04834	-0.160959	-0.160958	-0.160963	-0.161767	-0.17092	-0.177149	-0.176817	-0.169871	-0.166724	-0.171208	-0.179905	-0.186688	-0.188357	-0.186614	-0.185668	-0.188185	-0.193183	-0.197482	-0.198835	-0.197859	-0.197134	-0.1987	-0.202299	-0.2059	-0.207816	-0.208263	-0.209052	-0.211827	-0.216615	-0.221977	-0.226486	-0.23007	-0.233964	-0.239429	-0.246512	-0.253995	-0.260498	-0.265625	-0.270085	-0.27473	-0.279493	-0.283229	-0.284552	-0.282836	-0.278433
0	1	0.283636	0.274559	0.990516	-0.184076	-0.184076	-0.184076	-0.184738	-0.196306	-0.203788	-0.203878	-0.194406	-0.188718	-0.19231	-0.20143	-0.208502	-0.209122	-0.205009	-0.201352	-0.201745	-0.205339	-0.208302	-0.207735	-0.204044	-0.200516	-0.199647	-0.201479	-0.203716	-0.204189	-0.202946	-0.202091	-0.203733	-0.208088	-0.213482	-0.218076	-0.221592	-0.225413	-0.231101	-0.238817	-0.247115	-0.254228	-0.259517	-0.263747	-0.267983	-0.272261	-0.275273	-0.275336	-0.271641	-0.264622
[truncated: 192 more columns]
