# Supplementary material for: Encoding of facial features by single neurons in the human amygdala and hippocampus
Source: Commun Biol. 2021 Dec 14;4:1394. doi: 10.1038/s42003-021-02917-1 (PMC8671411; doi:10.1038/s42003-021-02917-1)
Supplement: Supplementary file 7 — Supplementary Data 5 [file 42003_2021_2917_MOESM7_ESM.xlsx]

## Sheet: PSTH
isEyePrefer	isMouthPrefer	SaccadeToEye PSTH_ 1	SaccadeToEye PSTH_ 2	SaccadeToEye PSTH_ 3	SaccadeToEye PSTH_ 4	SaccadeToEye PSTH_ 5	SaccadeToEye PSTH_ 6	SaccadeToEye PSTH_ 7	SaccadeToEye PSTH_ 8	SaccadeToEye PSTH_ 9	SaccadeToEye PSTH_10	SaccadeToEye PSTH_11	SaccadeToEye PSTH_12	SaccadeToEye PSTH_13	SaccadeToMouth PSTH_ 1	SaccadeToMouth PSTH_ 2	SaccadeToMouth PSTH_ 3	SaccadeToMouth PSTH_ 4	SaccadeToMouth PSTH_ 5	SaccadeToMouth PSTH_ 6	SaccadeToMouth PSTH_ 7	SaccadeToMouth PSTH_ 8	SaccadeToMouth PSTH_ 9	SaccadeToMouth PSTH_10	SaccadeToMouth PSTH_11	SaccadeToMouth PSTH_12	SaccadeToMouth PSTH_13
0	1	1.08911	0	0	1.08911	0	0	1.08911	0	0	3.40347	0	0	0	2.93222	1.67555	1.25666	0	1.67555	0.837776	2.51333	1.25666	1.65017	0.907591	2.09444	0	0
0	1	0.662651	0.993976	0.662651	0.993976	0.993976	0.993976	0.662651	0.662651	0.487243	0.517696	0.552209	0	0	1.78406	1.52919	0.89203	1.1469	1.78406	1.40176	0.89203	1.1469	2.25904	1.93273	0.318582	0	0
0	1	0.547264	0.364842	0.364842	0.729685	0.547264	0.364842	1.45937	0	0.268267	0.570066	0	1.30301	0	1.54356	1.40324	1.19275	0.841944	1.4734	1.05243	0.982268	0.70162	0.829187	0.608071	0.877025	2.28027	1.14013
1	0	0	1.1828	0	0	4.73118	9.46237	13.0108	7.09677	10.4364	0	5.91398	0	0	0.909843	0.909843	1.81969	2.27461	1.81969	1.36476	1.36476	0.454921	0	2.95699	0	0	0
1	0	3.09859	0	0	0	1.5493	6.19718	7.74648	6.19718	11.3919	0	2.58216	0	0	1.78765	0	0.595883	3.5753	1.78765	1.78765	0	0	0	0	0	0	0
0	1	0	0	0	1.22905	0.614525	0	0.614525	0	0	0	0	0	15.3631	1.41813	0.709067	1.18178	2.83627	1.89085	1.89085	0.709067	0.709067	0.931099	0.512104	2.36356	0	0
1	0	1.43796	1.05955	0.908187	1.2866	1.36228	1.13523	1.43796	1.36228	2.1191	4.23821	2.1191			0.979585	0.979585	0.879628	0.999577	0.999577	1.21948	0.879628	1.21948	1.05955	0.706368	1.05955	0	1.05955
1	0	0	5.21905	2.60952	9.13333	2.60952	5.21905	1.30476	2.60952	9.13333	0	0			1.72327	2.06792	0.689308	1.37862	1.37862	1.37862	1.72327	0.689308	1.30476	0	0	0	0
0	1	0.300481	1.5024	0.901442	0.600962	0.901442	0.600962	0.901442	0	1.88874	0	1.10176	2.20353	0	3.30529	1.65264	1.65264	3.30529	3.30529	0	1.65264	4.95793	0	0	0	0
0	1	0	0	0	0	0	0	0	0	0	0	6.27854	0	18.8356	0	9.41781	0	9.41781	0	0	0	9.41781	0	0	0	0
1	0	0.723684	1.44737	1.44737	1.44737	2.17105	1.44737	0	6.51316	0	0	0	0	0	1.21175	0.269278	0.673195	0.673195	0.269278	1.34639	1.07711	0.807834	0	0	0	1.80921	0
1	0	3.02198	0	3.77747	0	0.755495	1.51099	1.51099	0.755495	0	0	0	0	0	0.9839	0.702786	0.562228	0.562228	0.843343	0.562228	0.281114	1.12446	1.88874	0	0	0	0
1	0	1.00548	1.00548	1.63391	1.25686	1.50823	1.00548	1.25686	1.50823	3.35161	1.67581	0	0	1.67581	1.05225	1.00548	0.888568	0.865184	0.911951	1.00548	1.16917	1.02887	1.57107	1.57107	0.314214	1.88528	0.837904
1	0	1.25	0	3.75	6.25	1.25	0	0	1.25	16.6667	0	0	0	16.6667	0.697674	0.465116	0.930233	0.930233	0.232558	0.465116	0.697674	0.930233	0	0	0	3.125	0
1	0	1.52947	0	0.509824	2.03929	2.03929	2.03929	1.52947	2.03929	1.38381	1.61444	4.84332	1.93733	2.42166	0.991547	0.915274	0.839001	1.44918	1.52546	1.22037	0.839001	0.991547	0.968665	1.01965	1.81625	0.807221	1.38381
1	0	0.48099	1.92396	1.44297	3.36693	3.36693	1.92396	1.44297	0.961981	0	0	0	1.82776	0	0.86351	1.15135	1.51114	0.575674	1.00743	1.15135	0.93547	1.07939	1.21851	0.48099	0.571176	0	0
1	0	1.87756	1.87756	4.69391	0.938782	0	1.87756	3.75513	3.75513	0	0	10.0919	0	0	0.365318	1.46127	0.913295	1.09595	1.27861	0.913295	1.82659	1.27861	0	0	0	0
1	0	0.293741	1.4687	0.587481	0	0.293741	0.881222	0	1.4687	1.84812	0	2.33447	0	44.3548	0	0	0	0	0	0	0	0.693044	0	0	0
1	0	1.0882	0.923942	0.80075	1.04713	0.862346	1.25245	1.0882	0.882878	0.387542	1.97294	0.652703	0.516723	3.10034	0.823527	0.726642	0.823527	0.532871	0.532871	0.775085	0.968856	0.387542	1.55017	1.55017	1.55017
1	0	0.932905	1.13571	1.17627	1.13571	0.973466	1.13571	1.29795	1.09515	0.510393	1.39198	2.25648	2.04157	0	1.33978	0.574193	0.478494	1.05269	0.574193	0.861289	0.478494	0.287096	0	0	0
1	0	0.836076	1.09053	0.727023	0.763374	1.01783	0.908778	0.908778	0.65432	1.14355	1.74651	1.44448	1.82967	0	0.686128	0.943426	0.85766	0.600362	0.600362	0.42883	0.343064	0.514596	0	0	0
1	0	0.607064	0.607064	1.21413	1.01177	0.607064	0.607064	0.809419	0.607064	2.5463	0	0	5.09259	0	0	0.477431	0	0.477431	0	0	0	0	0	0	0
1	0	0.921436	1.68027	1.08404	1.51766	1.46346	1.35505	0.975639	1.08404	2.04613	1.11607	0.861529	2.72817	0	0.38365	0.895182	0.767299	0.895182	1.27883	0.255766	0.38365	0.639416	0	4.09226	0
1	0	0.466972	1.16743	1.51766	1.6344	1.16743	1.05069	1.16743	0.350229	0.734509	0	0	0	0	0.550881	0.275441	0.275441	0.550881	0.550881	0.275441	1.10176	0.275441	0	0	0
1	0	1.51766	0.75883	0.75883	1.21413	0.910596	0.455298	1.21413	0.910596	0	1.04167	0	0	0	0	0.358073	0.358073	0	0	0	0	0.358073	0	0	0
1	0	0.867234	1.20659	0.942646	0.754117	1.43282	0.90494	1.13118	0.791823	0.711698	0.517598	2.09764	1.89786	0	0.177924	0.355849	0.533773	0.533773	0.622736	0.444811	0.711698	0.266887	0	0	0
1	0	1.20494	1.01469	1.23665	1.30007	1.14153	1.17324	1.3952	0.824436	1.01729	1.13055	0.942125	0.7537	0.746522	0.653207	0	0.326603	0.326603	0.653207	0.653207	0.326603	0.653207	0	0	0	0	0
0	1	2.3558	1.57053	1.57053	1.57053	0.785266	1.57053	1.57053	0.785266	1.32594	0	0	4.66629	0	16.1765	24.2647	0	0	0	0	0	8.08824	0	0	0	0	0
1	0	1.41938	0.98265	0.6551	1.09183	0.98265	1.3102	1.20102	0.6551	0.485866	1.29564	1.73523	0.388693	1.38819	0	0.441696	0.883392	0	0.441696	0.441696	1.76678	0.883392	0	0	0	1.94346

## Sheet: Neuron Index for 5i&5j
isAmyg	isHipp	isEyeNeuron	isMouthNeuron
0	1	0	0
0	1	0	0
0	1	0	0
0	1	0	0
0	1	0	1
0	1	0	1
0	1	0	0
0	1	0	0
0	1	0	0
0	1	0	0
0	1	0	0
0	1	0	0
0	1	0	0
0	1	0	0
0	1	0	0
0	1	0	0
0	1	0	1
0	1	0	0
0	1	0	0
0	1	0	0
0	1	0	0
0	1	0	0
0	1	0	0
0	1	0	0
1	0	0	0
1	0	0	0
1	0	0	0
1	0	0	0
1	0	0	0
1	0	0	0
1	0	0	0
1	0	0	0
1	0	0	0
0	1	1	0
0	1	0	0
0	1	1	0
0	1	0	0
0	1	0	0
0	1	0	0
0	1	0	1
0	1	0	0
0	1	0	0
0	1	0	0
0	1	0	0
0	1	0	0
0	1	0	0
0	1	0	0
0	1	0	0
0	1	0	0
0	1	0	0
0	1	0	0
0	1	0	0
0	1	0	0
0	1	0	0
0	1	0	0
0	1	0	0
0	1	0	0
0	1	0	0
0	1	0	0
0	1	0	0
0	1	0	0
0	1	0	0
0	1	0	0
0	1	0	0
0	1	0	0
1	0	0	0
1	0	0	0
1	0	0	0
1	0	0	0
1	0	0	0
1	0	0	0
1	0	0	0
1	0	0	0
1	0	0	0
1	0	0	0
0	1	0	0
0	1	0	0
0	1	0	0
0	1	0	0
0	1	0	0
0	1	0	0
0	1	0	0
0	1	0	0
0	1	0	0
0	1	0	0
0	1	0	0
0	1	0	0
0	1	0	0
0	1	0	0
0	1	0	0
0	1	0	0
0	1	0	0
0	1	1	0
0	1	0	0
0	1	0	0
0	1	0	0
0	1	0	0
1	0	0	0
1	0	0	0
1	0	1	0
1	0	0	0
1	0	0	0
1	0	0	0
0	1	0	0
0	1	0	0
0	1	0	0
0	1	0	0
0	1	0	0
0	1	0	0
0	1	0	0
0	1	0	0
0	1	0	0
0	1	0	0
0	1	0	0
0	1	0	0
0	1	0	0
0	1	0	0
0	1	0	0
0	1	0	0
0	1	0	0
0	1	0	0
0	1	0	0
0	1	0	0
1	0	0	0
1	0	0	0
0	1	0	0
1	0	0	0
1	0	0	0
1	0	0	0
1	0	0	0
0	1	0	0
0	1	0	0
0	1	0	0
0	1	0	0
0	1	0	0
0	1	0	0
0	1	0	0
0	1	0	0
0	1	0	0
0	1	0	0
0	1	0	0
0	1	0	0
0	1	0	0
0	1	0	0
0	1	0	0
0	1	0	0
0	1	0	0
0	1	0	0
0	1	0	1
0	1	0	0
0	1	0	0
0	1	0	0
0	1	0	0
0	1	0	0
0	1	0	0
0	1	0	0
0	1	0	0
0	1	0	0
0	1	0	0
1	0	0	0
1	0	0	0
0	1	0	0
0	1	0	1
0	1	0	0
0	1	0	0
0	1	0	0
0	1	0	0
0	1	0	0
0	1	0	0
0	1	0	0
0	1	0	0
0	1	1	0
1	0	0	0
1	0	0	0
1	0	0	0
1	0	0	0
1	0	0	0
1	0	0	0
1	0	0	0
1	0	0	0
1	0	1	0
1	0	1	0
1	0	0	0
1	0	0	0
1	0	0	0
1	0	0	0
1	0	0	0
1	0	0	0
1	0	0	0
1	0	0	0
1	0	0	0
1	0	0	0
1	0	0	0
1	0	0	0
1	0	0	0
1	0	1	0
1	0	0	0
1	0	0	0
1	0	0	0
1	0	0	0
0	1	0	0
0	1	0	0
0	1	0	0
0	1	0	0
0	1	0	0
0	1	0	0
0	1	0	0
1	0	0	0
1	0	0	0
1	0	0	0
1	0	0	0
1	0	0	0
1	0	0	0
1	0	0	0
1	0	0	0
1	0	0	0
1	0	0	0
1	0	0	0
1	0	0	0
1	0	0	0
1	0	0	0
1	0	0	0
1	0	0	0
1	0	0	0
1	0	0	0
1	0	0	0
1	0	0	0
1	0	1	0
1	0	1	0
1	0	0	0
1	0	0	0
1	0	0	0
1	0	0	0
1	0	0	0
1	0	0	0
1	0	0	0
0	1	0	0
0	1	0	0
1	0	0	0
1	0	0	0
0	1	0	0
0	1	0	0
0	1	0	0
0	1	0	0
1	0	0	0
1	0	0	0
1	0	0	0
1	0	0	0
1	0	0	0
1	0	0	0
1	0	0	0
1	0	0	0
1	0	0	0
1	0	0	0
1	0	0	0
1	0	0	0
1	0	0	0
1	0	0	0
1	0	0	0
1	0	0	0
1	0	0	0
1	0	0	0
1	0	0	0
1	0	0	0
1	0	1	0
1	0	0	0
1	0	0	0
0	1	0	0
0	1	0	0
1	0	1	0
1	0	1	0
1	0	0	0
0	1	0	0
1	0	0	0
1	0	0	0
1	0	1	0
1	0	1	0
1	0	0	0
1	0	0	0
1	0	0	0
1	0	0	0
1	0	0	0
1	0	1	0
1	0	1	0
1	0	0	0
1	0	0	0
1	0	1	0
1	0	0	0
1	0	0	0
1	0	1	0
1	0	0	0
1	0	1	0
1	0	0	0
0	1	1	0
0	1	0	0
0	1	0	0
0	1	0	0
0	1	0	0
0	1	0	0
0	1	0	0
1	0	0	0
1	0	0	0
1	0	0	0
1	0	0	0
1	0	0	0
1	0	0	0
1	0	0	0
1	0	0	0
1	0	0	0
1	0	0	0
1	0	0	0
1	0	0	0
1	0	0	0
1	0	0	0
1	0	0	0
1	0	0	0
1	0	0	0
1	0	0	0
1	0	0	0
1	0	0	0
1	0	0	0
1	0	0	0
1	0	0	0
1	0	0	0
1	0	0	1
0	1	0	0
0	1	0	0
0	1	0	0
0	1	0	0
0	1	0	0
0	1	0	0
0	1	0	0
0	1	0	0
0	1	0	0
0	1	0	0
0	1	0	0
0	1	0	0
0	1	0	0
0	1	0	0
0	1	0	0
1	0	0	0
1	0	0	0
1	0	0	0
1	0	0	0
1	0	0	0
1	0	0	0
1	0	0	0
1	0	0	0
1	0	0	0
0	1	0	0
0	1	0	0
0	1	0	0
0	1	0	0
0	1	0	0
0	1	0	0
0	1	0	0
0	1	0	0
0	1	0	0
0	1	0	0
1	0	0	0
1	0	0	0
1	0	0	0
1	0	1	0
1	0	0	0
1	0	0	0
