# Supplementary material for: Encoding of facial features by single neurons in the human amygdala and hippocampus
Source: Commun Biol. 2021 Dec 14;4:1394. doi: 10.1038/s42003-021-02917-1 (PMC8671411; doi:10.1038/s42003-021-02917-1)
Supplement: Supplementary file 8 — Supplementary Data 6 [file 42003_2021_2917_MOESM8_ESM.xlsx]

## Sheet: DecodeAccSaccadeAmygHipp
Time	Saccade Selective Amygdala Neurons_Mean	Saccade Selective Amygdala Neurons_SD	Saccade Selective Hippocampus Neurons_Mean	Saccade Selective Hippocampus Neurons_SD
-350	0.605	0.14695	0.54	0.138758
-300	0.59	0.163741	0.53375	0.137865
-250	0.585	0.159099	0.545	0.126294
-200	0.595	0.164751	0.52875	0.129517
-150	0.58	0.145642	0.54125	0.145954
-100	0.57875	0.134706	0.54625	0.144968
-50	0.5575	0.162608	0.55625	0.136142
0	0.55	0.16415	0.5875	0.148869
50	0.52625	0.144019	0.58625	0.135931
100	0.54	0.134676	0.57875	0.120327
150	0.53875	0.145012	0.60875	0.116968
200	0.52875	0.11724	0.6	0.118451
250	0.5575	0.121665	0.5425	0.135078
300	0.5525	0.122005	0.56375	0.140318
350	0.53375	0.132558	0.585	0.118289
400	0.49	0.14472	0.575	0.142298
450	0.45875	0.135767	0.5225	0.142163
500	0.4425	0.138804	0.52625	0.124418
550	0.43875	0.146977	0.5025	0.148311
600	0.45625	0.15426	0.5025	0.153592
650	0.47875	0.132197	0.56	0.150975
700	0.495	0.132937	0.6025	0.126117
750	0.4525	0.139217	0.56375	0.129073
800	0.46625	0.139589	0.53875	0.147735
850	0.48375	0.138787	0.51625	0.141066
900	0.51375	0.115237	0.505	0.135314
950	0.4975	0.130589	0.50875	0.138902

## Sheet: DecodeAccFixAmygHipp
Time	Fixation Selective Amygdala Neurons_Mean	Fixation Selective Amygdala Neurons_SD	Fixation Selective Hippocampus Neurons_Mean	Fixation Selective Hippocampus Neurons_SD
-350	0.59125	0.132558	0.58625	0.13768
-300	0.635	0.112486	0.61875	0.144107
-250	0.635	0.130833	0.64625	0.144858
-200	0.64625	0.125388	0.71125	0.142236
-150	0.6575	0.13496	0.69	0.118424
-100	0.67	0.121139	0.66875	0.139612
-50	0.64875	0.134161	0.6675	0.140857
0	0.66875	0.145209	0.66625	0.126654
50	0.7	0.154647	0.64625	0.135767
100	0.715	0.1301	0.645	0.141984
150	0.69875	0.132847	0.65	0.144522
200	0.66125	0.146216	0.65	0.125636
250	0.65125	0.134279	0.66875	0.120618
300	0.65	0.148333	0.64	0.157487
350	0.64	0.142051	0.66875	0.150599
400	0.63125	0.134374	0.69875	0.109126
450	0.63	0.109963	0.7075	0.128423
500	0.635	0.12395	0.68125	0.127682
550	0.61625	0.126275	0.69	0.1157
600	0.65125	0.10721	0.67125	0.118323
650	0.67125	0.112095	0.6525	0.12637
700	0.675	0.126269	0.65375	0.121907
750	0.66375	0.12932	0.6375	0.128149
800	0.65625	0.146303	0.63875	0.115927
850	0.66	0.128869	0.63	0.124898
900	0.6775	0.129609	0.6175	0.140403
950	0.69	0.124974	0.64625	0.114766

## Sheet: DecodeAccFixation
Time	All Neurons_Mean	All Neurons_SD	Fixation Selective Neurons_Mean	Fixation Selective Neurons_SD	Non Selective Neurons_Mean	Non Selective Neurons_SD
-350	0.64125	0.13647	0.71875	0.149537	0.50125	0.154384
-300	0.69875	0.124162	0.77	0.132095	0.54375	0.153223
-250	0.7275	0.125484	0.78	0.119283	0.555	0.136954
-200	0.76	0.120691	0.80125	0.131034	0.6175	0.150806
-150	0.74	0.128992	0.81375	0.124033	0.55375	0.15568
-100	0.73	0.1278	0.84125	0.102745	0.5475	0.145927
-50	0.73	0.125915	0.86	0.098263	0.525	0.15771
0	0.7375	0.131829	0.8525	0.110628	0.545	0.151544
50	0.73375	0.12927	0.85625	0.102776	0.52875	0.171377
100	0.74125	0.12112	0.87625	0.0823077	0.53125	0.169525
150	0.71625	0.15424	0.86875	0.0886135	0.535	0.159799
200	0.7	0.142857	0.82	0.0933367	0.52875	0.15832
250	0.70625	0.135556	0.82	0.0950295	0.52125	0.155987
300	0.6875	0.156696	0.815	0.104094	0.545	0.141759
350	0.7275	0.135267	0.83125	0.107329	0.585	0.130467
400	0.70625	0.132583	0.815	0.104094	0.5775	0.147557
450	0.7075	0.119416	0.805	0.109818	0.6075	0.156716
500	0.725	0.123718	0.7925	0.120082	0.56375	0.14424
550	0.72	0.123872	0.78875	0.123001	0.5875	0.115728
600	0.735	0.130345	0.79	0.124847	0.57125	0.0936522
650	0.72875	0.126654	0.78125	0.123234	0.58	0.125662
700	0.7	0.121769	0.77	0.132697	0.605	0.130271
750	0.73625	0.126452	0.75875	0.131835	0.59625	0.136119
800	0.69625	0.144527	0.77125	0.10459	0.55875	0.135061
850	0.69875	0.1364	0.75875	0.10936	0.575	0.126899
900	0.6675	0.160932	0.74125	0.125006	0.565	0.142835
950	0.71	0.142723	0.74875	0.116065	0.6175	0.138113

## Sheet: DecodeAccSaccade
Time	All Neurons_Mean	All Neurons_SD	Saccade Selective Neurons_ Mean	Saccade Selective Neurons_Mean	Non Selective Neurons_SD	Non Selective Neurons_SD
-350	0.62625	0.132125	0.60625	0.139039	0.61	0.135738
-300	0.61375	0.140998	0.61125	0.139634	0.6	0.119122
-250	0.63	0.131125	0.6075	0.149957	0.6325	0.139263
-200	0.62375	0.147519	0.615	0.15637	0.6275	0.147773
-150	0.6075	0.136604	0.6	0.150467	0.61125	0.152723
-100	0.65125	0.134279	0.60375	0.151843	0.6025	0.150869
-50	0.59875	0.154694	0.6225	0.155141	0.57125	0.148338
0	0.6025	0.164518	0.665	0.159099	0.55375	0.142863
50	0.61375	0.163512	0.66125	0.147843	0.55125	0.141562
100	0.60375	0.147584	0.68625	0.134517	0.56625	0.137401
150	0.60625	0.161333	0.705	0.14063	0.53875	0.13768
200	0.5775	0.16587	0.695	0.131611	0.52875	0.122559
250	0.555	0.153945	0.66375	0.137099	0.5125	0.143969
300	0.54625	0.163571	0.65625	0.108804	0.515	0.144279
350	0.545	0.152592	0.66875	0.138465	0.50625	0.138465
400	0.525	0.143414	0.67625	0.141562	0.49375	0.150599
450	0.52375	0.140545	0.69875	0.145998	0.45625	0.127682
500	0.52625	0.126955	0.68	0.151333	0.44125	0.151738
550	0.51125	0.143797	0.63625	0.158058	0.4575	0.141421
600	0.5175	0.163195	0.67625	0.145998	0.44	0.15769
650	0.5625	0.148333	0.67	0.146189	0.50375	0.135061
700	0.595	0.156309	0.68375	0.128404	0.565	0.127501
750	0.53125	0.152702	0.68375	0.137401	0.56625	0.122038
800	0.535	0.142388	0.65875	0.151633	0.53875	0.141111
850	0.52625	0.147302	0.61875	0.164271	0.53	0.162313
900	0.535	0.141263	0.56875	0.190348	0.53375	0.139589
950	0.53625	0.157249	0.5675	0.15508	0.56625	0.140272
