# Supplementary material for: Encoding of facial features by single neurons in the human amygdala and hippocampus
Source: Commun Biol. 2021 Dec 14;4:1394. doi: 10.1038/s42003-021-02917-1 (PMC8671411; doi:10.1038/s42003-021-02917-1)
Supplement: Supplementary file 9 — Supplementary Data 7 [file 42003_2021_2917_MOESM9_ESM.xlsx]

## Sheet: Sheet1
Row	FWithin	FOutside	NWithin	NOutside
Cell1	-0.0792396	0.0657312	-0.0947603	0.015862
Cell2	-0.0376821	-0.0411824	-0.0593918	0.0704739
Cell3	-0.179287	0.0205017	-0.0399108	0.0120762
Cell4	0.0427773	-0.0245747	0.134882	0.0136917
Cell5	0.044604	-0.00210742	-0.0407748	-0.0299039
Cell6	-0.0148397	-0.166816	0.0152998	-0.0845175
Cell7	-0.0771359	0.126515	0.0467099	0.00172869
Cell8	-0.0280118	0.0407526	0.0657122	-0.0672743
Cell9	-0.135153	0.115343	0.0550002	0.00401507
Cell10	0.0851786	0.0879075	-0.0864119	-0.0553915
Cell11	0.0756386	0.0174351	-0.0517168	-0.0932661
Cell12	0.0115476	-0.0235945	0.136704	0.0129694
Cell13	0.0966556	-0.0571924	0.100392	0.00197028
Cell14	0.161477	0.185225	0.09747	-0.0252803
Cell15	0.0559164	-0.102218	-0.0639846	-0.0711695
Cell16	0.0453851	-0.0412883	-0.138502	0.0191974
Cell17	-0.11718	-0.0364286	0.0104927	-0.0248897
Cell18	0.141188	0.0567926	0.0443732	0.0298389
Cell19	0.0840093	-0.192392	-0.081243	-0.00803491
Cell20	0.173039	0.00360692	-0.14195	-0.0404883
Cell21	-0.00219551	-0.141657	-0.0788623	-0.130531
Cell22	-0.0932504	0.128091	0.025281	-0.024711
Cell23	0.0927393	-0.0114578	-0.0973658	-0.0136056
Cell24	0.0178027	0.0134599	-0.0593494	0.127968
Cell25	-0.0265215	-0.00141591	0.0432596	0.0764222
Cell26	0.00964067	-0.0858182	-0.011221	0.155708
Cell27	0.0547095	-0.116928	0.08092	-0.0291508
Cell28	0.0074728	0.0766177	0.102521	0.0210679
Cell29	0.0598975	-0.0667846	0.0499588	-0.037132
Cell30	0.0454281	-0.129063	0.0733059	-0.0592655
Cell31	0.043235	0.130041	-0.0317636	-0.0303047
Cell32	-0.000928662	0.150712	0.0948574	-0.0243378
Cell33	0.0321936	-0.031239	-0.0502926	0.0387421
Cell34	0.0590399	0.0589352	-0.0915234	0.0972478
Cell35	0.032491	0.0127063	-0.114178	0.0700911
Cell36	0.0543705	0.0978557	-0.0296841	-0.0731233
Cell37	0.181961	0.0503972	0.0495402	0.0704592
Cell38	0.152663	0.00824503	0.112611	0.0251475
Cell39	0.0565439	0.0328983	-0.0431801	-0.0616383
Cell40	-0.0514853	0.131841	0.170849	0.0313204
Cell41	0.0334383	0.0483649	-0.00427183	0.0703865
Cell42	0.0638067	0.11163	0.0934607	-0.126537
Cell43	0.0573069	0.0728463	-0.00744078	-0.0393103
Cell44	-0.0179921	0.0055072	-0.034215	0.134692
Cell45	0.0612052	0.0360432	0.0384324	-0.0348171
Cell46	0.113908	0.0513759	-0.0417167	-0.0218811
Cell47	0.0681298	0.167966	-0.13395	0.0395392
Cell48	0.0449112	0.172783	0.126729	-0.0691003
Cell49	0.0668784	0.167478	-0.00585026	0.0109549
Cell50	0.0219241	0.0690261	0.0861847	0.0953463
Cell51	-0.00981976	-0.105047	0.0344876	0.0357548
Cell52	0.0529125	-0.0212323	-0.135111	-0.0393193
Cell53	0.0631362	-0.00990426	0.00357664	-0.0456902
Cell54	0.022472	-0.0558867	-0.0469055	-0.0558286
Cell55	0.0555289	0.00868022	0.0188753	-0.0476034
Cell56	-0.00780176	-0.0509749	-0.183076	0.0409166
Cell57	-0.0262391	0.0257355	-0.0817104	0.0103977
Cell58	0.130549	9.93592e-05	-0.100571	0.00674966
Cell59	0.0410744	-0.0542446	0.0708402	0.0410013
Cell60	0.0583333	0.0204934	-0.099031	-0.0561829
Cell61	0.0660127	-0.0283313	-0.109507	0.0807992
Cell62	-0.0475388	-0.102199	-0.0181373	0.0186683
Cell63	0.0613301	0.0683315	0.0407202	0.00955661
Cell64	0.159895	-0.0290891	0.0476701	-0.0066426
Cell65	0.00148554	0.00894461	-0.0442095	-0.0478542
Cell66	0.0326981	0.109199	-0.046951	0.0498215
Cell67	0.175487	0.0239543	0.0401865	-0.00417998
Cell68	0.061547	0.199545	-0.00124527	0.154067
Cell69	0.0099705	0.00207847	0.126182	-0.0947425
Cell70	-0.0800677	-0.0184116	0.0284839	-0.0848639
Cell71	0.168383	-0.0232507	-0.0418197	0.0419201
Cell72	0.0255305	0.00820538	0.0095785	-0.0519627
Cell73	-0.0337606	-0.0236723	-0.142148	0.141664
Cell74	0.117364	-0.09125	0.0214247	-0.0625533
Cell75			0.031119	0.0274599
Cell76			-0.00757007	-0.106343
Cell77			0.102557	-0.0285025
Cell78			0.0985842	0.0916867
Cell79			0.0339992	-0.0445516
Cell80			0.245742	0.0913652
Cell81			-0.109741	0.0195707
Cell82			-0.0300221	-0.0435627
Cell83			0.0442856	-0.0710456
Cell84			0.164119	0.0868749
Cell85			-0.0442259	0.0510359
Cell86			-0.0215428	0.117216
Cell87			0.0552976	-0.0813624
Cell88			-0.075408	0.0658263
Cell89			0.0852417	0.12522
Cell90			0.0587252	0.0273837
Cell91			-0.0594369	-0.101002
Cell92			0.0459627	0.068632
Cell93			0.0373489	0.124533
Cell94			-0.0447551	0.0902441
Cell95			0.0652694	-0.0240654
Cell96			0.0175412	-0.0657339
Cell97			0.0303269	0.0324679
Cell98			0.0137209	-0.183663
Cell99			-0.0241897	0.0669786
Cell100			-0.0325193	0.00291596
Cell101			0.199358	-0.0891395
Cell102			-0.126853	0.107465
Cell103			0.0431246	-0.0420941
Cell104			0.0428302	0.147811
Cell105			-0.0137731	0.129146
Cell106			0.105957	0.0530839
Cell107			0.0538212	0.0210393
Cell108			-0.00308434	-0.0268341
Cell109			0.0323983	-0.117423
Cell110			-0.0828341	-0.0637277
Cell111			-0.0313146	0.013463
Cell112			0.0507059	0.0245406
Cell113			-0.10625	-0.00295596
Cell114			-0.0743257	0.00217576
Cell115			0.11231	0.0466413
Cell116			-0.00951056	-0.0380833
Cell117			0.0768267	0.0698848
Cell118			0.0922427	0.0337814
Cell119			-0.167838	-0.0378245
Cell120			0.0204538	-0.0115901
Cell121			0.00308164	-0.0344692
Cell122			-0.14017	-0.18107
Cell123			0.0804267	0.0243866
Cell124			-0.0273475	-0.0987645
Cell125			-0.104367	-0.00551834
Cell126			0.0148674	-0.155156
Cell127			0.121459	-0.0534268
Cell128			0.138132	-0.0676246
Cell129			0.0595127	-0.130977
Cell130			-0.237186	-0.166369
Cell131			-0.070781	-0.0346674
Cell132			0.144776	0.0554178
Cell133			0.0430566	0.00619271
Cell134			0.0344361	0.0383338
Cell135			0.0374074	-0.037673
Cell136			0.0771463	-0.109159
Cell137			-0.0461934	-0.202965
Cell138			0.0658297	-0.138836
Cell139			0.0273823	-0.0881083
Cell140			0.0135211	-0.104046
Cell141			-0.117572	-0.127445
Cell142			0.0432401	0.0153736
Cell143			0.0118484	-0.120637
Cell144			0.0249145	-0.0473125
Cell145			0.0171791	0.126228
Cell146			-0.0143419	0.0492493
Cell147			0.0201893	-0.0454648
Cell148			0.00648772	0.130612
Cell149			0.0737352	0.036101
Cell150			0.0788619	0.0892076
Cell151			0.0880964	0.0124783
Cell152			0.0409124	-0.00492854
Cell153			0.0800814	-0.049046
Cell154			0.0391535	0.0304434
Cell155			0.0927607	-0.0648723
Cell156			0.0648384	0.13194
Cell157			0.0224983	-0.0202209
Cell158			0.0607477	0.159105
Cell159			0.0175748	-0.0273517
Cell160			0.0010604	0.0250053
Cell161			0.0337455	-0.0132767
Cell162			0.103931	0.11761
Cell163			-0.0234978	-0.0532063
Cell164			0.125087	0.0645598
Cell165			0.0213698	-0.0331709
Cell166			0.0340601	-0.0125383
Cell167			-0.0303148	-0.0439764
Cell168			0.0428944	-0.0404976
Cell169			0.0577756	0.0280128
Cell170			0.134338	-0.0337214
Cell171			-0.0105197	-0.0658694
Cell172			-0.0370751	-0.0460053
Cell173			0.0635012	0.0201735
Cell174			0.116555	0.0236951
Cell175			-0.0810651	-0.0288739
Cell176			0.0655927	0.0201881
Cell177			0.00466565	0.00195657
Cell178			-0.00384399	0.0463572
Cell179			0.13754	-0.00249127
Cell180			-0.0182131	-0.0400544
Cell181			-0.0493262	0.091929
Cell182			0.0869196	-0.0179479
Cell183			0.0691684	-0.0122283
Cell184			0.0433924	0.0392451
Cell185			0.071234	0.0603459
Cell186			0.0829289	0.0362014
Cell187			0.106348	0.0602669
Cell188			0.0802715	0.0821293
Cell189			0.0169848	-0.0622426
Cell190			0.040641	0.0600022
Cell191			-0.0128032	0.0270024
Cell192			-0.00368259	0.0118062
Cell193			-0.00534898	-0.0108414
Cell194			0.0310344	0.0554134
Cell195			0.0623351	-0.0313378
Cell196			-0.103976	-0.0285699
Cell197			0.0693572	-0.0138348
Cell198			0.111392	0.089983
Cell199			0.0328926	0.0415911
Cell200			0.0591172	0.0680567
Cell201			-0.137104	0.0222187
Cell202			0.0635345	0.0165708
Cell203			-0.0281559	-0.00604589
Cell204			0.00509695	0.00436988
Cell205			0.0248415	0.145471
Cell206			0.0206994	0.0613956
Cell207			0.00640295	-0.0093273
Cell208			-0.0388577	-0.0116502
Cell209			-0.00335787	0.0585403
Cell210			-0.0183198	0.00654233
Cell211			-0.0150328	-0.00545322
Cell212			0.0237655	0.0473764
Cell213			0.0550161	0.0162156
Cell214			0.0339372	0.0991305
Cell215			-0.0198637	-0.00997637
Cell216			-0.0462261	0.0557091
Cell217			0.130793	0.054611
Cell218			0.000333537	-0.0301082
Cell219			-0.039179	-0.0374157
Cell220			0.068423	0.0371086
Cell221			0.0113565	0.0749247
Cell222			0.0595587	-0.0842112
Cell223			0.0396371	0.0479883
Cell224			0.0605046	0.106257
Cell225			0.117048	0.0748429
Cell226			0.0023131	0.0130295
Cell227			0.0214385	0.111578
Cell228			0.0606482	0.0431639
Cell229			-0.0361689	0.101299
Cell230			0.0842205	0.102468
Cell231			0.0586542	0.0186345
Cell232			0.0422512	0.00624108
Cell233			-0.0188418	0.0291916
Cell234			-0.0606185	0.0238485
Cell235			0.00796505	0.136221
Cell236			0.0565746	0.211848
Cell237			-0.167453	-0.0627265
Cell238			0.0640863	0.0585619
Cell239			-0.0348733	0.0233968
Cell240			0.118293	-0.00129661
Cell241			0.043396	0.0160872
Cell242			0.0723651	-0.0745624
Cell243			0.0767215	-0.0360669
Cell244			0.0547851	-0.00150211
Cell245			-0.0293083	-0.168613
Cell246			0.0653146	0.0393845
Cell247			-0.0248834	-0.0473644
Cell248			0.0798877	-0.0246626
Cell249			-0.0316395	-0.0459899
Cell250			-0.0703405	-0.108707
Cell251			-0.0388308	0.0431712
Cell252			0.106619	-0.015549
Cell253			0.0108659	0.075665
Cell254			-0.041809	-0.062948
Cell255			-0.00741419	-0.0641181
Cell256			0.0337471	0.0793104
Cell257			-0.0101638	-0.055701
Cell258			-0.0803697	-0.0494379
Cell259			-0.0903076	0.0792385
Cell260			-0.0207769	0.112259
Cell261			0.0671288	-0.0694645
Cell262			0.0584794	0.0478537
Cell263			0.114794	-0.00832646
Cell264			-0.0761863	-0.0572929
Cell265			0.0391232	-0.0325195
Cell266			-0.106875	-0.123674
Cell267			-0.00721283	0.00925922
Cell268			-0.052219	-0.101354
Cell269			0.0905204	-0.0369056
Cell270			0.0706458	-0.0662586
Cell271			0.0965399	0.0816614
Cell272			0.0934974	-0.00387045
Cell273			-0.129258	-0.0719026
Cell274			-0.0295665	-0.0421894
Cell275			-0.0213416	-0.0190406
Cell276			0.012731	0.0393807
Cell277			0.000538673	-0.0438443
Cell278			0.223049	-0.0152041
Cell279			-0.157244	-0.0088249
Cell280			-0.0127257	-0.0750449
Cell281			0.00587982	0.0726821
Cell282			0.178653	0.0673793
Cell283			-0.0368319	-0.00921112
Cell284			-0.0919792	-0.0052607
Cell285			-0.0365648	0.0997986
Cell286			0.129961	-0.013793
Cell287			0.0255473	0.0721723
Cell288			0.0735806	0.0375172
Cell289			0.0419303	0.111368
Cell290			0.135979	0.116493
Cell291			-0.105205	0.0390025
Mean	0.0363067	0.0149222	0.0143881	0.0036595
SEM	0.00847511	0.00985194	0.00875675	0.00813088
