# Supplementary material for: Encoding of facial features by single neurons in the human amygdala and hippocampus
Source: Commun Biol. 2021 Dec 14;4:1394. doi: 10.1038/s42003-021-02917-1 (PMC8671411; doi:10.1038/s42003-021-02917-1)
Supplement: Supplementary file 10 — Supplementary Data 8 [file 42003_2021_2917_MOESM10_ESM.xlsx]

## Sheet: Sheet1
			Eye Fixation								Mouth Fixation
isAmyg	isHipp	isFeatureSelective	'warm'	'critical'	'competent'	'practical'	'feminine'	'strong'	'youthful'	'charismatic'	'warm'	'critical'	'competent'	'practical'	'feminine'	'strong'	'youthful'	'charismatic'
0	1	0	-0.0231222	0.0396374	-0.00134865	0.0417312	0.0295295	0.063197	0.0195344	-0.0641316	-0.0193222	0.145524	-0.00936238	0.0115079	-0.0199819	-0.00553079	-0.00654775	-0.0833787
0	1	1	0.0734048	-0.0542497	0.0748455	0.0983467	0.0445917	0.0787309	0.0278155	-0.0339185	-0.0445378	0.039465	-0.0640401	-0.0718049	0.0662462	-0.0790457	0.0667948	-0.0189781
0	1	0	0.0434315	-0.0290864	0.0750037	0.0594648	0.108794	0.0645201	0.0103948	0.0378401	0.0199438	0.094199	-0.04317	-0.0307426	0.118336	-0.0502014	0.0540072	0.00177523
0	1	0	0.0442749	-0.0848629	-0.0413498	0.0501169	0.0508597	0.0755155	0.0418758	0.0231906	-0.0510773	0.0394084	-0.0802781	-0.0888831	0.059096	-0.0754088	0.0659558	-0.0316538
0	1	1	0.0486357	-0.0788205	-0.0182121	0.0308152	0.00425797	0.0716619	0.0769183	-0.0282502	-0.0695244	0.0522824	0.0168447	-0.140819	0.00912255	-0.0949336	0.0363874	-0.00294428
0	1	0	0.0533792	0.0252096	0.0166617	0.0512566	0.0332195	0.0966002	0.0766181	-0.0332298	-0.00689539	0.0704875	-0.0699854	-0.0252226	0.0723961	-0.0495799	0.0725235	-0.010098
0	1	0	0.0341074	-0.0842892	0.004088	0.0506537	-0.00795609	0.0321334	-0.00975962	0.0501611	-0.0603435	0.116837	-0.0682713	-0.0127729	0.0729815	-0.0163576	0.0490719	-0.0789553
0	1	0	-0.00039594	-0.0206124	0.0202877	0.0719098	0.000578841	0.09098	-0.0244213	-0.0479353	-0.0619961	0.0640207	-0.0170115	-0.0686897	0.0228637	-0.0734093	0.0237946	0.000745699
0	1	0	0.0581058	-0.0102815	0.0227877	0.0985214	-0.0445646	0.0569445	-0.00887568	0.0496581	0.0319343	0.034154	0.0505285	0.0579936	0.0604805	-0.0344634	0.18971	0.02743
0	1	0	0.0032154	0.083051	0.0252999	0.0938525	-0.0552722	0.128691	-0.0308257	-0.00579945	0.010526	0.031174	-0.00708117	-0.0197319	0.0046963	-0.0571378	0.0444367	-0.0491028
0	1	0	0.0194033	0.0340431	0.0721163	0.0856723	-0.0691134	0.0606106	-0.0560655	0.0155941	-0.0695542	0.0839782	-0.0797286	0.0295136	-0.0547387	0.070811	-0.0499696	-0.121427
0	1	0	0.0458878	-0.116745	0.0345867	0.0452462	0.0434132	0.0171679	-0.0191127	0.00191517	-0.0587122	0.0884296	-0.172844	-0.11575	-0.0802543	-0.0545551	-0.0271298	0.0195264
0	1	0	0.104722	-0.0339513	0.0218268	0.115487	0.0970544	0.0428815	0.0642522	0.0292222	-0.0536684	-0.0165456	0.0183674	-0.0375004	0.07633	-0.0472644	0.0950075	-0.00148675
0	1	0	-0.0453351	0.0433419	-0.0420787	0.110524	-0.0333093	0.200527	0.00154759	-0.0427612	-0.115389	0.0918149	-0.0516778	-0.0772225	0.0278535	0.0366607	0.0294815	-0.127667
0	1	0	0.0357285	-0.0151109	-0.0501429	0.0710406	-0.0784048	0.0941986	0.0171097	0.0277529	-0.0340744	0.16134	-0.0463316	-0.0187137	-0.0240694	-0.0120414	0.0081649	-0.0718642
0	1	0	0.0265364	0.00973624	0.0400684	0.0851707	0.0640598	0.0723117	-0.00404979	-0.0194813	-0.067219	0.0961887	-0.0872384	-0.0851637	0.0465626	-0.0712788	0.0749959	-0.0424469
0	1	0	0.0178471	0.00267667	0.0317948	0.0462249	0.0478855	0.0883098	0.0469422	-0.0174997	-0.0586022	0.0707865	-0.10655	-0.166036	0.0690633	-0.13824	0.0328372	-0.0205465
0	1	0	0.0810049	-0.0235449	-0.0557387	0.0682706	0.00255323	0.100336	0.0393687	0.0291331	-0.0247764	0.0733541	-0.0315128	-0.0894776	0.108979	-0.146791	0.0698666	0.023726
0	1	1	0.0563797	0.0360677	0.0524887	0.0811185	0.0813386	0.0142934	0.00234687	0.10255
0	1	0	0.0076888	-0.0649492	0.0179013	0.0494205	0.0552326	0.062817	-0.0297907	-0.00538802	-0.0175753	0.0747963	-0.0441382	-0.00467983	0.00654639	-0.0179567	-0.000221335	0.0116535
0	1	0	0.0150817	0.0289741	-0.0286107	0.0660531	-0.00627379	0.159897	0.0275807	-0.020819	-0.106313	0.11234	-0.0293834	-0.0478945	0.0532855	-0.0270258	0.0705082	-0.0805775
0	1	0	-0.00601793	0.0962259	0.00048355	0.0409786	-0.00503179	0.129007	0.0168287	0.00984875	-0.024196	0.115578	0.0900259	0.00308923	0.0858406	-0.0183127	0.0662232	0.0436517
0	1	0	0.0455593	-0.00940573	-0.00195915	0.0976308	0.0499137	0.106992	0.0457807	-0.0101796	-0.0259809	0.0898788	-0.0453367	-0.0829793	0.0503514	-0.110881	0.0243506	0.0254099
0	1	0	-0.0166197	0.0219085	-0.0950395	0.0729752	-0.0920854	0.10479	0.00819752	0.0334597	-0.0331338	0.0424238	-0.00234806	-0.0479327	-0.0836893	0.0207615	-0.0329237	0.011215
1	0	0	-0.00232111	-0.0689606	-0.0707623	-0.01603	-0.0957825	0.0314071	-0.010832	0.0084629	-0.0735242	0.0954631	-0.0502468	-0.0433877	0.0450163	-0.00493594	0.0103992	-0.0831506
1	0	0	-0.000309398	0.0778717	-0.0802215	0.0573791	-0.121528	0.0871818	0.00321114	0.016971	0.0118794	0.0957001	0.0426735	-0.0509621	0.0444553	-0.074945	-0.146475	-0.0248006
1	0	0	0.0442956	0.0628099	0.0318705	0.0775154	0.0428415	0.00249216	-0.0116638	-0.0126009	-0.0257952	0.145317	0.017511	-0.0209399	0.0473673	-0.0658883	0.0193086	-0.0728679
1	0	0	0.0263234	0.0283283	0.018079	0.107557	-0.0141049	0.147218	0.0243164	0.0137569	-0.0541115	0.122961	-0.0395481	-0.0269373	0.0854985	-0.0778991	0.100693	-0.0555335
1	0	0	0.0406942	0.0548844	-0.0214626	0.0895219	-0.0416827	0.135466	0.0513335	0.00341606	-0.0152439	0.102671	-0.00202375	0.00454629	0.053728	-0.0545041	0.103116	-0.0377066
1	0	0	-0.0408869	0.0398408	-0.0183672	0.0371737	0.00150236	0.093773	-0.04121	-0.0244293	-0.0910053	0.10847	-0.143355	-0.0512161	0.00362998	-0.0214984	-0.0089562	-0.0856263
1	0	0	0.0512627	-0.022627	-0.0347072	0.0698582	-0.0636179	0.129192	0.0203726	0.019991	-0.0555202	0.136122	0.0317112	-0.0295552	0.0826405	-0.0587177	0.0210239	-0.0847833
1	0	0	-0.0401588	0.0253784	-0.082673	0.0265615	-0.0994914	0.0914464	-0.00709692	-0.0335737	-0.0757101	0.0933057	-0.0367772	-0.0413029	0.00737236	0.0269818	0.0209387	-0.0421028
1	0	0	0.0150715	0.0223856	0.0306899	0.0719962	-0.0383914	0.109097	-0.00807246	-0.00291722	-0.0253828	0.110074	-0.020164	-0.0946544	0.0450354	-0.11152	0.0577698	0.0381783
0	1	0	0.0122886	0.0475084	0.0800728	-0.0132653	0.0626628	0.00753359	0.0289801	-0.0466744	-0.0449665	-0.0237244	-0.0516604	-0.00977977	-0.0117667	-0.0120183	0.0434819	-0.033893
0	1	0	0.00210808	-0.0137411	0.0127434	0.00457686	0.0126011	0.0483364	-0.00768097	-0.00810448	-0.0529583	0.0654756	-0.0420022	-0.0514673	0.0121394	-0.0373111	0.0245304	-0.0252019
0	1	0	-0.0291312	0.0846766	0.0862931	-0.0352767	0.00991125	0.0340713	0.0288121	-0.083202	-0.0790145	0.0578182	-0.0340305	-0.0363717	-0.0185035	0.0360429	0.0426388	-0.039194
0	1	0	-0.0623666	0.0556254	-0.0160781	-0.0248851	-0.00287839	0.0820268	-0.019012	0.0379904	-0.0311367	-0.0419252	-0.0277363	0.0207955	-0.072768	0.0998685	0.0637012	0.0535707
0	1	0	-0.0987782	-0.00872361	-0.0272871	0.0420337	-0.0905205	0.104826	-0.0745183	0.036224	-0.0231168	0.0189296	-0.00588881	0.00499778	-0.021155	0.0103239	0.0408314	-0.0181229
0	1	0	0.00621868	-0.0381994	0.0390773	0.100805	-0.00701433	0.13116	0.0170565	-0.00464438	-0.0539115	0.108395	-0.11192	-0.0150564	-0.0721532	0.0205861	0.033782	-0.00960064
0	1	0	0.0319473	-0.023864	0.0548061	0.119732	0.0358113	0.139321	0.069477	-0.0387981	-0.0476811	-0.0257151	0.00292662	-0.0622843	0.0591743	-0.0975383	0.126395	0.0697049
0	1	1	-0.0321386	-0.187967	0.0675725	0.108489	-0.147391	0.157248	-0.000946517	-0.0367327	0.0907944	0.0315779	0.0559042	0.0455897	0.0205803	0.0420363	0.00844793	-0.0183595
0	1	1	-0.0531636	-0.1089	-0.0674306	0.0740025	-0.103131	0.110375	-0.0471619	-0.132143	0.0831444	0.0564624	-0.0291394	0.0709071	0.0814724	0.0126102	0.0535586	-0.0947592
0	1	1	0.0122409	-0.00510926	0.010096	0.0638751	0.0334593	0.0678951	0.016545	-0.0675334	-0.0218975	0.0161631	-1.45503e-05	-0.0900212	0.0301241	-0.0403061	0.0674898	-0.0119777
0	1	0	-0.0617097	-0.0892355	0.0448403	-0.0152497	-0.139188	0.153997	-0.0637525	-0.0964511	0.0831444	-0.026085	0.00880252	0.039862	0.0133669	0.070811	0.105323	0.065247
0	1	1	-0.0571014	0.0231962	-0.105222	0.0402804	-0.0664163	0.0509884	-0.101592	-0.108609	0.0748946	0.00352853	0.0255716	0.0435416	-0.00453891	0.0787	0.161701	0.0773356
0	1	0	0.086235	-0.0270812	-0.028469	0.0861526	0.0875062	0.112487	0.069634	0.100802	0.0831444	-0.026085	0.00880252	0.039862	0.0133669	0.070811	0.105323	0.065247
0	1	1	0.0524823	-0.0212343	0.0326787	0.0551953	-0.0125955	0.103959	-0.0263007	-0.0125963	0.0712733	0.000543042	0.0201006	0.0070582	0.0195453	0.0449766	0.141043	0.0466024
0	1	1	0.051594	-0.0255925	-0.0205515	0.0906833	0.010166	-0.0319744	-0.0820368	0.0408559	0.0226657	0.0174099	0.0161065	-0.032431	0.0126566	0.0164598	0.13352	0.0339096
0	1	0	0.0362934	-0.132266	0.0370191	0.113665	-0.0247213	0.0611559	0.120411	0.0901021	0.0831444	0.0564624	-0.0291394	0.0709071	0.0814724	0.0126102	0.0535586	-0.0947592
0	1	1	-0.0190013	-0.218691	0.0207835	0.137067	-0.121362	0.159474	0.0195894	0.0117064	0.064607	0.00855229	0.0803701	0.0177075	-0.0169988	0.0429905	-0.0171414	0.02632
0	1	0	-0.0873806	-0.128761	-0.126495	-0.0478704	-0.0985482	0.0886068	-0.0013573	-0.189701
0	1	0	0.0293844	-0.10085	-0.0234759	0.0911521	-0.0204644	0.0548583	0.0798681	0.0231845	0.0237315	0.052721	0.0503472	0.0347749	-0.0230305	0.0484443	0.17358	0.0490648
0	1	0	-0.102701	0.00193522	-0.00608137	0.0479382	-0.1094	0.0632043	-0.0553394	-0.0290984	0.0213493	0.0479538	0.0494272	0.0145884	-0.00572364	0.0344814	0.17247	0.0381989
0	1	0	0.0594316	0.0507475	0.0386513	0.0829015	-0.0833161	0.0477964	-0.00906687	-0.0439034	0.0695089	0.00105268	0.0564898	0.0133864	0.0660649	0.0329546	0.169359	0.0228313
0	1	0	0.10905	-0.0682177	-0.063022	0.0619895	-0.0657042	0.168072	0.137031	0.0161556	0.0689478	-0.0316262	-0.0440575	0.0345309	-0.00182141	-0.0408503	0.129835	0.00135135
0	1	0	0.0838365	-0.029132	-0.0744008	0.0781477	-0.0505099	0.0465982	0.0200875	-0.021093	0.0496411	-0.059019	-0.0976847	0.0203682	-0.02226	-0.0779251	0.0332777	-0.0200163
0	1	1	0.0832292	-0.0688076	-0.0169436	0.0434389	-0.0658066	0.169418	0.0502291	-0.0241971	0.109111	0.0344048	-0.0468567	0.0863285	0.0751694	-0.00191117	0.0927649	-0.0869614
0	1	0	0.145784	-0.0817891	-0.0106684	0.102857	-0.0891585	0.123351	0.04937	0.00531431	-0.0362264	0.0296983	-0.0183531	-0.0744202	-0.00386261	-0.0722658	0.0811587	-0.02595
0	1	0	0.0226139	-0.00371711	0.0423956	0.12149	-0.0609821	0.106714	0.0144662	0.00874353	0.0859994	0.00227895	0.0290412	0.0677338	-0.0128592	0.0953371	0.165254	0.0878459
0	1	0	-0.0821592	-0.0960773	-0.0628973	-0.0675022	-0.0350717	0.0817933	0.0260355	-0.0766237	0.0937915	-0.0758235	-0.0475349	0.0331388	0.0517783	-0.0499634	0.0714565	-0.023093
0	1	0	0.0408772	-0.0186672	-0.0424951	0.0562004	0.0110652	-0.0297799	0.00587826	-0.0913099	0.0729352	0.013372	0.0116404	-0.0114466	0.124035	-0.0143527	0.108405	-0.065785
0	1	0	0.0691725	-0.153257	-0.0206033	0.0428475	-0.0745023	0.085905	0.0402862	-0.0184443	0.108534	0.00470027	0.0673741	0.055512	0.0876457	0.0916754	0.162868	0.0801209
0	1	0	0.0180384	-0.0924103	-0.0108878	0.088036	-0.0978134	0.101355	0.0340431	-0.0322258	0.0389719	-0.00806842	-0.00824152	-0.0191497	0.0374485	-0.0218617	0.14	0.0221598
0	1	0	0.0456346	-0.0700091	-0.0309925	0.0894491	-0.0311983	0.0720974	-0.0158463	-0.0502751	0.124512	0.0364851	0.0165281	0.0776897	0.0932524	0.0374679	0.0684682	-0.0681862
0	1	0	-0.0152923	-0.0985021	0.0514395	0.0677083	-0.0784684	0.0471197	0.0270994	-0.083125	0.0501309	0.0354401	0.0139355	0.0107955	0.0622892	0.0044473	0.0633586	-0.00524352
1	0	0	-0.0577967	-0.131195	0.0387495	0.0560042	-0.0536821	0.0850087	-0.0338799	0.0302383	0.0244516	0.0249522	0.0964744	0.00826237	0.0333648	0.0814731	0.0403489	0.100594
1	0	0	-0.0850193	-0.0294986	-0.0705488	-8.9963e-05	-0.0649799	0.0815302	0.0106354	-0.0954964	0.0831444	-0.026085	0.00880252	0.039862	0.0133669	0.070811	0.105323	0.065247
1	0	0	0.0691459	-0.135497	0.0151089	0.143566	-0.112479	0.139449	0.0055443	-0.0242673	0.0929529	0.0395931	0.0267498	0.0368367	0.0323873	0.0227628	0.160089	-0.00756376
1	0	0	0.0807418	-0.0470098	-0.0235909	0.107742	-0.160074	0.123678	-0.0246875	-0.0174098	0.131529	-0.0223593	0.0634573	0.0825431	0.0608336	0.0958493	0.20254	0.0678706
1	0	1	0.000490386	-0.0780912	0.0195059	-0.0183681	-0.033792	-0.00533163	0.0695724	-0.00749494	0.0941636	-0.0200677	0.0450995	0.042367	0.110914	0.0995556	0.115849	0.0871411
1	0	0	0.0911967	-0.162758	0.0153076	0.129301	-0.111225	0.193565	0.0518331	-0.0408187	0.0957212	0.0305908	0.0703471	0.0437111	0.0177665	0.0603582	0.0814875	0.0322679
1	0	0	-0.0100907	-0.0990629	0.0489017	0.0574871	-0.126304	0.0201243	-0.00634857	-0.045493	0.0323315	-0.0153802	0.0291036	-0.0573669	0.0940321	-0.0262815	0.0922206	-0.022239
1	0	0	-0.00372321	-0.122309	-0.073094	0.0114128	-0.148018	0.0785826	-0.0173067	-0.168192	0.109412	-0.0556756	0.00983283	0.0592026	0.0857214	0.0420935	0.128406	0.0638803
1	0	0	0.0825482	-0.133987	-0.00111431	0.132565	-0.117561	0.209616	0.0839323	0.00721674	0.112784	0.0186123	0.0504996	0.0484342	0.0905099	0.0718406	0.144021	0.0404188
1	0	0	0.017801	-0.200779	0.0953314	0.000467589	0.0188478	0.0479068	0.0283109	0.021158	0.00192051	-0.0177418	-0.0564424	-0.0657071	0.0104812	-0.084311	0.0630538	-0.0277829
0	1	0	-0.0120101	-0.103941	-0.0505756	0.0528897	-0.0892558	0.0174585	-0.0264146	-0.0735883	0.0477238	-0.0587589	-0.0986966	0.019422	-0.0228059	-0.0805026	0.0306164	-0.0219843
0	1	0	0.0432942	-0.0634298	0.0317337	0.0496115	-0.0705296	0.0715658	0.0197269	0.0328515	0.0258824	-0.0536007	-0.105023	0.00881682	-0.0274965	-0.103791	0.00179449	-0.0414238
0	1	0	-0.097225	-0.0866606	-0.07557	0.0551772	-0.081106	0.0106824	-0.047259	-0.0733801	-0.0116444	0.0455746	0.0586449	-0.000139543	0.0372679	0.0605335	0.103518	0.0859702
0	1	0	0.0143026	-0.121045	0.0310798	0.0797382	-0.0416177	0.171056	0.0689247	0.00324895	0.0906549	0.0560345	-0.0156492	0.0714603	0.0762633	0.018944	0.0492003	-0.0876755
0	1	0	0.0121854	-0.0682073	0.0581551	0.0973364	-0.00585262	0.00362672	0.0293071	0.00309114	-0.00510303	-0.0011513	0.126156	0.0723906	0.000498333	-0.0132715	-0.0623067	0.00177948
0	1	0	0.0258824	0.0564624	0.072039	0.00881682	-0.045658	0.0320105	0.0708133	0.02969	-0.0190062	-0.0258764	0.0110974	0.0368133	-0.114521	0.0597884	0.00259827	0.0966573
0	1	0	0.0181646	0.0282412	0.0714737	0.0240878	0.0225968	-0.0387853	0.02063	-0.0774697	0.0108016	0.0142486	0.0531051	0.00604865	0.0437476	-0.0727101	-0.0309225	0.0110667
0	1	0	0.0253179	0.0531252	0.0966261	0.0556949	-0.00651617	0.0549051	0.0848474	-0.0568547	0.0178412	-0.0279337	0.0179585	0.0549838	0.0600571	-0.0158802	0.0344888	0.0553779
0	1	0	-0.019883	0.0944442	0.0737036	0.0591986	-0.0369666	0.0744341	0.0274544	-0.111838	-0.0585592	0.0448099	0.0545206	0.0481352	0.0215047	-0.0430388	-0.012976	-0.0119409
0	1	1	0.0128689	0.0734693	0.0481594	-0.0334245	0.0121208	0.0146058	0.0819676	-0.105499	0.0285783	0.0148003	0.083642	0.040769	-0.0380184	0.0660283	0.0163264	0.00255476
0	1	1	0.0159449	0.01747	0.0512629	-0.0341146	0.0665429	-0.0482744	0.0167024	-0.000721258	-0.100333	0.0557614	0.0529836	-0.0227364	0.0396174	0.0318508	0.0021914	-0.111969
0	1	0	-0.00546685	0.110261	0.0744118	0.0593602	-0.0170706	-0.00267342	-0.0674336	-0.0290638	-0.00690502	0.0014962	0.0682353	0.064717	-0.0311991	0.0414988	0.00251971	0.0275068
0	1	0	0.044598	0.0351137	0.0242112	0.0367362	0.0341336	-0.0307308	0.00583214	-0.051628	0.00758012	-0.0560535	0.0755006	0.0509924	0.0192431	0.0152272	-0.0079774	-0.0195368
0	1	0	0.0803395	0.0081287	0.0579445	0.0581757	0.0919426	-0.0234216	0.0471378	-0.0229931	0.0263104	-0.0460767	0.0875042	0.0764088	0.088618	-0.010967	0.00276459	0.00785816
0	1	0	0.0496056	0.0568137	0.0572192	0.062099	0.019601	0.0165158	0.0244724	-0.062826	0.0292417	-0.00442535	0.0858758	0.0850946	0.0387972	0.0358455	0.0341771	0.0398643
0	1	0	0.00237453	0.0340126	0.00711378	0.0280822	-0.057232	-0.0631837	-0.0604994	-0.00416626	0.0311326	0.0311107	0.0687462	0.0410607	-0.0259641	-0.00434825	-0.0379532	0.0670247
0	1	0	0.0674344	-0.0409003	0.0250096	0.0816175	-0.0897931	-0.0254273	-0.0708644	-0.029978	-0.00920851	0.0346542	0.0703315	0.0285293	-0.0627193	0.0317829	0.0459205	0.00809447
0	1	0	0.050323	0.0361139	0.0650696	0.0493457	0.0625034	-0.00887705	0.0400132	-0.046597	0.0346686	-0.0152041	0.103028	0.0579311	0.0562043	0.0142083	0.00264881	0.01904
0	1	0	0.0469262	-0.0180872	0.0555876	0.0514598	0.0237008	-0.026057	0.0403778	-0.00722856	-0.0215375	-0.0238765	0.0737836	0.0439857	0.0486616	-0.0146821	0.0101206	-0.00826585
0	1	0	0.0487558	0.0744982	0.0642613	0.0200855	0.0311054	-0.0332201	0.0146391	-0.0652679	0.00396698	0.0298556	0.0768708	0.0833056	0.0169545	0.0478751	-0.00299007	-0.0211606
0	1	0	0.0787825	-0.0189894	0.0304133	0.0428799	0.0823604	-0.0295304	0.0354341	-0.0208803	0.0343883	-0.0129596	0.0782031	0.0437231	0.0561712	0.0188152	-4.59699e-05	0.0435478
0	1	0	0.0630593	0.0335747	0.0735781	0.0849885	-0.000836516	0.0177863	-0.000801315	-0.0136443	-0.000382337	-0.0224287	0.0438891	0.0743597	0.00465133	0.035235	0.00649688	0.00712471
1	0	0	0.0445999	0.0113186	0.055799	0.0115079	-0.0578783	0.0124609	0.0663499	0.0320349	-0.134924	-0.00758868	-0.00583139	0.00484129	-0.074338	0.118507	0.013527	0.0299821
1	0	0	0.0616708	-0.0581321	-0.100585	-0.0349839	0.0630507	-0.0639701	0.0100912	0.0263165	-0.0305352	-0.0221347	0.0331006	0.0538204	0.0120918	0.0707878	0.0510155	0.0641096
1	0	0	0.0151783	0.000927035	0.02251	0.0220982	-0.0664937	0.0316714	0.0277394	-0.0201189	-0.134807	0.0254107	0.0134222	-0.0226745	-0.0336776	0.102548	0.0424122	-0.00576113
1	0	0	-0.0163564	0.076087	0.0906559	-0.0171293	-0.0395203	0.0227863	0.0698081	-0.0925795	0.000837869	0.0420235	0.0276524	0.0225902	-0.0530149	0.0796623	-0.00671564	-0.0599637
1	0	0	-0.0402747	0.0740944	0.0789963	-0.0234455	-0.0387256	0.0102088	-0.000126515	-0.0491344	-0.00676422	-0.0260933	0.0273485	-0.00848518	-0.0666723	0.0556922	0.0277864	-0.0479322
1	0	0									-0.0263191	0.0215881	-0.0513101	-0.0236385	-0.0485717	-0.0301629	-0.119614	-0.0820871
0	1	0	0.0249644	0.0733567	0.0500231	0.102462	0.0192059	0.0869862	0.0522775	-0.0855505	0.0515658	-0.0177485	0.04097	0.104287	-0.0469634	0.073489	0.0530352	0.0315819
0	1	0	0.0472657	-0.0272964	0.0132541	0.101685	-0.0129101	0.0683582	0.0354429	-0.00806597	0.0634611	-0.111286	0.100971	0.0886426	0.0482171	-0.0020074	0.041608	0.0526531
0	1	0	0.0934116	-0.0146541	0.0385666	0.040296	0.0647667	0.0473832	0.102373	-0.01306	-0.0587323	-0.0112969	0.0842964	0.00412674	-0.0258344	0.0269559	-0.0108999	0.00190677
0	1	0	0.0117576	-0.0451546	-0.0164019	-0.00120692	-0.0112591	-0.0690228	-0.0458737	-0.0479784	0.0327158	0.00905851	-0.0901925	-0.00210503	0.0370149	-0.0373184	-0.0191164	-0.057632
0	1	0	-0.0131659	-0.0434609	0.00789271	-0.0412528	-0.0170971	-0.0787881	-0.00582656	-0.00179711	-0.00798258	-0.00668737	-0.149229	-0.0199098	0.0154576	-0.0179354	-0.0376357	-0.0848376
0	1	0	-0.0164501	-0.067498	-0.0713474	-0.0798666	-0.0534149	-0.0949044	-0.0229106	-0.0670705	-0.00752266	-0.010491	-0.094473	0.0339759	-0.00914347	-0.00964086	-0.050827	-0.0488871
0	1	0	-0.0196438	-0.0406573	-0.00420585	-0.0319601	-0.06402	-0.0344587	-0.0215918	-0.00148386	-0.0525623	0.0675847	-0.120555	-0.119535	-0.0914352	-0.0723862	0.00132492	-0.048417
0	1	0	-0.00149852	-0.00670003	-0.020707	0.00942946	0.0210876	-0.103338	-0.0470391	-0.080134	-0.0150164	0.0437514	-0.097138	-0.0193965	-0.0362698	-0.00588928	0.0254423	-0.0412172
0	1	0	-0.00281077	-0.0714648	-0.081861	-0.0720437	-0.0575413	-0.0575713	-0.0332802	0.0141743	0.105711	-0.100819	-0.0271635	-0.0168027	-0.085116	0.0369699	0.079978	0.0484928
0	1	0	0.0358613	-0.15965	-0.0624849	0.0149684	-0.0667945	-0.064739	0.0124747	-0.0363146	0.142546	-0.0437208	0.0337493	0.0699386	0.0620674	-0.00411224	0.0790774	0.0979032
0	1	0	0.023273	-0.106723	0.0545024	-0.0197777	-0.00485419	-0.0688361	-0.00112264	-0.0342409	0.040968	0.0318777	-0.0335788	-0.0118054	-0.0510643	-0.00141438	0.0483285	-0.0188608
0	1	0	0.0340831	-0.158441	0.0677896	0.0430773	-0.0366336	-0.0338325	-0.13529	-0.0322603	0.0806778	-0.0158824	-0.0867961	0.0124057	-0.0762747	0.0365165	0.0776391	0.0409889
0	1	0	0.0240073	-0.036999	0.00768052	-0.0288795	-0.0335989	-0.0787016	-0.0416328	-0.0361903	0.0294704	0.0340849	-0.0780091	0.0175275	0.0644925	-0.0401987	-0.0226315	-0.0462171
0	1	0	0.00507918	-0.0566857	-0.016222	-0.0421836	-0.0258939	-0.0939155	-0.0604137	-0.033847	0.00400512	0.0225648	-0.115745	-0.00850261	0.0161623	-0.0249262	-0.0302601	-0.0891136
0	1	0	0.0131393	-0.0686124	0.0177349	-0.0480378	-0.0171401	-0.0964932	-0.0504007	-0.0249105	0.0478292	-0.0241602	-0.0928134	0.00335061	0.0013569	-0.00791859	-0.0080707	-0.062319
0	1	0	-0.148715	0.0965024	-0.0487549	0.0027846	-0.108186	0.0450037	0.0464109	-0.107285	0.117207	-0.0367715	0.0025848	0.0160015	-0.0128982	0.0546128	0.121666	0.112692
0	1	1	-0.0383116	0.0242937	-0.0447648	-0.0388082	0.00402103	-0.129918	-0.072531	-0.0283113	-0.0925095	0.0446174	-0.235785	-0.20157	-0.0754171	-0.145647	-0.060973	-0.113622
0	1	0	0.00856511	-0.0582696	-0.0723323	-0.0416247	-0.0681144	-0.0413847	-0.0773113	-0.0714451	0.024951	-0.110714	-0.041886	-0.0623102	-0.03596	-0.0110883	0.0383059	-0.0243705
0	1	0	0.00446306	-0.024465	0.0132032	-0.0265296	-0.000138561	-0.099311	-0.0668667	-0.037851	0.0250276	0.0181958	-0.0523264	0.0327291	0.0442686	-0.0361595	-0.022348	-0.0557434
0	1	0	0.00441941	-0.0578119	0.112671	0.0355722	0.0125056	-0.0330617	-0.038397	-0.0644103	0.0371891	-0.0441658	-0.0674531	0.0656412	0.0751531	0.0145446	-0.0289115	-0.0279515
1	0	1	0.0741232	0.0462959	0.00442891	0.0468645	0.0929289	-0.00816105	0.0471506	-0.00649532	-0.203166	0.166526	-0.332675	-0.239544	-0.0547387	-0.220193	-0.153498	-0.20143
1	0	0	-0.0133646	0.0765507	-0.0421454	-0.0263569	0.0171689	-0.0289008	-0.0115151	-0.14682	-0.0619207	0.0528262	-0.146514	-0.0856268	-0.00105439	-0.0676096	-0.0233087	-0.142425
0	1	0	0.0107189	-0.0731207	-0.0471134	-0.0714105	-0.00935634	-0.113144	-0.0446956	-0.0682068	-0.0241378	0.0108504	-0.161049	-0.0294659	0.00692714	-0.0300841	-0.0756507	-0.126927
1	0	0	-0.0896918	0.0925775	0.0470545	-0.0533091	-0.0281583	-0.0459145	-0.0864028	-0.0491645	-0.0391444	-0.0773694	-0.185872	-0.049231	0.0314105	-0.0951919	-0.16312	-0.0777857
1	0	0	-0.150897	0.152642	-0.0392468	-0.105135	-0.0591746	-0.0686843	-0.148888	-0.171731	-0.171194	0.160306	-0.316633	-0.202642	-0.0426029	-0.195408	-0.136316	-0.185998
1	0	0	-0.0976295	0.00612577	-0.167001	-0.142716	-0.092932	-0.147402	-0.075238	-0.134156	-0.0770294	-0.0440681	-0.127832	-0.113448	-0.047744	-0.0869489	-0.0907375	-0.176783
1	0	1	0.114573	-0.00404908	0.0809633	-0.00882093	0.137988	-0.0223342	0.0182265	0.0868027	-0.0503966	-0.0408768	-0.0305923	0.0157792	-0.063381	0.0847044	-0.125522	-0.147561
0	1	0	0.0211304	0.0452773	0.0463461	-0.0704588	-0.00890218	-0.0188273	-0.0373272	0.0141599	0.0330135	0.0579582	-0.00940429	0.0268367	0.116969	-0.0455165	0.0231838	0.0196956
0	1	0	0.0642374	-0.0660512	0.100857	0.0222994	0.0196146	-0.0446766	0.00135441	-0.00530425	0.000109131	0.0258497	-0.0669612	0.0203764	-0.0364863	0.00978614	0.00570968	-0.0743749
0	1	0	-0.00572489	0.0694774	-0.0239764	0.0675391	0.00321615	-0.0298201	-0.0430342	-0.0204926	-0.00274858	0.00143082	0.0973336	-0.0843186	0.026988	-0.0164902	-0.101734	-0.121427
0	1	0	-0.0692629	0.0458602	-0.102451	-0.115883	0.0542445	-0.145596	-0.0479011	0.053574	-0.00274858	0.00143082	0.0973336	-0.0843186	0.026988	-0.0164902	-0.101734	-0.121427
0	1	0	-0.0346593	0.0304989	-0.0966661	0.0506024	-0.0281476	-0.0493236	-0.028911	-0.0121243	-0.0312636	0.0196368	0.0171728	0.0107165	-0.0477018	0.0846326	-0.00325715	-0.0492246
0	1	1	-0.073959	0.117755	-0.18186	-0.00939374	-0.0373027	-0.113185	-0.0307837	0.0209646	-0.0877394	0.0901703	-0.0319481	-0.107469	-0.00996573	-0.00624555	-0.0444426	-0.128418
0	1	0	-0.0519778	0.0591245	-0.062132	0.0252047	0.0393859	-0.0743168	0.0188685	-0.0149433	-0.0921373	0.114936	-0.0363601	-0.0971943	0.00548049	-0.0333941	-0.0677632	-0.124135
0	1	1	-0.0500898	0.0405102	-0.0889969	0.020568	-0.0209685	-0.0792513	-0.00407981	0.00333671	-0.0103578	0.00623484	0.093519	-0.0745974	0.0127766	0.00610476	-0.0940631	-0.123638
0	1	1	-0.0956338	0.101001	-0.118007	-0.00962746	0.00523469	-0.0702661	-0.0449094	-0.0362856	-0.0894491	0.0935643	0.0162902	-0.114948	-0.00922903	-0.0168535	-0.0806714	-0.156724
0	1	0	-0.0649894	0.0510964	-0.0554104	-0.0507869	0.0483681	-0.14173	-0.0496765	0.074227	-0.00274858	0.00143082	0.0973336	-0.0843186	0.026988	-0.0164902	-0.101734	-0.121427
0	1	0	-0.0705709	0.0397647	-0.0504595	0.026088	0.0518236	-0.098399	0.000360594	-0.0249089	-0.0650043	0.0775629	-0.0242502	-0.0293451	-0.022273	0.0348877	-0.0332965	-0.0798906
0	1	0	-0.0965301	0.0565018	-0.0459135	0.0110961	-0.0177581	-0.0796697	-0.0644582	0.0435512	-0.0312636	0.0196368	0.0171728	0.0107165	-0.0477018	0.0846326	-0.00325715	-0.0492246
0	1	0	-0.125898	0.0420381	-0.085214	-0.0513308	-0.0783612	-0.103463	-0.0626441	9.56095e-05	0.0041369	0.0427649	-0.0896837	-0.0165051	0.0677739	-0.0417777	-0.0262738	0.00666903
0	1	0	-0.028763	-0.0471418	-0.0547876	0.0495636	0.044813	-0.0712184	0.00820527	-0.000275342	-0.0289657	0.0666142	0.0429371	0.00412339	0.0126208	-0.0138332	-0.0924626	-0.062964
0	1	0	-0.109237	0.0738397	-0.103615	0.0093297	-0.0357442	-0.063625	-0.0396451	-0.0664902	-0.0395705	0.0459264	0.0601169	-0.0694888	0.00235021	0.0119862	-0.0916478	-0.129923
0	1	1	-0.0390896	0.0140093	-0.0947899	0.0430559	-0.0449898	-0.0672788	-0.0554278	-0.0220926	-0.107081	0.101292	-0.00696513	-0.168743	-0.000831743	-0.0745885	-0.0658421	-0.162269
0	1	1	-0.105749	0.049226	-0.0893705	-0.00605307	0.0491167	-0.104241	0.00571919	0.0206967	-0.0791351	0.10642	-0.077059	-0.120941	0.0358809	-0.0659931	-0.0546301	-0.106308
0	1	0	-0.0977006	0.0213951	-0.0686921	-0.0124517	0.030822	-0.120218	-0.0601167	-0.0144529	-0.0979362	0.122703	-0.056491	-0.130833	0.0241001	-0.0815229	-0.0668237	-0.123915
0	1	1	-0.105432	0.110599	-0.188309	-0.0261988	-0.0573086	-0.0851187	-0.0306297	-0.0299	-0.104311	0.0993247	-0.0114521	-0.134059	-0.017533	-0.0239281	-0.055955	-0.154721
0	1	0	0.00966108	0.0458457	-0.059688	0.0330242	-0.0217074	-0.0955103	-0.0541113	-0.0817177
0	1	0	-0.0658093	0.0558857	-0.101522	0.0047518	0.0573528	-0.114391	0.023283	0.00681814	-0.0771066	0.103973	-0.0339084	-0.0679604	0.00557667	-0.015391	-0.063891	-0.104399
0	1	0	-0.0844227	0.0972395	-0.209745	-0.0331907	-0.0197947	-0.075217	-0.0250819	-0.0504638	0.0194355	0.00200101	-0.0284116	-0.0926777	0.0820433	-0.0467228	-0.058098	-0.0614007
0	1	0	-0.0770163	0.0543563	-0.0766323	-0.00691713	0.0450043	-0.157412	-0.0167652	-0.0221978	-0.0563873	0.0895631	-0.0516888	-0.0866703	0.038534	-0.0409826	-0.0671021	-0.0955297
0	1	0	-0.0159174	-0.0507658	-0.0846658	0.0249919	0.0388266	-0.071707	-0.0318634	-0.0479632	0.0258824	0.00143082	-0.105023	-0.0532735	0.0814724	-0.0455907	0.00179449	0.0119116
0	1	0	-0.0493875	0.0578327	-0.147958	-0.0427682	0.0316415	-0.147669	0.0293192	0.00944344	-0.0589366	0.0806308	-0.081015	-0.147004	0.0581361	-0.0848521	-0.0506319	-0.103277
0	1	0	-0.0187912	0.00535506	-0.11092	0.0497587	-0.0452428	-0.0626963	-0.00805674	0.0901816	-0.0439816	0.0415763	0.00608072	-0.0740175	-0.00449288	0.0275221	-0.0466053	-0.108629
0	1	0	0.0734406	-0.0390422	-0.0396056	0.11062	-0.0632611	0.0416945	0.0951525	0.095608
0	1	0	-0.0402064	0.0758394	-0.109276	0.00159235	0.000957579	-0.0800783	-0.0154198	0.0437199	-0.0727467	0.0788319	0.0168059	-0.054842	-0.0257408	0.0272911	-0.0606355	-0.118052
0	1	0	-0.0613008	0.0220182	-0.0231357	0.0152457	0.01873	-0.0851316	-0.00340168	0.0175541	-0.0964686	0.105841	-0.0652968	-0.0997588	-0.00886868	-0.0174994	-0.029647	-0.109037
1	0	0	-0.0875568	0.0248662	-0.158045	-0.0218333	-0.086324	-0.0878151	-0.135646	-0.00948307	-0.0313796	0.0197747	-0.00384478	0.0295136	-0.0547387	0.0902113	0.0190492	-0.0236454
1	0	0	-0.0341397	0.0132712	-0.0773251	0.0283105	-0.0164688	-0.0387458	-0.139151	0.0106364	-0.027755	0.0173243	0.0504999	-0.0218543	-0.0308764	0.0663303	-0.0402149	-0.0867821
0	1	0	-0.143057	0.0813732	-0.235555	-0.143951	-0.0352009	-0.203774	-0.140765	0.00936321	-0.117273	0.111494	-0.054434	-0.146409	-0.0138754	-0.0746911	-0.0240876	-0.121427
0	1	0	-0.11074	0.120158	-0.192718	-0.143349	0.0139235	-0.165003	-0.0763942	-0.109635	-0.0313796	0.0197747	-0.00384478	0.0295136	-0.0547387	0.0902113	0.0190492	-0.0236454
0	1	0	-0.0182562	0.0642498	-0.055504	0.0117618	0.105648	-0.131375	0.0243267	0.00168985	-0.0810185	0.0779458	0.0236981	-0.0771455	-0.0310251	0.0218478	-0.0598075	-0.134448
0	1	0	-0.0528315	0.0376391	-0.0634012	0.0620185	-0.0271528	0.0472537	-0.0501372	-0.106138	-0.0497536	0.0681726	-0.116905	-0.130716	0.0569626	-0.0814443	-0.0130421	-0.0634493
0	1	0	-0.0401063	-0.0292505	0.0582778	-0.0177968	-0.00891642	0.0714545	-0.0618987	-0.0631924	0.0617417	-0.0840842	0.102932	0.019963	-0.133992	-0.0181073	0.0383984	0.112709
0	1	1	0.0224082	0.0234839	-0.0249213	-0.0566962	0.0985698	-0.000112631	0.0573286	0.00292524	0.136621	-0.0365561	-0.0304568	0.0169116	0.0628048	-0.0851949	0.117454	0.0936777
0	1	0	-0.0292739	0.0419112	0.0832133	-0.028806	0.0684193	-0.0624768	0.022517	-0.0763683	0.0648626	-0.0755693	0.0387763	0.00814516	0.12417	-0.13869	-0.0410996	-0.00794545
0	1	0	0.0238966	-0.0128413	-0.0435495	-0.0537114	0.134988	-0.023873	0.089993	0.0773902	0.0512049	-0.0167372	-0.0501031	0.000431399	0.0629482	-0.0620309	0.083854	0.16885
0	1	1	-0.128482	0.00142861	-0.0149371	-0.173371	0.0578341	-0.0210103	-0.0498787	-0.158642	0.0884522	0.0284027	0.0131523	-0.0184622	0.0811962	-0.0188159	0.154369	0.183202
0	1	0	-0.0320063	-0.0103897	-0.0571837	-0.087437	0.114762	-0.0576997	0.0341239	-0.00880217	0.137791	-0.110162	-0.0333297	0.0585584	0.0745876	-0.0850391	0.0871552	0.188353
0	1	1	0.0124163	0.0186303	0.0296326	-0.0175301	0.0632337	0.0141289	0.0773331	0.0176326	0.00346889	-0.0695399	0.0405268	-0.0221104	-0.0819494	0.0482696	-0.0132466	0.0638195
1	0	0	-0.080775	-0.00401926	-0.0728975	-0.110951	0.0717576	-0.0549164	0.0221759	-0.0631826	0.0794609	-0.0530505	-0.148226	-0.00153548	0.0277169	-0.115698	0.0636015	0.14827
1	0	0	-0.0461884	8.83531e-05	-0.0779617	-0.102012	0.0590234	-0.0573321	0.0408043	-0.0441573	0.0358732	0.0260029	-0.125014	0.0258151	0.127144	-0.123315	0.00547275	0.118453
1	0	1	-0.0534281	0.0397655	-0.0219199	-0.00677989	0.0270116	0.0286293	0.121752	0.0472112	-0.0180979	-0.0340055	-0.0101988	0.0049718	-0.0851197	0.0702569	-0.0515699	0.047535
1	0	0	-0.0373789	0.0568426	0.00205182	-0.0625599	0.176622	-0.115336	0.0375115	0.0141759	0.132227	-0.0416744	-0.0923058	0.0374949	0.0580539	-0.0769669	0.0825999	0.145807
1	0	0	-0.0645272	-0.00886832	-0.0343382	-0.163824	0.175495	-0.0708541	-0.00386428	-0.0599568	0.0686872	-0.0366923	-0.11842	-0.00952975	0.0550103	-0.0824919	-0.0218758	0.0982705
1	0	0	-0.0913725	0.00357018	-0.0723456	-0.127398	0.02089	-0.0389339	0.0106846	-0.0529004	0.132296	-0.130963	0.0376695	0.0846976	0.0665208	-0.00573825	0.0548306	0.128841
1	0	0	0.0258824	0.0564624	0.0467444	0.00881682	0.0814724	0.0126102	0.105323	0.065247	0.108013	-0.0432322	-0.0232083	0.0430619	0.0230716	-0.049785	0.0356874	0.0312394
1	0	1	-0.0736943	-0.000225058	-0.0447932	-0.106563	0.151547	-0.102882	-0.0257512	-0.049019	0.0377438	-0.0432389	-0.0815226	-0.0508882	0.0842686	-0.104115	0.0425702	0.0448589
1	0	0	-0.0366717	-0.0883796	-0.0778262	-0.0697233	0.0557169	-0.150992	-0.131399	-0.073613	0.0257241	-0.030566	-0.0426075	0.0292397	0.0562238	-0.069935	-0.0267377	0.0756038
1	0	0	-0.0950995	0.0215578	-0.092995	-0.121751	0.118826	-0.0570608	-0.0168097	-0.0813426	0.0585876	-0.0698566	-0.101027	0.0421629	0.0282251	-0.0386198	0.0677326	0.137899
1	0	0	-0.121646	0.00967421	-0.0761177	-0.114109	0.0569561	0.0429285	0.0294925	-0.0382542	0.0133615	-0.0792354	-0.108278	-0.0230024	-0.0920726	0.0285277	0.0372474	-0.00470312
1	0	1	-0.0716554	-0.000581666	-0.0262476	-0.045391	-0.021996	0.0645067	0.0713903	-0.019723	-0.00637883	0.0108219	-0.0347994	-0.0461628	-0.0941213	-0.0655176	-0.0708876	-0.032989
1	0	0	-0.0330469	-0.039873	-0.0596491	-0.123662	0.0625537	-0.0880409	0.0295596	-0.0317534	0.0697709	-0.0423101	-0.105014	-0.0249552	0.0418461	-0.137536	0.0560674	0.121994
1	0	1	-0.0694357	0.0444714	-0.059565	-0.0221384	0.0512644	0.050847	0.0183288	-0.0454582	-0.0437354	-0.0206455	-0.101556	-0.0256476	-0.0861772	0.0396684	-0.0588292	0.0137081
1	0	0	-0.0250269	-0.0278088	-0.106038	0.00715614	0.0451051	-0.0275892	0.0389647	0.085555	-0.0149833	-0.0235884	-0.0411062	0.01382	-0.108111	0.00472951	-0.0434519	-0.0313186
1	0	0	-0.0202336	-0.0488239	-0.0232022	-0.0917666	0.202887	-0.0658987	0.077288	0.0362374	0.0843799	-0.068073	-0.113308	0.0163856	0.026047	-0.109494	0.0228607	0.166142
1	0	0	-0.0195445	-0.0485393	-0.0702918	-0.0232472	0.0631952	-0.0586488	-0.0415605	-0.00968773	-0.00704104	-0.0263014	0.0720678	0.0496216	-0.0218015	-0.0142969	-0.0809886	-0.0346321
1	0	0	-0.0931517	0.0690283	-0.0340453	-0.0910482	0.123949	-0.0126946	0.0461685	-0.001313	-0.0358852	-0.0389476	-0.117668	0.0219236	-0.166327	0.047627	0.0267714	-0.0099045
1	0	0	-0.103106	-0.00284797	-0.06345	-0.167011	0.130343	-0.095358	0.0194725	-0.0611753	0.0299384	-0.00595222	-0.0724885	0.0105502	-0.0559148	0.0232897	0.0908543	0.0890087
1	0	1	-0.0306547	-0.0144892	-0.0271658	-0.120738	0.177071	-0.0686775	0.0663473	0.00934348	0.0703738	-0.0322776	-0.121844	0.0434093	0.0679478	-0.0886704	0.0499396	0.176217
1	0	0	-0.0739676	0.0950306	0.0452973	-0.0527025	-0.0175794	0.0528098	-0.00347617	-0.0589282	0.0537958	-0.0305048	-0.087021	0.0287593	0.00616262	-0.128084	0.00148267	0.0768554
1	0	0	-0.0258619	-0.0578388	0.0398693	-0.0646309	0.0119795	0.0629118	0.0554418	0.0187716	0.0813482	-0.0650998	0.0599038	0.0369849	0.0355526	0.0258521	0.00415693	0.155304
1	0	0	0.0468991	0.0303829	0.00208902	-0.0121628	0.145912	-0.0259266	0.0667345	0.0494754	0.112876	-0.00852991	-0.0220857	0.0452524	0.0706028	-0.0657588	0.0137381	0.0871299
1	0	0	-0.04728	0.0326242	0.0179444	-0.00871091	0.0202113	-0.041915	-0.119597	-0.10052	-0.0141017	-0.12317	-0.0395616	0.0367533	-0.118928	-0.0368432	0.0500724	0.0377458
1	0	0	0.0330274	-0.0546885	-0.0108659	-0.079204	0.126773	-0.0805202	-0.0858895	-0.0378104	0.037844	-0.0825838	-0.0368068	0.0257907	-0.0243486	-0.00760253	-0.00623134	0.0388953
1	0	1	-0.0678324	-0.0362084	-0.100296	-0.0956877	0.114902	-0.0023924	0.0432169	-0.0246368	0.11773	-0.0345439	-0.0855868	0.0437873	0.0669396	-0.0985759	0.039245	0.139583
1	0	1	-0.0476667	-0.00739955	-0.0539895	-0.031658	0.0241944	-0.041609	0.0766105	0.0323482	0.0810704	-0.058852	-0.032412	0.0160304	0.00523867	-0.0489675	0.0469965	0.145866
1	0	0	0.00686073	-0.110848	0.0196489	-0.0231051	0.104909	-0.0664996	0.0699421	0.0664963	0.0856334	-0.11836	0.0566285	-0.00938772	-0.0899811	0.0979807	0.0433491	0.114352
0	1	0	-0.0687973	-0.0979548	-0.0299595	0.00605046	-0.0838515	0.0276672	-0.0930537	-0.0397385	-0.0496271	-0.0384766	0.00312874	-0.0346878	-0.0109939	-0.0430091	-0.0977001	-0.117313
0	1	0	-0.0416093	-0.0729706	-0.132371	-0.118896	-0.0257388	-0.0218605	-0.0512774	-0.146925	-0.0484476	0.0480034	0.0103385	0.022357	-0.0423962	0.0132111	-0.00443381	-0.0919656
0	1	0	-0.104675	0.0626173	-0.058432	-0.102075	0.00439439	0.0189734	-0.0481306	-0.0979612	-0.0249088	0.0314713	-0.0694423	-0.0485	-0.00233527	-0.0466	-0.0466199	-0.0290124
0	1	0	-0.04434	-0.0397828	-0.0992914	-0.0458194	-0.0547369	-0.0902384	-0.0490261	-0.108512	-0.0801559	0.00526079	-0.0567907	-0.0567451	-0.134707	0.0248962	-0.0955579	-0.0648096
0	1	0	-0.0148184	-0.0994363	-0.0993951	-0.03271	-0.0275746	-0.0475636	-0.0148432	-0.020219	-0.0160624	0.0698298	-0.00729751	-0.0178698	-0.197646	0.0776062	-0.0821917	-0.0465277
0	1	1	-0.021864	-0.0645913	-0.168777	-0.0537458	0.0843826	-0.077083	-0.00679428	0.00949395	0.0410047	0.00471599	-0.0361644	0.00506915	-0.115881	0.107608	-0.0267481	-0.0462047
0	1	0	-0.0205752	-0.0807767	-0.116918	-0.0716154	-0.00205625	-0.0779026	-0.00954676	-0.0387155	0.0104807	0.044377	0.0387988	0.0372721	-0.0859278	0.106976	-0.0451073	0.0141463
1	0	0	0.0330472	-0.0773523	-0.100517	0.0605535	-0.0032436	-0.0103589	0.00154582	0.011512	0.0219548	-0.0151961	0.0205493	-0.0109245	-0.031852	-0.0180743	-0.0972556	-0.0624188
1	0	1	-0.0084312	-0.0817872	-0.119853	-0.0425068	0.00940205	-0.030756	-0.00669467	0.00769324	0.0650672	-0.0334692	-0.0175233	0.0272559	-0.146914	0.0969823	-0.0661726	0.0164162
1	0	0	-0.0093703	-0.0791577	-0.109421	-0.052999	0.0121801	-0.0464544	0.000255755	-0.00555317	-0.000219309	0.0822313	0.0740173	-0.00851745	-0.0488091	0.0736693	-0.0174978	-0.0162832
1	0	0	-0.037692	-0.0530241	-0.102171	-0.12203	-0.0717346	-0.0270704	0.0183505	-0.0535168	0.0881081	-0.0630051	0.00593086	0.0762238	-0.0977325	0.108856	0.00924246	0.031093
1	0	0	0.00457631	-0.047639	-0.0943472	-0.0140693	0.0431237	-0.0475385	0.0100764	0.0100396	0.012734	0.064849	0.0197819	0.0479291	-0.0495586	0.0350375	0.0269122	-0.00768747
1	0	0	-0.0139464	-0.0931921	-0.103989	0.00979979	-0.0615818	-0.023367	-0.00283295	0.00435606	0.0801623	0.00568331	0.00346406	0.00299232	-0.0419647	0.04427	0.023639	0.0523216
1	0	1	0.0223502	-0.104224	-0.0315532	0.0149403	-0.00578848	-0.039052	0.0157079	0.0358938	0.0631254	-0.0147585	-0.0241937	0.0205265	-0.0105553	0.0101918	0.0504388	0.0253985
1	0	0	-0.00351907	0.0535052	-0.0666624	0.0539541	0.0721607	0.0463268	0.0376721	0.0199558	-0.0373392	0.0190648	0.0481866	0.0735292	-0.0450995	0.0928649	-0.0269624	-0.0920593
1	0	0	-0.108807	-0.0192585	-0.121772	-0.07439	-0.0634187	0.049033	-0.0613808	-0.0669993	-0.0233165	0.0460132	-0.0329269	-0.0192374	-0.101913	0.0371793	-0.128111	-0.0834416
1	0	0	-0.0581903	-0.0513609	0.0761942	0.050956	-0.0506454	-0.0576597	-0.108795	-0.0274552	0.0706243	0.00833456	0.0371341	-0.0268661	0.0102164	0.0171837	-0.0418071	0.0192363
1	0	0	0.101137	-0.0548274	-0.0500473	0.093904	0.0832035	0.0693855	0.0664474	0.13087	-0.100848	0.0771388	-0.0922787	-0.0631864	-0.0943698	0.0589436	-0.014867	-0.016151
1	0	0	0.0270311	-0.0939377	-0.0697789	-0.0164779	-0.0110821	-0.0341632	0.039634	0.0454823	-0.0186673	0.0415831	0.0118062	-0.00760947	-0.0852569	0.0785733	-0.0457716	-0.0442623
1	0	0	-0.048901	-0.0499073	-0.120427	-0.0663212	-0.0227275	-0.0340892	-0.0403246	-0.016974	-0.0102637	0.119106	0.0224056	-0.0283281	-0.0900617	0.0621548	-0.0814766	-0.0302474
1	0	0	-0.0463346	-0.0550737	-0.125357	-0.0215191	-0.0213024	-0.0765094	-0.0379645	-0.0120646	0.0216805	0.0294048	0.00489115	-0.0017907	-0.0779871	0.0819454	-0.0779894	-0.0221
1	0	0	-0.0407515	-0.0557331	-0.132102	0.0582839	0.0658222	-0.0310315	-0.056778	0.00555585	-0.00817276	0.105664	0.0643854	0.0783209	0.0184479	0.0046864	-0.00634479	0.0316423
1	0	0	0.0321749	0.00376594	-0.0392306	-0.0271281	0.099504	-0.018724	0.0203748	-0.00256472	0.0498073	0.0743458	0.0486376	0.0734139	-0.0534309	0.0796314	-0.0347885	-0.0074136
1	0	0	-0.00714091	-0.102058	-0.152522	-0.0892305	0.0122357	-0.0215118	0.00347563	0.0128704	-0.0157197	0.091315	-0.0265148	-0.0407563	-0.0874254	0.0469307	0.0155428	-0.0159949
1	0	0	3.77821e-05	-0.0801737	-0.078006	-0.0586213	-0.0710944	-0.0254966	-0.0370452	-0.0100104	-0.0872439	-0.0229811	-0.0389907	0.0137712	-0.192317	0.119305	-0.101981	-0.0654449
1	0	0	0.0305883	-0.120563	-0.0885209	0.0130099	0.00194817	-0.0900234	-0.0325409	0.0641699	0.00332988	0.025688	-0.0494933	0.0137674	-0.0803813	0.0741151	0.000241348	-0.00950365
1	0	0									0.0160683	-0.112741	-0.0316061	0.00918232	-0.113968	-0.0200175	-0.0438109	-0.0755776
1	0	0	0.0176407	-0.0500147	-0.0323407	0.00241829	0.0289518	-0.0511662	0.0229777	0.0247901	-0.0166011	0.095816	-0.0254487	-0.0965021	-0.052336	-0.000565692	-0.0419417	0.00573803
1	0	1	-0.0537515	-0.0634246	-0.147601	-0.112548	-0.0275771	-0.0302019	-0.0274097	-0.0241853	0.0762335	-0.0343663	-0.009515	-0.0742162	-0.099345	-0.00593703	-0.112213	0.0149588
1	0	1	-0.00792807	-0.0570752	-0.112863	-0.087565	-0.0166691	-0.0612865	0.0110451	0.00562236	-0.0162171	0.0617587	0.0192782	-0.0105562	-0.104088	0.125904	-0.0209611	-0.0327143
1	0	0	0.0431589	0.0734622	-0.0138596	-0.0616509	0.037649	0.0212983	0.0859369	0.0149412	0.0318894	-0.00922755	0.0265035	0.0497466	-0.0486994	0.0272171	0.0082161	0.0560842
1	0	0	0.0400321	-0.0513954	-0.0728016	-0.0453135	-0.0219065	-0.00223696	0.0357831	0.0552065	0.0870592	-0.000427012	-0.0520075	0.0542292	-0.0913174	0.0671167	-0.033542	-0.0292438
1	0	0	-0.11188	-0.0228065	-0.141367	-0.035204	-0.0216946	-0.0442078	-0.0724068	-0.0398997	-0.0492312	0.0854477	-0.0248265	-0.111945	-0.104973	0.0426283	0.0193124	-0.115855
1	0	0	-0.00177639	0.0388414	-0.0384863	-0.00313489	0.0264845	0.0891733	0.0317805	-0.0235391	-0.0425915	-0.00554644	0.0693182	0.0159075	-0.141767	0.130851	-0.00430702	0.0871702
1	0	0	-0.0369223	-0.114009	-0.120806	-0.114653	-0.0370228	-0.0446339	-0.059645	-0.0653388	-0.0499499	0.0433338	-0.10766	-0.00744614	-0.112789	0.0567864	-0.095217	-0.0830889
1	0	1	-0.0482658	-0.0610732	-0.0953848	-0.0641978	-0.0239055	-0.00428199	-0.00264644	-0.0218362	-0.0441378	0.104603	-0.00268989	-0.011634	-0.123821	0.0971793	-0.0749346	-0.0201902
0	1	0	-0.130106	-0.0155252	0.0320722	0.0152659	-0.0398023	0.0670716	-0.0176904	0.0403633	0.0739901	-0.0492479	0.0260766	0.102097	-0.0492531	0.103492	0.0753347	0.0963012
0	1	0	-0.00797253	-0.063337	0.0141927	0.0192926	-0.0314223	0.0270537	-0.0132466	-0.00164506	0.00568077	0.0208356	0.060377	0.097649	0.0167396	0.0999436	-0.0345898	0.0752456
1	0	0	-0.0828853	0.00881336	0.0387218	-0.110367	-0.0605079	0.0755941	-0.0303417	-0.0811876	-0.011615	0.0740073	-0.100788	0.017319	-0.0142885	0.0411972	-0.0246811	-0.00352045
1	0	1	-0.00912942	0.0240899	-0.0234005	0.007489	-0.0667555	0.0483873	-0.0198637	-0.000180163	-0.0629543	0.0695648	-0.178358	0.0726244	-0.00369708	0.0103813	-0.0558921	-0.0137111
0	1	0	-0.00548135	-0.0520199	0.0466566	0.0128205	-0.00886519	0.0608608	0.00357866	0.0401184	-0.00381689	-0.0411108	0.0147017	0.107842	0.0299448	0.00589941	0.0263951	0.0298501
0	1	0	-0.077714	-0.0744065	0.107496	-0.0444923	-0.0918483	0.0906647	0.0232352	-0.00545424	0.0179499	0.00410767	-0.0656867	0.090539	-0.0561372	0.144183	0.150186	0.0679249
0	1	0	-0.0223565	-0.0448014	0.0722402	0.0187168	0.0224157	0.0230357	0.0394605	0.0405509	-0.01183	0.0220579	-0.039601	0.0833445	-0.0277609	0.0616916	0.0101919	0.0376037
0	1	0	-0.0783275	-0.0150514	0.0923631	-0.0424354	-0.0457992	0.0471881	-0.0300457	-0.0342322	0.105806	0.0584609	0.0615846	0.0791486	0.0997729	0.0464688	0.0690734	0.104667
1	0	0	-0.0552349	-0.0283121	-0.0452446	-0.0790672	-0.0332985	-0.0357914	-0.0263866	-0.0835785	0.0668205	-0.064466	-0.080001	0.00855021	-0.00882938	0.0342864	-0.0621694	0.0526428
1	0	1	-0.0503125	0.048602	0.0502393	0.0524465	0.043242	0.0540397	-0.0576404	0.00324512	0.0204833	0.0119579	0.0308002	0.0718226	0.101466	-0.00480271	-0.03049	0.0856164
1	0	1	-0.10169	0.0391319	-0.029165	-0.0661529	-0.0130762	0.0197633	0.022981	-0.0332043	-0.0290369	0.0644835	-0.120852	0.0548096	-0.0396959	0.0521751	-0.0251247	-0.0299
1	0	0	-0.0785408	-0.019522	0.0874891	-0.0900598	-0.0593127	0.0719557	-0.0199718	-0.0402923	0.00721344	0.0188731	-0.0778323	-0.0752348	0.0369383	-0.0957679	0.0399329	0.00544204
1	0	0	-0.0886416	-0.026085	-0.0291394	-0.0222283	-0.0547387	0.070811	-0.0758517	-0.0414238	0.0227684	0.0299254	-0.115115	-0.00591923	0.0828412	-0.178805	0.0284811	0.0328645
1	0	0	-0.09257	-0.00336661	0.0543189	-0.0591629	-0.0506906	0.0924622	0.0108051	-0.0162293	0.129982	-0.00920492	-0.00878368	0.118703	0.0507212	0.108232	0.126228	0.0475834
1	0	1	-0.105765	-0.0586117	0.0902785	-0.0781327	-0.0484384	0.0326576	-0.0468312	-0.0562043	0.0397313	0.0286038	-0.0605867	-0.0150733	0.0805524	0.0236621	0.0367058	0.047599
1	0	1	-0.0455097	-0.00881749	0.030983	-0.0231196	0.0280112	0.0483583	0.0134613	-0.0178852	-0.0728853	0.0336095	-0.0954457	0.0405185	0.023184	0.0533951	-0.00848086	-0.051454
1	0	0	0.00768939	-0.11075	0.0562066	0.00988712	-0.113669	0.0678169	0.0694049	-0.00961678	0.0269619	0.111546	-0.0515239	0.0534706	0.0694923	-0.0872098	-0.0419901	0.0701694
1	0	1	-0.0681625	-0.0115442	0.0815379	-0.0241121	-0.0789152	0.0662821	-0.0969162	-0.0161321	0.0451397	-0.0164384	-0.0367044	0.111578	-0.00222891	0.0917543	-0.0507769	0.0800214
1	0	0	-0.00593753	0.0482606	0.0909016	0.031892	-0.0772313	0.12004	0.0119671	0.0223097	0.0806473	0.008162	-0.0335578	0.0664458	-0.0111483	0.06031	0.0525192	0.0565286
1	0	1	-0.0071426	0.0535617	0.0838855	-0.0574025	0.0636229	0.0327731	-0.0181099	-0.00830523	0.0738184	-0.00954882	0.00519182	0.16193	0.0228636	0.129051	0.0543663	0.110091
1	0	1	-0.118018	0.0233961	0.0515453	-0.0679303	-0.0847364	0.0490679	-0.0377853	-0.0434407	0.0308719	-0.0138477	-0.0727081	0.0429139	-0.0154749	0.0363364	-0.0418989	0.0196887
1	0	0	0.0274271	-0.107885	0.0169341	-0.0248743	-0.0197579	0.000421627	0.00250455	-0.0247335	0.0789551	0.0207913	0.00199011	-0.0321988	0.00391577	0.0433954	0.0969659	0.036088
1	0	0	0.0422537	-0.0106371	0.0771618	-0.0057384	0.0752815	0.0643713	-0.0287739	0.0406923	0.0505403	-0.0133362	-0.046281	0.0926769	-0.00285012	0.0931073	0.0253225	-0.0569794
1	0	1	-0.0806789	-0.00817136	0.0702964	-0.0356326	-0.0488996	0.0538052	-0.0384063	-0.0388107	0.030872	-0.0251675	-0.0484232	0.0723154	-0.0162544	0.0969574	-0.0475429	0.0409067
1	0	0	-0.0297634	-0.0150318	0.0670488	-0.0186015	0.0373839	-0.0256082	-0.0182531	0.031265	0.0234464	0.0254983	0.0390478	0.0703178	0.0444322	0.0833914	-0.00143516	0.0860089
1	0	0	0.0182934	-0.0162531	0.031369	0.0130131	-0.0478209	0.0172146	-0.000244212	0.0341363	0.055022	-0.056786	-0.0240331	0.00617429	-0.018832	0.110624	0.0126603	0.0472066
1	0	0	0.0414569	0.00922882	-0.0282605	0.00666846	-0.0820075	0.0706637	0.110533	0.0097301	0.0611243	0.0131667	-0.0801973	0.10332	0.0386934	0.0624417	0.0263747	0.0736229
1	0	0	-0.064286	0.0917965	0.0825003	0.00354867	0.0557259	-0.0204539	-0.0218922	0.00863428	-0.0271111	0.0585617	0.0431265	0.0999923	-0.0356677	0.0594939	-0.0020499	-0.0303876
1	0	0	-0.137968	0.0077787	0.064736	-0.0749779	-0.0685327	0.00632543	-0.0622533	-0.14463	0.0315773	0.0479233	0.0519107	0.0328241	0.031824	0.00737574	0.0894133	-0.0382477
1	0	1	-0.166953	0.0185686	0.0365624	-0.0503379	-0.082435	0.070497	-0.100661	-0.0616529	0.089966	-0.0454816	-0.0781768	0.0778237	0.00810218	0.063087	-0.0472667	0.0570487
1	0	0	0.0013137	0.00933693	0.0655428	0.0457377	0.0339774	0.062977	-0.0315859	-0.00206829	0.0348005	0.0913735	-0.018968	-0.0417167	0.0472716	0.0616528	-0.0696694	0.0165213
0	1	1	-0.0458682	-0.0726698	-0.0136472	-0.0499914	-0.0562979	-0.0997755	-0.0673654	0.0589992	-0.00571159	0.0124909	0.0521611	0.0721444	-0.0370573	0.142448	0.039027	0.0314639
0	1	0	-0.0962885	0.0575518	0.0278521	-0.107649	-0.0216922	-0.0210115	-0.0303713	-0.0400321	0.0430196	-0.0201723	0.129969	0.0996953	-0.0574925	0.0755747	-0.0798806	0.127072
1	0	1	-0.0478139	0.051969	0.0112039	-0.0172532	-0.110914	0.131438	0.0537514	-0.0181902	0.00679509	-0.026085	-0.00384478	0.00881682	-0.0547387	-0.0746911	-0.0672243	-0.0414238
1	0	1	-0.0437319	-0.00886617	0.0975761	-0.0212104	-0.0466797	0.0118777	-0.0675958	-0.00692149	-0.0548977	-0.0710741	0.0922606	0.07678	-0.168642	0.221688	-0.100564	0.0105285
1	0	1	-0.12824	-0.0550633	0.034846	-0.106665	-0.0242537	0.00318934	-0.0130279	0.00802499	-0.000340337	0.0847083	0.0828443	-0.0274272	-0.0723003	-0.0116738	0.015594	-0.0215068
0	1	0	-0.0533324	-0.0752948	0.0659964	-0.150916	-0.00974649	-0.058603	0.00374898	0.00581733	0.00595545	-0.0175294	0.117629	0.0874906	-0.101646	0.20112	-0.0151623	0.0308355
1	0	0	-0.0677641	-0.0252535	-0.00249286	0.00212461	-0.0848179	0.0413375	0.0166593	0.0364005	0.0628782	-0.0924731	0.0164214	0.0610231	-0.0658627	0.112482	0.018448	0.0771675
1	0	1	-0.0876322	-0.0183659	-0.0832969	-0.154844	-0.0509978	-0.0605879	-0.0324959	0.043894
1	0	1	-0.102323	-0.00925313	0.056163	-0.087461	-0.0714519	0.0566305	-0.0262729	-0.0229093	0.00461745	-0.111482	0.0578261	0.0508539	-0.127719	0.195383	0.00226274	0.0729724
1	0	1	-0.012308	0.0187267	0.0986785	-0.0761958	0.0467406	0.0567089	0.05003	0.0383608	0.0166367	-0.0596696	0.128379	0.119251	-0.116092	0.226977	-0.0193931	0.0309642
1	0	0	-0.0422481	-0.0112956	0.0701399	-0.00159561	-0.0816694	0.118157	-0.0553182	0.0292826	-0.0341129	-0.0359593	0.0810171	0.0305331	-0.116293	0.0817825	-0.0213175	0.019524
1	0	0	-0.124187	-0.0199153	-0.0125075	-0.101672	-0.0228797	-0.0751145	-0.0587324	-0.0541577	-0.07903	-0.0793609	0.0112001	0.0380353	-0.118053	0.120582	-0.0529255	0.0392416
1	0	0	-0.0189585	-0.0470301	-0.0477784	-0.106762	0.0170376	-0.0397066	0.0454019	0.00172761	0.0589736	0.0211225	0.0777381	0.0432342	-0.0113513	0.0304801	0.034552	0.0503786
1	0	0	-0.0504183	-0.0240952	-0.0430149	-0.103694	-0.0510795	0.00924936	0.0135653	0.0410775	-0.0571177	-0.0174017	0.0907194	0.0696924	-0.148791	0.161842	-0.0851072	0.0250367
1	0	1	0.0045367	0.0195241	-0.00179268	-0.0281969	0.0103417	-0.0531596	-0.0200992	-0.0154777
1	0	1	0.00163675	-0.0709267	0.00429975	-0.145855	-0.0221925	-0.0259057	0.0520588	0.0295252	0.00231942	-0.107672	-0.066695	-0.041163	-0.0546486	0.0928977	-0.0142161	-0.0249745
1	0	1	-0.0682333	-0.0264788	0.129509	-0.00197658	-0.0153033	0.0348871	-0.0417374	0.0335535	-0.0352981	-0.0614793	0.0635758	0.0648701	-0.125629	0.143153	-0.0282726	0.0263552
1	0	0	-0.0440802	-0.0144522	0.116213	-0.0590431	-0.0124605	0.0255648	-0.0406649	0.00256426	-0.0134897	-0.0775646	0.0760914	0.0824861	-0.166643	0.151496	0.0122437	0.0965004
1	0	1	-0.0831422	-0.00575802	0.0342176	-0.117981	0.0550226	-0.0200583	-0.012134	-0.0785216	0.0180186	-0.0222644	-0.00617347	0.0368059	-0.0564604	0.0212316	-0.0680254	0.106259
1	0	1	-0.0295534	-0.118263	0.0247366	0.0149035	-0.0767231	0.0395659	0.0195338	0.0570935	-0.0379363	-0.0325651	0.0376784	0.0111203	-0.115859	0.111494	0.0141906	-0.00678512
1	0	1	-0.089396	-0.0418392	-3.70924e-05	-0.113294	-0.0546823	0.0156286	0.0160665	0.000488048	-0.0174096	-0.0885297	-0.0185874	0.000277749	-0.113533	0.0871723	0.0505796	0.0808029
1	0	0	-0.0952918	0.0249792	0.0685339	-0.084444	-0.0655398	-0.141737	-0.11343	-0.107611	0.0264426	-0.0318856	0.136378	0.0721443	-0.098299	0.154531	-0.0474495	0.0906475
1	0	1	-0.119012	-0.00235905	-0.0299413	-0.0672678	-0.0700607	0.0085788	0.00266497	0.034504	0.00606492	-0.000725295	0.0306536	0.00438771	-0.0856627	-0.0341239	-0.0180987	0.00348722
1	0	0	-0.0517245	-0.0347686	0.107168	-0.0259188	-0.00359846	0.0181821	-0.0132997	0.0469723	-0.0497255	-0.0249349	0.106634	0.0449789	-0.162697	0.175548	-0.0553845	-0.0226759
1	0	1	-0.135828	0.0112212	0.0638223	-0.127047	0.0312399	-0.0699842	-0.0471118	0.0668827	-0.000736837	-0.0927899	0.0356566	0.0340359	-0.115452	0.225058	-0.02475	-0.00930111
1	0	1	-0.0592807	-0.00578979	-0.045176	-0.146863	-0.00439709	-0.0729677	-0.0564469	-0.0410849	-0.0703655	0.120364	0.102824	-0.0840237	-0.10266	-0.0463744	-0.0297099	-0.0515391
0	1	1	-0.0179168	0.0253242	0.0113132	-0.00837777	-0.0274211	-0.0556558	-0.0174257	-0.0037788	0.0439488	-0.0370478	-0.0825496	-0.0170815	-0.00649608	0.00496969	0.0967443	0.0797643
0	1	0	-0.0645633	0.0621634	0.00641661	0.000135682	-0.0215993	-0.0949427	-0.0254253	-0.00601058	0.0347808	0.00192274	-0.0164969	0.0396604	0.078976	0.0169456	0.095159	0.0637882
0	1	0	-0.0319724	0.113797	-0.0553003	0.0329732	0.00236393	-0.0748576	-0.0505957	-0.0124785
0	1	0	0.0118593	0.0516586	-0.0640128	0.0148925	-0.0738967	-0.0545137	-0.0213785	-0.0421277	-0.0313796	-0.0536007	-0.105023	-0.0532735	0.0542302	-0.0455907	0.00179449	0.0119116
0	1	0	-0.0878253	0.00967058	-0.0312095	-0.0770077	-0.0745102	-0.0597663	-0.047762	-0.068053	0.011127	-0.0694514	-0.117925	-0.0430694	0.0611678	-0.0277411	0.0708483	0.0586726
0	1	0	-0.144472	0.0250472	-0.210539	-0.12466	-0.0813261	-0.187982	-0.128933	-0.127651	0.0831444	-0.026085	-0.00384478	-0.0118799	-0.0274965	0.0126102	0.0708133	0.0919146
0	1	0	-0.0602644	0.0487796	-0.169112	-0.0358651	-0.0593352	-0.114477	-0.0039308	-0.0685177	0.0366001	-0.0172436	-0.0586081	0.038251	0.067215	0.0284054	0.110985	0.0831756
1	0	0	0.0293761	0.0327922	0.0372262	0.0129516	0.0570538	-0.0663152	0.0818902	0.0119059	0.022179	-0.0829916	-0.0831551	-0.053783	-0.075168	-0.0019762	0.130611	0.0244377
1	0	1	-0.0623463	0.0844971	0.0257821	-0.00356075	0.00634963	-0.0896544	-0.0687863	-0.057582
1	0	0	0.0106077	0.0309805	-0.0239191	0.0415048	-0.0790086	0.0191877	0.0390297	0.0165588	-0.00919877	-0.0828962	-0.110974	-0.0577552	0.0263429	-0.0355176	0.122717	0.013303
1	0	0	0.00788479	-0.0392161	0.0577418	0.0215644	0.0852966	-0.085942	-0.0406064	0.00699298	0.0118796	-0.0198417	-0.0672118	-0.0799101	-0.0552766	-0.0533914	-0.00591131	0.0476899
1	0	0	0.0420216	-0.00664231	-0.0272664	0.0338623	-0.0885785	0.0374885	0.0676639	0.00665263	-0.119582	-0.0662379	-0.148232	-0.151693	-0.0440966	-0.129238	-0.0166072	-0.0633911
1	0	0	0.0132088	-0.00308488	0.0845833	0.0408726	-0.0430518	0.0145895	0.0290146	0.000892527	-0.0286086	-0.114364	-0.145269	-0.0987502	-0.0375373	-0.0516543	0.1218	0.00766087
1	0	0	-0.0288592	0.0718259	-0.0222119	-0.0231253	0.00637177	-0.0957994	0.0732674	0.0202509	0.0258824	0.0564624	0.0467444	0.0709071	0.108715	0.0126102	0.0535586	0.065247
1	0	0	0.0402599	-0.000758752	0.0658088	0.024557	-0.022377	0.0152181	0.00699929	0.0174908	-0.0938862	-0.070856	-0.0693854	-0.127247	-0.0280377	-0.113531	0.0497455	-0.0818764
1	0	0	0.0500019	-0.00423338	0.0789404	0.0541153	-0.049109	0.00601065	-0.0137673	0.0773991	-0.00959272	0.057145	0.0047443	0.124346	0.0323972	0.0876644	0.0543813	0.0273961
1	0	0	-0.0592143	0.103352	0.035248	-0.0593462	0.0107639	0.0111774	-0.0248253	-0.0185837	0.0258824	-0.108632	-0.130318	-0.0532735	-0.0411176	0.0126102	0.105323	0.0119116
1	0	0	0.0242383	0.0430525	0.0575248	0.02385	-0.0264668	0.023631	0.0340717	0.0101562	-0.0173115	-0.0582646	-0.0252053	-0.0976969	-0.0600384	-0.0733138	0.086228	-0.0166084
1	0	0	0.0353112	-0.0466724	0.0973429	-0.0107804	0.0190835	-0.0173002	2.68928e-05	0.00496707
1	0	0	0.0449241	0.00553504	-0.0171512	0.0853615	-0.0947249	0.0703817	0.064204	0.047173	0.0118796	-0.0198417	-0.0672118	-0.0799101	-0.0552766	-0.0533914	-0.00591131	0.0476899
1	0	0	0.0785701	-0.00289818	0.0537553	0.057565	0.0115182	0.0616231	0.0592755	0.0295828	-0.0753648	0.00359776	-0.099362	-0.079205	-0.0280076	-0.0785051	-0.0622043	-0.0136278
1	0	0	0.0308366	0.0640266	0.0199442	0.0138913	-0.0184385	0.0391943	0.0581751	0.0241214
1	0	0	-0.0627324	0.102343	-0.0146022	0.0403852	0.0350659	-0.113467	-0.0155941	-0.0129532	-0.0525049	-0.0553526	-0.13263	-0.0505853	-0.0775756	-0.0151428	0.0772829	-0.0120856
1	0	0	-0.048483	0.0679057	0.0691203	-0.106598	0.165825	-0.121147	-0.0775745	-0.0259117	0.0620678	0.0376072	0.0395017	0.0570698	0.0831239	0.0170894	0.0807162	0.100993
1	0	0	-0.0259123	0.0795476	0.0188195	0.0210945	0.0156353	-0.0628917	-0.00766842	0.0336833	-0.0165183	-0.12133	-0.1298	-0.0994013	-0.0613553	-0.0351947	0.118346	-0.0317747
1	0	0	-0.00831229	-0.0330836	0.0252106	0.0217098	-0.0851549	-0.00201181	0.0257057	-0.0102947	-0.0288901	-0.0716346	-0.148203	-0.0812027	0.000146468	-0.0571667	0.0633726	0.0406217
1	0	0	0.0880989	-0.0629329	0.0828813	0.0388796	-0.00474774	-0.10463	-0.0785626	0.0773001
1	0	0	-0.00210256	-0.0161303	0.0353863	0.0728813	-0.0956873	0.065234	0.0872594	0.00975862	0.0831444	-0.026085	-0.00384478	-0.0118799	-0.0274965	0.0126102	0.0708133	0.0919146
1	0	1	0.015872	0.03017	0.0125011	-0.00728164	0.000836332	-0.0355504	0.00176384	0.033925	-0.0642897	-0.0585706	-0.0291753	-0.114644	-0.0600354	-0.097135	0.0700662	-0.0679446
1	0	0	-0.0482641	0.052793	0.00963201	0.0063135	0.0691257	-0.0300467	0.008039	-0.0280457	-0.00319988	-0.0819225	-0.0940484	-0.0789867	-0.00401444	-0.0508817	0.0799138	0.0346206
1	0	0	0.0309777	0.059958	0.06497	0.0381418	0.0425869	-0.117001	-0.0265695	-0.0147447	0.0263517	-0.0588993	-0.0953785	0.00342687	0.0587005	0.0138656	0.120105	0.0609912
1	0	0	0.0113039	-0.0581793	-0.0407144	0.0187491	0.0311606	-0.0367712	-0.00256306	-0.0414798	0.0136401	-0.0398731	-0.08364	-0.0529529	-0.058128	-0.0203069	0.0302043	0.0593286
0	1	0	0.0632039	-0.0190126	0.0130888	-0.00792374	0.0344812	0.0457977	0.0106578	0.000192919
0	1	0	-0.0103214	0.0232994	-0.0765921	0.0390835	0.0463475	-0.0339734	-0.00651043	0.0513711	-0.00987513	-0.0155564	-0.124838	0.0121715	-0.0524232	-0.0505766	-0.0250073	-0.0147069
0	1	0	0.0428961	-0.0672083	-0.00500367	0.0106738	0.0954847	-0.0826504	0.047192	-0.00637167	0.0258824	-0.0536007	-0.105023	0.00881682	-0.0274965	-0.103791	0.00179449	-0.0414238
0	1	0	-0.104511	-0.0266094	0.00322564	-0.083023	-0.115408	0.0356787	-0.00192097	-0.0494004
0	1	0	0.140251	-0.0647679	0.0595948	0.0558052	0.0358224	0.0478819	0.00815421	0.0680228	-0.039648	0.0123674	-0.0467831	0.0783067	-0.0603095	0.0164458	0.00252019	-0.0794116
0	1	0	0.0860593	-0.111551	0.057221	0.0646559	-0.00954672	0.0246455	-0.0814211	0.0530207
0	1	1	0.0425549	0.0191398	0.0631724	-0.011578	0.0356191	0.0185814	0.0554291	0.0380892
0	1	0	0.0450758	-0.00744273	0.00671296	-0.0157634	0.062617	-0.00291835	0.0810955	-0.0710852
0	1	0	-0.0322918	-0.00483277	0.0502429	-0.0209533	0.204686	-0.0754746	0.0197502	0.0263644	-0.0708081	0.0569734	-0.0801042	0.038447	-0.0739295	0.0718138	-0.045212	0.00493379
0	1	0	0.0118201	-0.0212102	-0.083139	-0.0368582	-3.86398e-05	-0.0329402	0.0217062	0.0320481
0	1	0	0.0331949	-0.103706	-0.0161886	0.0389571	-0.0064061	-0.00264899	-0.0230763	0.0757409	0.0258824	-0.0536007	-0.105023	0.00881682	-0.0274965	-0.103791	0.00179449	-0.0414238
0	1	0	0.0850705	-0.127164	-0.00667842	0.0180613	-0.0261874	0.023649	-0.0233404	0.0141037
0	1	0	-0.0579611	0.018546	-0.0311553	0.026646	-0.11975	0.103632	-0.0845489	-0.0858924
0	1	0	0.0443737	-0.0769364	0.066508	0.011969	-0.0260034	0.0421426	-0.0603577	-0.000896306	-0.0913299	0.0784448	-0.0193987	0.0812605	-0.0760501	0.122638	-0.0262738	-0.0353212
0	1	0	0.0784122	-0.0349702	0.0314147	0.0246836	0.0277376	-0.0571835	-0.0354075	0.0219089	0.0258824	-0.0536007	-0.105023	0.00881682	-0.0274965	-0.103791	0.00179449	-0.0414238
1	0	1	0.0288254	-0.0546328	0.0401252	-0.0259124	0.0788141	-0.0113853	0.0551127	0.00634155
1	0	1	0.120591	-0.0359072	0.082548	0.00539012	0.137614	-1.47859e-05	0.0143046	0.0716362	-0.0785247	0.0650189	0.0101365	0.0918669	-0.063034	0.110265	-0.00644908	-0.0608623
1	0	1	0.0163122	0.0218966	-0.0697281	-0.139327	0.113373	-0.0995522	-0.010423	-0.0592762
1	0	1	0.0806291	-0.126325	0.0906288	0.0148417	0.0299469	0.0059095	-0.0490225	0.0426568
1	0	0	0.0734121	-0.0825091	0.062606	-0.0148072	0.0223742	-0.0409047	-0.085764	-0.0217059	-0.0600106	0.0564624	-0.0670813	0.00881682	-0.0547387	0.070811	-0.0499696	0.0385793
1	0	1	0.0816389	-0.0977826	-0.02212	-0.00015913	0.075306	-0.0789224	-0.0463901	0.0942318
1	0	0	-0.0312755	0.0521238	0.0869321	-0.0471318	0.036642	-0.0144817	-0.02903	0.00335362
1	0	0	0.00935147	-0.0132537	0.0811101	0.0134288	0.110963	0.0282013	-0.0108329	0.0792053
1	0	0	-0.0209098	0.0337841	0.0344438	0.0514844	0.0378041	0.0370084	-0.083461	0.0539206	0.0258824	-0.0536007	-0.105023	0.00881682	-0.0274965	-0.103791	0.00179449	-0.0414238
0	1	0	-0.022066	-0.0749477	0.0232167	-0.0630636	-0.0726822	-0.019385	0.00573003	0.0391169	-0.0676583	-0.0125411	-0.0689845	0.0253934	-0.0389657	-0.027182	-0.115549	-0.112883
0	1	0	0.0394719	0.069122	-0.0199883	0.0401416	-0.0182364	0.0142279	0.0486406	0.0236488	-0.0886416	0.00143082	0.0467444	0.101952	-0.0547387	0.0999114	-0.0758517	0.0119116
0	1	0	-0.0370602	0.00482528	0.0362539	0.00511603	-0.0493596	0.030435	0.0524885	0.0552017	0.0774249	-0.0354359	0.0891903	0.0240885	0.0652268	0.0517726	-0.0622671	0.0939707
0	1	0	-0.0633336	0.124173	0.000664652	0.0200766	-0.0572233	0.00445147	-0.0368614	-0.106156	-0.0579018	-0.0635787	-0.0191753	0.0317396	-0.0930166	0.0319	-0.0962959	-0.0725233
0	1	0	-0.0802619	0.0545415	0.0317411	-0.00811498	-0.122248	0.0214005	-0.0263121	0.0678725	-0.0449176	-0.0134199	0.0114521	0.0379457	-0.0426897	0.0202781	-0.102536	-0.0518152
0	1	0	-0.0598792	0.0752655	-0.0124674	0.0193864	0.00225251	0.000334119	-0.034149	-0.0150562	-0.0309428	0.0215233	0.0483177	0.0931476	0.0189417	0.079725	-0.101374	0.0357743
0	1	0	-0.0433054	0.11653	0.0349749	0.0156524	-0.0699365	0.0777565	-0.0473827	-0.0239138	0.00187177	0.0106685	0.0844105	0.115881	0.00104168	0.105069	0.0279559	0.0890917
0	1	0	-0.0972332	0.0497361	-0.0914723	0.00739284	-0.0755731	-0.0480822	-0.100692	-0.0911954	0.029785	-0.0752722	0.11736	0.0711765	-0.04999	0.130151	-0.00417403	0.10105
0	1	0	0.00481519	0.0454804	0.0474974	0.0433831	0.0239657	0.0411898	-0.0456712	0.0297912
0	1	0	-0.0850635	0.0160744	-0.0548927	-0.00261994	-0.0225068	-0.0659499	-0.0783028	-0.0340128	0.0424725	-0.0298693	0.105134	0.0907773	-0.00941472	0.113355	0.03948	0.110929
1	0	0	-0.0311795	0.0397906	0.0322234	-0.0471942	-0.053487	0.0960034	-0.0480686	-0.00883261	-0.0131755	-0.0258949	0.074833	0.0852025	-0.0214276	0.110806	-0.0923392	0.054164
1	0	0	0.0854858	-0.0516133	0.121843	0.0497355	-0.0207991	0.111108	0.0613835	0.128194	-0.020503	-0.0252243	0.0271149	0.0686987	0.0267889	0.0566902	-0.150882	0.0588778
1	0	0	-0.149527	0.154186	-0.0576392	-0.0913003	-0.0954565	0.0310242	-0.103835	-0.0972691	0.0103178	-0.0120249	0.0660967	0.0734751	0.013178	0.0893087	-0.0938259	0.0570754
1	0	0	-0.0570948	0.0641045	0.0341293	-0.0592195	-0.112515	0.0406675	-0.0576427	-0.0155223	-0.0429966	0.00173721	-0.00630996	0.00254047	-0.0329018	0.00218093	-0.132967	-0.036868
1	0	0	-0.0416163	-0.0128921	-0.047189	-0.0464547	-0.0323138	-0.0952331	-0.0356175	-0.0366336	0.0132696	-0.0362993	0.117558	0.104385	-0.0137437	0.131071	-0.0251143	0.105603
1	0	0	0.03334	0.00670839	0.0283624	0.0127284	0.000417657	-0.0160106	0.0373151	0.0974365	0.0433307	0.0265732	0.0514849	0.0396604	0.105415	0.0169456	-0.0748782	0.0637882
