# Supplementary material for: Encoding of facial features by single neurons in the human amygdala and hippocampus
Source: Commun Biol. 2021 Dec 14;4:1394. doi: 10.1038/s42003-021-02917-1 (PMC8671411; doi:10.1038/s42003-021-02917-1)
Supplement: Supplementary file 11 — Supplementary Data 9 [file 42003_2021_2917_MOESM11_ESM.xlsx]

## Sheet: Sheet1
Row	Fixation Percentage_1	Fixation Percentage_2	Fixation Percentage_3	Fixation Percentage_4	Saccade Percentage_1	Saccade Percentage_2	Saccade Percentage_3	Saccade Percentage_4	First Fixation Percentage_1	First Fixation Percentage_2	First Fixation Percentage_3	First Fixation Percentage_4
Sess1	11.6782	14.0944	73.1311	1.09636	9.66118	35.6765	51.2722	3.39015	10.6324	5.08321	60.1808	0.664218
Sess2	41.1355	5.29414	52.8002	0.770126	26.7643	28.2723	41.1234	3.84006	34.5458	2.11766	37.0911	0.430904
Sess3	11.9439	37.5469	48.4724	2.03684	8.04304	22.7455	65.6172	3.5943	10.5789	25.7852	41.0151	1.1751
Sess4	26.4214	13.8586	58.568	1.15199	28.3879	38.12	30.6145	2.87756	20.5288	5.03949	39.0454	0.628356
Sess5	29.9726	9.73027	56.1407	4.15645	37.0207	36.2728	14.0695	12.637	24.4674	4.86513	42.7739	2.94883
Sess6	12.0135	42.2019	44.0668	1.71776	7.0565	13.3347	76.4448	3.164	8.58109	7.05261	26.4401	0.62249
Sess7	4.68912	55.3653	36.9365	3.00906	5.8902	14.0546	73.1104	6.94477	2.94433	27.4658	24.0683	0.791067
Sess8	7.0901	42.0899	49.6807	1.13934	6.69033	17.9223	72.7956	2.59176	4.85518	13.4851	34.3555	0.392754
Sess9	37.2459	11.9929	49.0403	1.72085	39.3748	24.8979	32.1428	3.58444	22.559	2.80354	23.3648	0.852332
Sess10	43.8181	3.77793	50.2122	2.19173	52.6333	26.4649	13.8813	7.02045	28.6777	1.41673	31.1394	1.05497
Sess11	52.8117	4.63906	36.1515	6.39777	38.1329	23.2688	26.454	12.1443	41.6767	1.68693	27.1136	1.67978
Sess12	52.0565	9.60092	24.7297	13.6129	53.48	11.0771	21.9126	13.5303	28.5179	2.40023	15.827	5.05029
Mean	27.573	20.8493	48.3275	3.2501	26.0946	24.3423	43.2865	6.2766	19.8804	8.2668	33.5346	1.35759
SEM	5.35296	5.45191	3.704	1.09507	5.48758	2.77053	7.1409	1.25978	3.72959	2.77029	3.51963	0.409753
