# Supplementary material for: Encoding of facial features by single neurons in the human amygdala and hippocampus
Source: Commun Biol. 2021 Dec 14;4:1394. doi: 10.1038/s42003-021-02917-1 (PMC8671411; doi:10.1038/s42003-021-02917-1)
Supplement: Supplementary file 12 — Supplementary Data 10 [file 42003_2021_2917_MOESM12_ESM.xlsx]

## Sheet: Cell Number Per Channel
2
2
3
1
6
6
4
4
1
4
2
1
3
3
3
1
2
3
1
2
1
4
5
3
3
2
1
4
2
3
3
4
3
2
1
2
3
4
6
3
2
1
1
3
3
4
2
3
4
5
3
2
5
1
1
7
4
3
2
4
4
1
5
1
4
1
1
2
2
1
3
1
2
2
4
4
3
3
7
5
1
2
2
2
4
3
5
1
4
4
2
4
4
2
9
8
1
1
1
1
2
1
3
1
2
4
4
2
2
3
3
3
2
1
2
2
2
1
2
2
4
4
3
5
2
5
1
1
1
1
2
1
1

## Sheet: Stats Per Cell
Mean Firing Rate	ISIs<3ms	Mean Waveform SNR	All Waveform SNR	Isolation Distance	is Eye Prefer	is Mouth Prefer
0.260909	0	15.0335	4.50548	18.8607	0	0
5.12182	1.46165	4.4319	1.39803		0	1
1.87636	0.731707	7.74211	2.44201	13.1809	0	0
2.70545	0.0732243	4.0207	1.55054	1454.09	0	0
0.714545	0.440917	3.75346	1.20553	12.5554	0	1
2.46182	1.03712	4.30007	1.39229	206.304	0	0
0.736364	0.786782	8.01169	2.58441	21.6008	0	0
4.14545	0.744186	4.30678	1.35155		0	0
1.27636	0.0693481	12.4578	3.78423	38.6677	0	0
0.558182	0.123153	16.6652	4.91289	12.7504	0	0
0.735455	0	5.79272	2.57723	17.0638	0	0
1.07545	1.47453	6.03962	2.07984	8.28422	0	0
0.400909	0.134048	4.48708	1.39723	5.19487	0	0
1.01091	0.17192	3.79429	1.50692	11.7936	0	0
0.96	0.0656599	11.83	3.58219	14.1311	0	0
2.71727	0.190386	8.06392	2.61265	15.7049	0	0
4.18273	0.653595	5.20717	1.69228	30.992	0	0
2.66818	0.472654	4.61616	1.3242		0	0
0.162727	0.353357	9.03295	2.85835	4.89445	1	0
0.651818	0	5.26464	1.58941	6.65333	0	0
7.49182	1.14352	6.261	2.07293		0	0
1.49	0.0410846	4.72578	1.56786	8.15186	0	0
12.3891	0.0587314	5.61879	1.56151		0	0
0.213636	0.236967	6.89998	1.95135	5.04445	0	0
0.418182	0	13.1496	3.98726	20.9128	0	0
0.331818	0.15528	8.6134	2.7785	8.18159	0	0
0.439091	0	4.28674	1.27201	6.326	0	0
3.74455	0.418275	6.38429	2.00346		0	0
1.82727	0.157629	11.0254	3.34021	43.034	0	0
1.71727	0.351989	6.27508	2.01148	25.9667	0	0
1.24636	0	27.4538	7.61178	120.561	0	0
0.476364	0.132275	20.1279	6.06461	43.0749	0	0
3.03545	0.161225	7.5653	2.23371		0	0
0.783636	1.12994	10.9084	3.88892	16.2338	0	0
1.95818	0.807175	15.7968	5.10767	111.145	0	0
0.535455	0.455927	6.90724	2.71608	9.8607	0	0
0.170909	0	5.05741	1.91286	8.49285	0	0
0.200909	0	8.06477	2.5514	8.37121	0	0
1.84818	0.517837	4.43837	1.40748	169.496	0	0
1.24091	0.48353	1.63255	1.58292	2516.19	0	0
5.13182	1.41479	2.95136	0.950194		1	0
2.13455	2.56515	3.34512	1.01148		1	0
0.590909	0.286123	14.9574	4.37897	17.0025	0	1
0.190909	0	11.1182	3.13401	18.6166	0	0
0.233636	0.396825	7.46147	2.24954	6.11539	0	1
0.360909	1.58014	4.87917	2.09516	7.12942	0	0
2.20545	3.20088	9.3582	3.02413	36.2474	0	1
0.194545	0	7.07431	2.38667	5.58763	0	1
0.467273	2.48834	3.74892	1.35806	6.15003	0	0
8.68182	1.57961	3.17983	1.06151		1	0
0.154545	0.833333	8.02361	2.47718	9.40846	0	0
0.788182	2.3984	11.9552	3.75406	284.108	0	0
0.315455	0.458716	15.9307	4.85612	13.0038	0	0
0.267273	0	4.68195	1.77751	6.40531	0	0
0.667273	0.123001	4.406	1.48414	8.15905	0	0
0.390909	0.681818	7.107	2.34023	6.63962	0	0
4.96273	0.778737	4.93713	1.65283		1	0
0.721818	0	8.27303	2.71334	36.9752	0	0
1.30273	0.0640205	4.46646	1.46378		0	0
0.197273	0	9.70439	3.31605	15.9141	0	0
1.45636	0.0540541	5.20758	1.65457	12.7307	0	0
4.39091	0.0944822	4.7959	1.43611		0	0
1.32818	0	6.0292	2.25837	262.479	0	0
0.32	0	4.47792	1.51776	17.2229	0	0
1.10091	0.561798	5.02866	1.73487		0	0
0.654545	0	4.34976	1.39946		0	0
0.391818	0.217391	4.12731	1.29377	8.9608	0	0
5.99	0.644454	4.83709	1.56458		0	0
1.02	0.0791139	9.16752	2.85957	13.5215	0	0
1.41455	0.0598444	4.43279	1.38644	17.9045	0	1
4.23273	0.410984	6.02394	1.9059		0	0
0.174545	0	9.99232	3.09276	19.072	0	0
1.15364	0.136705	6.05535	1.9583	13.4225	0	0
3.52818	0.158874	4.70539	1.50985		0	0
0.560909	0.148368	4.41279	1.34449	9.68295	0	0
1.05909	0.177148	8.46627	2.67193	18.2381	0	0
0.657273	0.487211	5.75799	1.9515	12.8704	0	0
0.322727	0	13.4888	4.03796	18.5078	0	0
3.30364	1.85137	3.35601	1.08052	296.461	0	0
1.05292	0.188324	11.6849	3.68848	9.04976	0	0
0.446168	0	7.27691	2.42083	4.55976	0	0
6.84033	0.797401	5.03365	1.62645	23.7863	0	0
10.2555	1.09478	8.85964	2.79249		0	0
1.69069	0.059952	5.50374	1.79855	21.041	0	0
2.55201	0.435299	3.88647	1.41439	35.7199	0	1
0.885949	0.346821	4.46525	1.56859	7.15803	0	1
0.850365	1.28957	5.29661	2.17457	9.31786	0	0
4.85858	1.19347	4.26057	1.60543		0	0
10.6606	0.0379939	10.1861	3.12469	131.25	0	0
14.8859	2.25855	4.17235	1.40463		0	0
0.495438	0	6.29482	2.41317	4.5503	0	0
0.431569	0.461894	7.25743	2.51612	4.54395	0	0
19.1597	1.88859	5.73374	1.9919		0	0
5.33303	0.207665	8.52535	2.96799	24.4504	0	0
1.35036	0.154321	4.37979	1.33318	20.0878	0	0
8.51095	0.414299	5.61244	1.6125	15.4258	0	0
16.2792	0.502762	5.35126	1.49075		0	0
0.24635	0	6.72115	2.16844		0	0
1.12044	1.33809	8.59859	2.96247		0	0
1.44982	0.902151	4.75288	1.5723		0	0
5.59033	2.96136	4.86336	1.42386	7.21053	0	0
0.652372	0.764526	3.91929	1.27544	39.423	0	0
0.328467	0	11.4753	4.06482	11.5324	0	0
0.97354	0	4.59643	1.46265	58.9979	0	0
2.4188	0.620604	5.51083	1.93671	65.0053	0	0
1.48996	0	1.34283	1.49952	8.20613	0	0
19.2109	1.83593	5.40898	1.753	7.65032	0	0
7.48273	0.187391	8.02632	2.3984	1428.1	0	0
4.38091	0.874166	4.64968	1.53668		0	0
0.411818	0.245098	5.03948	1.79373	8.50386	0	0
0.967273	0.428266	6.42166	2.52172		0	0
0.348182	0	6.40894	2.36291	19.2005	0	0
1.14636	1.03806	8.30747	3.12852	4.60909	0	0
3.20727	0.222859	5.02614	1.52119	8.81129	0	0
1.88364	0.75188	4.50379	1.62471	3.13864	0	0
19.7291	3.30162	5.69067	2.07371	6.7178	0	0
11.8218	0.0425315	10.073	3.15598	6.30031	0	0
16.4291	2.60128	4.12566	1.4281	5.85391	0	0
0.279091	0	4.39787	1.36784		0	0
0.736364	0	7.08199	2.61718	82.7501	1	0
0.675455	0.153374	5.61854	2.01804		0	0
10.9127	1.06255	5.42459	1.88003	5.7687	0	0
1.64818	0.54315	3.69932	1.14648	5.9333	0	0
0.195455	0	3.77936	1.21244	7.55054	1	0
3.5	1.72315	4.99391	1.54881	21.0404	0	0
6.45	0.837018	4.71237	1.37265	8.40713	0	0
0.551818	0.18315	6.43642	1.96459	24.5663	0	0
0.994545	1.21581	3.54935	0.9888		0	0
0.246364	0.414938	4.33573	1.41823	34.1622	0	0
0.210909	0	5.66906	2.18031	21.2916	0	1
0.715455	0.140056	15.9935	4.88899	76.3045	0	0
3.28545	0.578563	5.87315	1.97348	56.4848	0	0
0.587273	0.169779	4.50766	1.4243	38.1816	0	0
0.553636	0.18315	4.32935	1.80274	55.8416	0	0
0.98	0.102881	5.82672	2.2478	20.8055	0	0
2.02	0.44226	7.00354	2.71936	49.934	0	1
15.2527	1.71674	5.16035	1.85826	44.9881	0	0
6.19545	1.92968	2.84867	0.913636	264.189	1	0
3.93545	0.715198	7.10687	2.27395	4.06857	0	1
0.736364	0.140056	5.07879	1.85352	5.70273	0	0
12.7464	1.75245	5.22029	1.60952	7.46039	0	0
2.04182	0.603318	5.83575	1.77685		0	0
0.421818	0.235849	5.85017	2.20893	11.6169	0	0
1.31636	0.538462	7.60661	2.44345	4.15366	0	0
4.20545	0.0961538	9.0261	3.05348		0	0
2.28091	0.763016	4.76887	1.41726	6.11288	1	0
8.37455	1.37675	5.73977	1.95464	5.80063	0	1
2.44273	0.583576	4.65438	1.56018	4.49525	0	0
2.90636	0.343997	9.12314	3.20976	5.43777	0	1
0.403636	0.498753	6.42158	2.20534	22.9461	0	0
14.3364	1.45559	7.17892	2.44591	5.81349	0	0
0.502727	0.619835	4.11008	1.35935	10.8156	0	0
4.71364	0.784397	4.45944	1.52814	3.03067	0	0
0.698182	0.295421	5.25368	1.47314	7.69025	0	0
3.50909	0.489209	4.90374	1.59369	10.2674	0	0
2.25091	0.80573	5.10693	1.48186	3.13322	0	0
0.158182	0	3.78301	1.51437		0	0
4.63364	0.455137	3.33828	1.55272	4.96417	0	0
4.22545	0.239636	4.76942	1.42867	6.79108	0	0
0.846364	1.21655	3.3133	0.973407		0	0
1.23364	1.99833	3.81796	1.18451	20.3488	0	0
0.8	0.511509	8.04077	2.81817	439.119	0	0
0.430909	0	4.62377	1.56299		0	0
4.93455	0.945335	4.73148	1.60169		0	0
0.450909	0.230947	1.18955	1.37743	44.8459	0	0
0.27	0.743494	7.96215	2.33608		0	0
1.45182	1.69851	4.77167	1.39979		0	1
0.341818	0	13.1144	4.42544	76.6077	0	0
1.83	0.167691	5.39617	1.83279	86.27	0	0
2.44364	0.210704	8.67292	2.60531	12.6457	1	0
17.5045	1.29908	5.2042	1.62155	7.21018	0	0
0.702727	0.574713	6.53401	2.27596		1	0
10.3609	1.25304	9.82148	3.5143	711.945	0	0
2.42545	0.169851	6.29044	2.30263	11.2226	0	0
1.22364	0.0841751	8.18976	3.04153	28.6617	1	0
2.45818	0.70132	4.28119	1.78305	26.5639	0	0
4.84909	0.714736	3.73829	1.1493	79.7147	0	0
3.21455	0.599558	3.84655	1.62307		0	0
0.157273	0	25.6911	8.07649	6.69471	0	0
1.20364	0.609225	4.62757	1.61722	203.265	0	1
0.672727	0	11.0053	3.67317	7.46477	0	0
4.14273	0.0487211	9.11291	2.83702	5.48356	0	0
0.245455	0	6.13754	1.96326	33.8251	0	0
0.853636	0.235571	8.05164	2.78185	17.3432	1	0
6.73636	1.08232	5.57381	2.06136	201.611	0	0
0.707273	0.426743	7.34481	2.47374	41.7919	1	0
0.315455	0.675676	5.61934	1.81832	47.9127	0	0
7.66545	1.47557	5.49819	1.87325	6.96877	0	0
0.568182	0.179533	4.8572	1.58364	255.512	0	0
1.15	0.445633	6.74422	2.66024	20.1863	0	0
1.45909	1.43164	5.85342	2.27902	6.50444	0	0
12.3264	3.06865	4.84395	1.7442	8.601	0	1
0.409091	1.01266	3.93001	1.20439	102.275	0	0
0.538182	0.553506	9.26721	3.37358	5.15139	0	0
1.41	1.01302	4.8466	1.75204	3.48282	0	0
0.355455	0	11.9051	3.96523		0	0
0.183636	0	4.7613	1.47919	5.05311	0	0
10.2909	1.76616	5.48241	1.84016	7.44129	0	1
3.71273	0.605894	8.50944	2.74584	8.2201	1	0
0.317273	0.330033	5.99843	2.34983		0	0
1.45077	0.108519	6.60003	1.98182	7.75117	0	0
1.37482	1.04287	3.89241	1.1648	22.196	0	0
0.61955	0.124688	5.13016	1.61959	14.7591	0	0
0.635724	0.251256	7.7196	2.61378	4.00788	0	0
8.47328	0.0368222	8.35861	2.84334		0	0
0.768636	0.10627	6.59628	2.32011	21.0476	1	0
10.5345	0.974123	5.53966	1.71781	5.81901	0	0
1.00281	0.943396	5.14663	2.09811	109.808	0	0
8.17932	1.30181	4.98142	1.9689	27.3438	1	0
9.30802	0.485681	4.15438	1.25725	111.848	0	0
2.59001	0.695494	11.0152	4.21623	14.9982	0	0
1.23136	0.449871	6.54998	2.55814	7.62191	0	0
6.80028	0.504414	8.85511	3.23922		0	0
0.690577	0	16.8741	5.47409	9.49924	1	0
0.182841	0	5.22813	1.99308		0	0
1.57876	0.395844	5.192	1.87093	8.31529	0	0
0.676512	0	5.52443	1.89025	24.3312	0	0
0.267932	0	9.80085	3.35046	58.4037	0	0
3.99437	0.0783392	7.96786	2.54364	16.5907	0	0
8.98172	1.47085	5.19705	1.98913	8.12314	0	0
3.88467	0.589431	8.06568	2.82496	33.3377	0	0
0.694796	0.11534	4.88792	1.56138	8.66871	0	0
1.55837	0.45895	5.20983	2.13509	53.231	0	0
6.53446	1.41424	4.82418	1.83096	5.09082	0	0
0.28481	0	4.65421	1.52358	8.2129	0	0
0.852321	0.277778	4.80169	2.0567	69.3973	0	0
0.161744	0.483092	7.19881	3.08861	55.7506	0	0
2.31575	0.443837	5.2677	1.73545	17.6115	0	0
2.33333	1.07817	6.38512	2.48639	4.74718	1	0
11.9909	2.36385	4.79369	1.76271	5.30564	1	0
0.238397	0.340136	8.03661	3.00957		0	0
1.84529	0.426257	5.65227	2.07335	3.75887	0	0
0.703235	0	4.03473	1.55194	7.25352	0	0
1.10267	0.344828	14.5364	4.67726	9.82834	0	0
0.575949	0.135135	5.03676	1.52439	9.76666	0	0
12.6301	1.75308	5.911	1.94072		1	0
2.13115	1.22011	4.84747	1.43664	25.3407	0	0
1.06648	0.0951475	3.62882	1.42029	9.75183	0	0
1.30965	0	7.08337	2.37971	103.356	0	0
0.654827	0.315956	3.65795	1.34183	11.3084	1	0
0.202186	0	5.46539	1.79351	24.9654	0	0
6.14208	0.0336814	7.50491	2.3058	4.87812	0	0
3.28689	0.475888	6.1178	1.9556	5.55246	0	0
24.1566	0.757608	6.17432	1.92444		0	0
1.45355	0.357398	3.41826	1.14736		0	0
0.234062	0.44843	4.35374	1.71832		1	0
1.33333	0.700389	3.651	1.37581	115.788	1	0
0.309654	0.643087	6.93813	2.57374	14.9321	0	0
0.228597	0	17.912	5.914	6.04384	0	0
1.70856	0	25.9357	8.07239	6824.87	0	0
6.36521	1.11596	4.99991	1.80124	10.4572	1	0
1.67577	0	11.8655	3.84979		1	0
0.583789	0.557621	8.99353	2.9617	24.7426	0	0
2.949	0.31679	5.35326	1.63717	7.47055	1	0
1.66758	0.734394	6.71539	2.37205	22.606	0	0
0.838798	0.246002	4.60377	1.64346	15.224	1	0
7.25137	2.00341	4.04488	1.49365	114.926	1	0
1.32696	0.155642	13.4845	4.22931	547.393	0	0
1.06011	0.295276	4.57708	1.73008	244.754	0	0
6.04007	1.79334	4.56286	1.68354	190.278	1	0
1.23315	0.991736	5.921	2.43213	11.4874	0	0
0.834244	0.372208	4.69674	1.62998	122.329	0	0
0.256831	0	9.27575	3.14868	9.45009	0	0
0.210383	0	7.37743	3.07849	6.27843	0	0
0.614754	0.175131	12.1485	4.27841		0	0
7.06284	1.77778	4.37752	1.56374	7.35759	1	0
0.498179	0.208768	7.24191	2.45756	73.9472	0	0
0.489091	0	6.58403	4.11193	10.1401	1	0
0.725455	0	2.95517	1.29379	29.8863	0	0
0.369091	0.287356	4.59273	1.85088	23.4657	1	0
6.61545	1.65444	5.6032	1.96319	18.6998	1	0
0.427273	1.44928	8.14378	2.7124	84.2635	1	0
13.3018	0.712847	5.45625	1.718	5.27922	0	0
0.234545	0	10.0056	3.79344	9.17357	0	0
0.159091	0	6.51479	2.32141	133.036	1	0
3.37636	0.677131	4.66283	1.72387	122.93	1	0
3.26364	0.669643	7.24505	2.71065	7.53476	1	0
0.928182	0.332594	4.97889	1.87831		0	0
1.42091	0.656455	4.45537	1.54466	5.81954	0	0
1.41545	0	15.5459	5.08402		0	0
0.859091	0.118906	8.30096	2.66888	8.37999	0	0
0.185455	0.546448	4.8265	2.06416	8.12808	1	0
0.619091	0	7.17301	2.62001	5.04134	1	0
2.60182	0.71599	5.14429	1.82245	36.5372	1	0
2.85636	1.64354	5.1896	1.84032	38.3568	0	0
0.295455	0	4.64227	1.36611	114.346	1	0
1.14636	0.356506	6.41103	2.35396	50.4957	1	0
1.36455	0.372301	4.3304	1.38482	190.745	1	0
0.380909	0	13.637	4.70159	6.85939	0	0
1.02909	0.2002	5.85389	1.88524	11.1243	1	0
11.6673	1.60703	6.31978	2.18055	67.9718	0	0
3.57727	0.896731	8.53029	3.03421	75.8398	1	0
0.361818	0.283286	5.06671	1.63242	6.32902	1	0
6.34364	0.656033	2.18412	1.25136	85.323	1	0
3.52818	0.440938	4.75581	1.2378	22.3475	0	0
0.23	0.369004	4.71482	1.53651	5.3974	0	0
0.884545	0.188324	4.01709	1.19146	30.2765	0	0
1.59636	0.199203	6.59642	2.02879	9.68083	0	0
0.573636	0	3.84312	1.19775		0	0
1.48091	1.84502	2.55853	0.733945	12.6602	0	0
1.46636	0.308325	7.52554	2.50912	4.72138	0	0
1.4	1.1095	4.1131	1.21259		1	0
4.37	0.122249	7.32992	2.0436		0	0
0.177273	0.302115	11.3551	4.07489	7.98572	0	0
0.351818	0	7.3252	2.65735	30.0935	0	0
5.25091	0.659824	5.20174	1.76679	175.951	0	0
0.484545	0.175439	8.97149	2.97421	12.9694	0	0
0.408182	0.509338	5.78414	2.08395	9852.94	0	0
0.401818	0	6.42124	2.26189	94.8967	0	0
0.895455	0.587248	3.99924	1.35476	32.313	0	0
1.02091	0.430108	4.83433	1.60101	68.8941	0	0
0.202727	0.298507	6.76695	2.37934	16.2954	0	0
0.380909	0	8.70673	2.79531	10.5236	0	0
1.54636	0.146843	10.0729	3.60898	103.844	0	0
0.601818	0.118765	3.97809	1.40007	15.1468	0	0
1.14	0	16.8251	5.49128	9.34449	0	0
0.547273	0.141844	7.08625	2.52208	20.9777	0	0
0.771818	0.187441	5.47481	2.08908	55.3114	0	0
6.21273	0.160434	9.52506	3.4407	11.8083	0	0
0.715455	0.119904	4.50616	1.52384	14.9821	0	0
0.454545	0	7.8077	2.72936	27.5069	0	0
3.89273	1.11313	4.77658	1.67434	17.1831	1	0
1.36636	0	10.294	3.10624	7.87736	0	0
3.25636	0.884956	4.23075	1.30001	45.4985	0	0
0.312727	0.389105	6.51235	2.31681	17.1047	0	0
0.443636	0.123457	4.81568	1.48313		0	0
0.983636	0.0619195	11.0423	3.40642	5.78634	0	0
3.66273	0.889615	6.4608	2.23374	3848.5	0	0
0.337273	0	3.76399	1.55424	4.53487	0	0
5.66273	1.40781	6.50613	1.85001		0	0
2.41636	0.705156	5.05708	1.88458	5.83067	0	0
0.283636	0	12.5513	4.43036	9.82362	0	1
0.585455	0.194742	4.87509	1.47063	9.8048	0	0
6.03727	0.970775	6.50659	2.19034	6.74788	0	0
0.511818	0.110988	4.42946	1.40834	1005.96	0	0
1.89636	0.237933	6.96516	2.23082		0	0
0.293636	0.585938	4.63212	1.50611	4.89935	0	0
0.490909	0.120627	7.59152	2.57178	2632.4	0	0
5.38818	2.00735	12.1505	3.39656	14.7998	0	0
2.08182	0.491746	5.3925	1.69063	6.37299	0	0
2.95727	0.752941	3.0499	0.947277	5.41812	1	0
6.62545	1.36384	3.12414	1.08401	23.5169	1	0
0.71	0.709849	3.60234	1.05889	63.8479	1	0
5.05818	2.06281	5.69883	1.93307	7.91333	1	0
2.34455	0.162206	9.94961	3.29713	12.5609	0	0
1.16273	0.524246	3.92588	1.30629		1	0
0.184545	0	5.62172	1.93001	7.18546	0	0
1.60091	0.684262	3.26774	0.984762	33.765	0	0
0.366364	0.31348	7.45025	2.49081		0	0
0.246364	0.225225	5.03245	1.67156	76.897	0	0
0.513636	0.326797	7.53637	2.50119		0	0
0.877273	0.426136	4.45047	1.53766	7.51042	0	0
0.313636	1.11732	11.9051	3.56058	28166.8	0	0
1.38727	0.60947	8.94204	2.76262	9.25303	0	0
0.286364	0.383142	8.47018	2.56389	515.877	0	0
2.61091	0.756212	5.92552	1.80125	114.654	0	0
0.611818	0.163934	3.04994	1.43508	7.85664	0	0
0.52	0	3.96376	1.35546	13.7331	0	0
1.26727	0.348736	4.79413	1.40828	12.6511	0	0
0.681818	0.368664	4.4255	1.46451	14.3133	0	0
0.904545	1.27334	6.41238	2.23184	5.75739	0	0
1.72455	0.943767	4.22423	1.40436	13.6446	0	0
2.12818	0.488699	6.62597	2.08043	7.26302	0	0
0.922727	0.0738007	5.38055	1.86979	13.0947	0	0
0.720909	0.456621	4.47898	1.46008	12.7274	0	0

## Sheet: Pair-wise Distance
23.5956	16.4735	43.9781	7.34736	21.7041	27.9409	5.7525	11.171	7.66974	15.5625	20.8281	28.7482	29.1809	25.1023	15.5965	21.5668	26.9895	25.9859	27.4535	30.1113	29.3437	11.4874	20.6757	27.5231	17.0305	16.8471	8.39216	16.3393	11.3572	12.8367	5.13872	11.8726	16.4567	8.71213	5.05951	9.89061	19.0462	11.2904	5.48139	18.3986	10.6534	7.29546	9.3284	16.1918	7.22567	8.98734	5.88607	5.78959	5.46996	9.44527
[truncated: 1,049 more columns]
